# Supplementary material for: Gene network centrality analysis identifies key regulators coordinating day-night metabolic transitions in Synechococcus elongatus PCC 7942 despite limited accuracy in predicting direct regulator-gene interactions
Source: Front Microbiol. 2025 Mar 26;16:1569559. doi: 10.3389/fmicb.2025.1569559 (PMC11979508; doi:10.3389/fmicb.2025.1569559)
Supplement: Supplementary file 1 [file Table_1.xlsx]

## Sheet: S1_RawDataOverview
Project name	BioProject	SRA study ID	Reference condition	Has Replicates	Single or Paired	N samples	SRA Link	Reference
StressR	PRJNA10645	SRP003368	S7-Ref_0h	FALSE	P	14	https://www.ncbi.nlm.nih.gov/Traces/study/?acc=SRP003368&o=acc_s%3Aa	www.doi.org/10.1371/journal.pone.0109738
FFA	PRJNA196229	SRP020509	WT_100h	TRUE	S	17	https://www.ncbi.nlm.nih.gov/Traces/study/?acc=SRP020509&o=acc_s%3Aa	https://doi.org/10.1186/1754-6834-6-113
RpaA	PRJNA221220	SRP030395	EOC113_24h	FALSE	S	18	https://www.ncbi.nlm.nih.gov/Traces/study/?acc=SRP030395&o=acc_s%3Aa	www.doi.org/10.1016/j.cell.2013.11.005
Nstarv	PRJNA315938	SRP072154	WT_48h	TRUE	P	6	https://www.ncbi.nlm.nih.gov/Traces/study/?acc=SRP072154&o=acc_s%3Aa	https://doi.org/10.1038/srep30584, https://doi.org/10.1111/pbi.12536
ClockRes	PRJNA354335	SRP093663	clock_rescue_dawn_5m	FALSE	S	24	https://www.ncbi.nlm.nih.gov/Traces/study/?acc=SRP093663&o=acc_s%3Aa	https://doi.org/10.7554/eLife.23210
ppGpp	PRJNA401742	SRP117070	wt_dawn_0m	TRUE	S	8	https://www.ncbi.nlm.nih.gov/Traces/study/?acc=SRP117070&o=acc_s%3Aa	https://doi.org/10.1016/j.celrep.2017.11.067
ppGpp	PRJNA401777	SRP117071	wt_dawn_0m	TRUE	S	8	https://www.ncbi.nlm.nih.gov/Traces/study/?acc=SRP117071&o=acc_s%3Aa	https://doi.org/10.1016/j.celrep.2017.11.067
ppGpp	PRJNA403840	SRP117169	wt_dawn_0m	FALSE	S	6	https://www.ncbi.nlm.nih.gov/Traces/study/?acc=SRP117169&o=acc_s%3Aa	https://doi.org/10.1016/j.celrep.2017.11.067
ppGpp	PRJNA404081	SRP117265	wt_dawn_0m	TRUE	S	36	https://www.ncbi.nlm.nih.gov/Traces/study/?acc=SRP117265&o=acc_s%3Aa	https://doi.org/10.1016/j.celrep.2017.11.067
ppGpp	PRJNA415380	SRP120955	wt_dawn_0m	TRUE	S	36	https://www.ncbi.nlm.nih.gov/Traces/study/?acc=SRP120955&o=acc_s%3Aa	https://doi.org/10.1016/j.celrep.2017.11.067
Light	PRJNA412032	SRP118803	wt_clearday_dawn_0.5h	TRUE	S	60	https://www.ncbi.nlm.nih.gov/Traces/study/?acc=SRP118803&o=acc_s%3Aa	https://doi.org/10.7554/eLife.32032
Sigma	PRJNA472248	SRP148555	OX-D53E_0h	TRUE	S	72	https://trace.ncbi.nlm.nih.gov/Traces/study/?acc=SRP148555&o=acc_s%3Aa	https://doi.org/10.1016/j.celrep.2018.11.049
H2O2	PRJNA506580	SRP170141	WT_normal_48h	FALSE	P	4	https://www.ncbi.nlm.nih.gov/Traces/study/?acc=SRP170141&o=acc_s%3Aa	https://doi.org/10.3389/fpls.2018.01848
DHAR	PRJNA588336	SRP229334	WT_normal_2h	FALSE	P	4	https://www.ncbi.nlm.nih.gov/Traces/study/?acc=SRP229334&o=acc_s%3Aa	https://doi.org/10.3389/fpls.2020.00231
CoCulture	PRJNA642094	SRP269594	sucrose_secreter	FALSE	P	3	https://www.ncbi.nlm.nih.gov/Traces/study/?acc=SRP269594&o=acc_s%3Aa	https://doi.org/10.1038/s41467-020-17612-8
Mixotroph	PRJNA729175	SRP319593	RL_WT	TRUE	S	9	https://www.ncbi.nlm.nih.gov/Traces/study/?acc=SRP319593&o=acc_s%3Aa	https://doi.org/10.1186/s12934-022-01760-1
Biofilm	PRJNA845529	SRP378421	Wild_Type_BG11_Supernatant_1d	TRUE	S	21	https://www.ncbi.nlm.nih.gov/Traces/study/?acc=SRP378421&o=acc_s%3Aa	https://doi.org/10.3389/fmicb.2022.899150
UVTol	PRJNA854269	SRP384271	PAR_15m	TRUE	P	10	https://www.ncbi.nlm.nih.gov/Traces/study/?acc=%09PRJNA854269&o=acc_s%3Aa	https://www.pnas.org/doi/10.1073/pnas.2211789119
SaltTol	PRJNA917560	SRP415570	WT_0mM_NaCl_4d	TRUE	P	12	https://www.ncbi.nlm.nih.gov/Traces/study/?acc=%09PRJNA917560&o=acc_s%3Aa	https://www.frontiersin.org/articles/10.3389/fmicb.2023.1123081/full
HS199	PRJNA847037	SRP379051	WT_NTL	TRUE	P	12	https://www.ncbi.nlm.nih.gov/Traces/study/?acc=PRJNA847037%20&o=acc_s%3Aa	https://www.nature.com/articles/s41467-023-36964-5
HS	PRJNA888938	SRP401786	WT	TRUE	P	6	https://www.ncbi.nlm.nih.gov/Traces/study/?acc=SRP401786&o=acc_s%3Aa	NA

## Sheet: S2_PassingQCSyn7942express
SRA	BioProject	Biosample	Experiment	Bases	Bytes	create_date	Strain	Genotype	Experiment.1	Condition	Post_induction	Replicates	Project_tag	SRA_study_id	Ref_condition	Experiment_type	Project_replicates	Single_paired	RNASeq_samples_n	Data_link	Paper	Culture	Growth_Phase	Media	CO2 (%)	Light (uE*m-2*sec-1)	Temp (¬∞C)	Agitation (rpm)	OD	pH	Notes	Time_delta	Condition_pi	Project_condition_pi	Passed_Min_Reads	Passed_Global_Corr	passed_replicate_corr	passed_timeseries_corr	Overall_pass
SRR807396	PRJNA196229	SAMN01999000	SRX259777	4.05 G	2.64 Gb	2015-11-15	Synechococcus elongatus PCC 7942 = FACHB-805	WT	RNA-seq	WT	100h	1	FFA	SRP020509	WT_100h	Genetic_engineering	TRUE	S	17	https://www.ncbi.nlm.nih.gov/Traces/study/?acc=SRP020509&o=acc_s%3Aa	¬†https://doi.org/10.1186/1754-6834-6-113	Batch	stationary (100 hrs)	BG-11	1	60	30	150	0.15			4 days 04:00:00	WT_100h	FFA_WT_100h	TRUE	TRUE	TRUE	FALSE	TRUE
SRR807397	PRJNA196229	SAMN01999001	SRX259778	2.71 G	1.77 Gb	2015-11-15	Synechococcus elongatus PCC 7942 = FACHB-805	WT	RNA-seq	WT	100h	2	FFA	SRP020509	WT_100h	Genetic_engineering	TRUE	S	17	https://www.ncbi.nlm.nih.gov/Traces/study/?acc=SRP020509&o=acc_s%3Aa	¬†https://doi.org/10.1186/1754-6834-6-113	Batch	stationary (100 hrs)	BG-11	1	60	30	150	0.15			4 days 04:00:00	WT_100h	FFA_WT_100h	TRUE	TRUE	TRUE	FALSE	TRUE
SRR807398	PRJNA196229	SAMN01999002	SRX259779	2.90 G	1.91 Gb	2015-11-15	Synechococcus elongatus PCC 7942 = FACHB-805	WT	RNA-seq	WT	100h	3	FFA	SRP020509	WT_100h	Genetic_engineering	TRUE	S	17	https://www.ncbi.nlm.nih.gov/Traces/study/?acc=SRP020509&o=acc_s%3Aa	¬†https://doi.org/10.1186/1754-6834-6-113	Batch	stationary (100 hrs)	BG-11	1	60	30	150	0.15			4 days 04:00:00	WT_100h	FFA_WT_100h	TRUE	TRUE	TRUE	FALSE	TRUE
SRR807399	PRJNA196229	SAMN01999003	SRX259780	3.19 G	2.08 Gb	2015-11-15	Synechococcus elongatus PCC 7942 = FACHB-805	WT	RNA-seq	WT	240h	1	FFA	SRP020509	WT_100h	Genetic_engineering	TRUE	S	17	https://www.ncbi.nlm.nih.gov/Traces/study/?acc=SRP020509&o=acc_s%3Aa	¬†https://doi.org/10.1186/1754-6834-6-113	Batch	stationary (100 hrs)	BG-11	1	60	30	150	0.15			10 days 00:00:00	WT_240h	FFA_WT_240h	TRUE	TRUE	TRUE	FALSE	TRUE
SRR807400	PRJNA196229	SAMN01999004	SRX259781	1.67 G	1.09 Gb	2015-11-15	Synechococcus elongatus PCC 7942 = FACHB-805	WT	RNA-seq	WT	240h	2	FFA	SRP020509	WT_100h	Genetic_engineering	TRUE	S	17	https://www.ncbi.nlm.nih.gov/Traces/study/?acc=SRP020509&o=acc_s%3Aa	¬†https://doi.org/10.1186/1754-6834-6-113	Batch	stationary (100 hrs)	BG-11	1	60	30	150	0.15			10 days 00:00:00	WT_240h	FFA_WT_240h	TRUE	TRUE	TRUE	FALSE	TRUE
SRR807401	PRJNA196229	SAMN01999005	SRX259782	1.63 G	1.07 Gb	2015-11-15	Synechococcus elongatus PCC 7942 = FACHB-805	WT	RNA-seq	WT	240h	3	FFA	SRP020509	WT_100h	Genetic_engineering	TRUE	S	17	https://www.ncbi.nlm.nih.gov/Traces/study/?acc=SRP020509&o=acc_s%3Aa	¬†https://doi.org/10.1186/1754-6834-6-113	Batch	stationary (100 hrs)	BG-11	1	60	30	150	0.15			10 days 00:00:00	WT_240h	FFA_WT_240h	TRUE	TRUE	TRUE	FALSE	TRUE
SRR807402	PRJNA196229	SAMN01999006	SRX259783	3.18 G	2.05 Gb	2015-11-15	Synechococcus elongatus PCC 7942 = FACHB-805	aas-	RNA-seq	SE01	100h	1	FFA	SRP020509	WT_100h	Genetic_engineering	TRUE	S	17	https://www.ncbi.nlm.nih.gov/Traces/study/?acc=SRP020509&o=acc_s%3Aa	¬†https://doi.org/10.1186/1754-6834-6-113	Batch	stationary (100 hrs)	BG-11	1	60	30	150	0.15			4 days 04:00:00	SE01_100h	FFA_SE01_100h	TRUE	TRUE	TRUE	FALSE	TRUE
SRR807403	PRJNA196229	SAMN01999007	SRX259784	2.22 G	1.43 Gb	2015-11-15	Synechococcus elongatus PCC 7942 = FACHB-805	aas-	RNA-seq	SE01	100h	2	FFA	SRP020509	WT_100h	Genetic_engineering	TRUE	S	17	https://www.ncbi.nlm.nih.gov/Traces/study/?acc=SRP020509&o=acc_s%3Aa	¬†https://doi.org/10.1186/1754-6834-6-113	Batch	stationary (100 hrs)	BG-11	1	60	30	150	0.15			4 days 04:00:00	SE01_100h	FFA_SE01_100h	TRUE	TRUE	TRUE	FALSE	TRUE
SRR807404	PRJNA196229	SAMN01999008	SRX259785	2.71 G	1.75 Gb	2015-11-15	Synechococcus elongatus PCC 7942 = FACHB-805	aas-	RNA-seq	SE01	100h	3	FFA	SRP020509	WT_100h	Genetic_engineering	TRUE	S	17	https://www.ncbi.nlm.nih.gov/Traces/study/?acc=SRP020509&o=acc_s%3Aa	¬†https://doi.org/10.1186/1754-6834-6-113	Batch	stationary (100 hrs)	BG-11	1	60	30	150	0.15			4 days 04:00:00	SE01_100h	FFA_SE01_100h	TRUE	TRUE	TRUE	FALSE	TRUE
SRR807405	PRJNA196229	SAMN01999009	SRX259786	7.48 G	4.72 Gb	2015-11-15	Synechococcus elongatus PCC 7942 = FACHB-805	aas-	RNA-seq	SE01	240h	1	FFA	SRP020509	WT_100h	Genetic_engineering	TRUE	S	17	https://www.ncbi.nlm.nih.gov/Traces/study/?acc=SRP020509&o=acc_s%3Aa	¬†https://doi.org/10.1186/1754-6834-6-113	Batch	stationary (100 hrs)	BG-11	1	60	30	150	0.15			10 days 00:00:00	SE01_240h	FFA_SE01_240h	TRUE	TRUE	TRUE	FALSE	TRUE
SRR807406	PRJNA196229	SAMN01999010	SRX259787	4.73 G	3.06 Gb	2015-11-15	Synechococcus elongatus PCC 7942 = FACHB-805	aas-	RNA-seq	SE01	240h	2	FFA	SRP020509	WT_100h	Genetic_engineering	TRUE	S	17	https://www.ncbi.nlm.nih.gov/Traces/study/?acc=SRP020509&o=acc_s%3Aa	¬†https://doi.org/10.1186/1754-6834-6-113	Batch	stationary (100 hrs)	BG-11	1	60	30	150	0.15			10 days 00:00:00	SE01_240h	FFA_SE01_240h	TRUE	TRUE	TRUE	FALSE	TRUE
SRR807407	PRJNA196229	SAMN01999011	SRX259788	6.08 G	3.88 Gb	2015-11-15	Synechococcus elongatus PCC 7942 = FACHB-805	aas-	RNA-seq	SE01	240h	3	FFA	SRP020509	WT_100h	Genetic_engineering	TRUE	S	17	https://www.ncbi.nlm.nih.gov/Traces/study/?acc=SRP020509&o=acc_s%3Aa	¬†https://doi.org/10.1186/1754-6834-6-113	Batch	stationary (100 hrs)	BG-11	1	60	30	150	0.15			10 days 00:00:00	SE01_240h	FFA_SE01_240h	TRUE	TRUE	TRUE	FALSE	TRUE
SRR807408	PRJNA196229	SAMN01999012	SRX259789	1.66 G	1.08 Gb	2015-11-15	Synechococcus elongatus PCC 7942 = FACHB-805	aas- tesA+	RNA-seq	SE02	100h	1	FFA	SRP020509	WT_100h	Genetic_engineering	TRUE	S	17	https://www.ncbi.nlm.nih.gov/Traces/study/?acc=SRP020509&o=acc_s%3Aa	¬†https://doi.org/10.1186/1754-6834-6-113	Batch	stationary (100 hrs)	BG-11	1	60	30	150	0.15			4 days 04:00:00	SE02_100h	FFA_SE02_100h	TRUE	TRUE	TRUE	FALSE	TRUE
SRR807409	PRJNA196229	SAMN01999013	SRX259790	1.14 G	744.97 Mb	2015-11-15	Synechococcus elongatus PCC 7942 = FACHB-805	aas- tesA+	RNA-seq	SE02	100h	2	FFA	SRP020509	WT_100h	Genetic_engineering	TRUE	S	17	https://www.ncbi.nlm.nih.gov/Traces/study/?acc=SRP020509&o=acc_s%3Aa	¬†https://doi.org/10.1186/1754-6834-6-113	Batch	stationary (100 hrs)	BG-11	1	60	30	150	0.15			4 days 04:00:00	SE02_100h	FFA_SE02_100h	TRUE	TRUE	TRUE	FALSE	TRUE
SRR807410	PRJNA196229	SAMN01999014	SRX259791	3.38 G	2.15 Gb	2015-11-15	Synechococcus elongatus PCC 7942 = FACHB-805	aas- tesA+	RNA-seq	SE02	240h	1	FFA	SRP020509	WT_100h	Genetic_engineering	TRUE	S	17	https://www.ncbi.nlm.nih.gov/Traces/study/?acc=SRP020509&o=acc_s%3Aa	¬†https://doi.org/10.1186/1754-6834-6-113	Batch	stationary (100 hrs)	BG-11	1	60	30	150	0.15			10 days 00:00:00	SE02_240h	FFA_SE02_240h	TRUE	TRUE	TRUE	FALSE	TRUE
SRR807411	PRJNA196229	SAMN01999015	SRX259792	1.89 G	1.17 Gb	2015-11-15	Synechococcus elongatus PCC 7942 = FACHB-805	aas- tesA+	RNA-seq	SE02	240h	2	FFA	SRP020509	WT_100h	Genetic_engineering	TRUE	S	17	https://www.ncbi.nlm.nih.gov/Traces/study/?acc=SRP020509&o=acc_s%3Aa	¬†https://doi.org/10.1186/1754-6834-6-113	Batch	stationary (100 hrs)	BG-11	1	60	30	150	0.15			10 days 00:00:00	SE02_240h	FFA_SE02_240h	TRUE	TRUE	TRUE	FALSE	TRUE
SRR807412	PRJNA196229	SAMN01999016	SRX259793	2.33 G	1.45 Gb	2015-11-15	Synechococcus elongatus PCC 7942 = FACHB-805	aas- tesA+	RNA-seq	SE02	240h	3	FFA	SRP020509	WT_100h	Genetic_engineering	TRUE	S	17	https://www.ncbi.nlm.nih.gov/Traces/study/?acc=SRP020509&o=acc_s%3Aa	¬†https://doi.org/10.1186/1754-6834-6-113	Batch	stationary (100 hrs)	BG-11	1	60	30	150	0.15			10 days 00:00:00	SE02_240h	FFA_SE02_240h	TRUE	TRUE	TRUE	FALSE	TRUE
SRR1001850	PRJNA221220	SAMN02362680	SRX359366	696.69 M	381.88 Mb	2013-09-24	Synechococcus elongatus PCC 7942 = FACHB-805	EOC113	RNA-seq	EOC113	24h		RpaA	SRP030395	EOC113_24h	Genetic_characterization	FALSE	S	18	https://www.ncbi.nlm.nih.gov/Traces/study/?acc=SRP030395&o=acc_s%3Aa	www.doi.org/10.1016/j.cell.2013.11.005	Terbidostat	TimeSeries	BG-11M	1	100	30		0.3	8		1 days 00:00:00	EOC113_24h	RpaA_EOC113_24h	TRUE	TRUE	FALSE	TRUE	TRUE
SRR1001851	PRJNA221220	SAMN02362695	SRX359367	612.94 M	330.60 Mb	2013-09-24	Synechococcus elongatus PCC 7942 = FACHB-805	EOC113	RNA-seq	EOC113	28h		RpaA	SRP030395	EOC113_24h	Genetic_characterization	FALSE	S	18	https://www.ncbi.nlm.nih.gov/Traces/study/?acc=SRP030395&o=acc_s%3Aa	www.doi.org/10.1016/j.cell.2013.11.005	Terbidostat	TimeSeries	BG-11M	1	100	30		0.3	8		1 days 04:00:00	EOC113_28h	RpaA_EOC113_28h	TRUE	TRUE	FALSE	TRUE	TRUE
SRR1001852	PRJNA221220	SAMN02362687	SRX359368	608.69 M	327.66 Mb	2013-09-24	Synechococcus elongatus PCC 7942 = FACHB-805	EOC113	RNA-seq	EOC113	32h		RpaA	SRP030395	EOC113_24h	Genetic_characterization	FALSE	S	18	https://www.ncbi.nlm.nih.gov/Traces/study/?acc=SRP030395&o=acc_s%3Aa	www.doi.org/10.1016/j.cell.2013.11.005	Terbidostat	TimeSeries	BG-11M	1	100	30		0.3	8		1 days 08:00:00	EOC113_32h	RpaA_EOC113_32h	TRUE	TRUE	FALSE	TRUE	TRUE
SRR1001853	PRJNA221220	SAMN02362681	SRX359369	724.32 M	390.01 Mb	2013-09-24	Synechococcus elongatus PCC 7942 = FACHB-805	EOC113	RNA-seq	EOC113	36h		RpaA	SRP030395	EOC113_24h	Genetic_characterization	FALSE	S	18	https://www.ncbi.nlm.nih.gov/Traces/study/?acc=SRP030395&o=acc_s%3Aa	www.doi.org/10.1016/j.cell.2013.11.005	Terbidostat	TimeSeries	BG-11M	1	100	30		0.3	8		1 days 12:00:00	EOC113_36h	RpaA_EOC113_36h	TRUE	TRUE	FALSE	TRUE	TRUE
SRR1001854	PRJNA221220	SAMN02362692	SRX359370	584.26 M	313.55 Mb	2013-09-24	Synechococcus elongatus PCC 7942 = FACHB-805	EOC113	RNA-seq	EOC113	40h		RpaA	SRP030395	EOC113_24h	Genetic_characterization	FALSE	S	18	https://www.ncbi.nlm.nih.gov/Traces/study/?acc=SRP030395&o=acc_s%3Aa	www.doi.org/10.1016/j.cell.2013.11.005	Terbidostat	TimeSeries	BG-11M	1	100	30		0.3	8		1 days 16:00:00	EOC113_40h	RpaA_EOC113_40h	TRUE	TRUE	FALSE	TRUE	TRUE
SRR1001855	PRJNA221220	SAMN02362691	SRX359371	620.84 M	337.51 Mb	2013-09-24	Synechococcus elongatus PCC 7942 = FACHB-805	EOC113	RNA-seq	EOC113	44h		RpaA	SRP030395	EOC113_24h	Genetic_characterization	FALSE	S	18	https://www.ncbi.nlm.nih.gov/Traces/study/?acc=SRP030395&o=acc_s%3Aa	www.doi.org/10.1016/j.cell.2013.11.005	Terbidostat	TimeSeries	BG-11M	1	100	30		0.3	8		1 days 20:00:00	EOC113_44h	RpaA_EOC113_44h	TRUE	TRUE	FALSE	TRUE	TRUE
SRR1001856	PRJNA221220	SAMN02362683	SRX359372	488.91 M	266.03 Mb	2013-09-24	Synechococcus elongatus PCC 7942 = FACHB-805	¬†OX-D53E	RNA-seq	OX-D53E_IPTG	0h		RpaA	SRP030395	EOC113_24h	Genetic_characterization	FALSE	S	18	https://www.ncbi.nlm.nih.gov/Traces/study/?acc=SRP030395&o=acc_s%3Aa	www.doi.org/10.1016/j.cell.2013.11.005	Terbidostat	TimeSeries	BG-11M	1	100	30		0.3	8		0 days 00:00:00	OX-D53E_IPTG_0h	RpaA_OX-D53E_IPTG_0h	TRUE	TRUE	FALSE	TRUE	TRUE
SRR1001857	PRJNA221220	SAMN02362697	SRX359373	591.17 M	323.50 Mb	2013-09-24	Synechococcus elongatus PCC 7942 = FACHB-805	¬†OX-D53E	RNA-seq	OX-D53E_IPTG	0.5h		RpaA	SRP030395	EOC113_24h	Genetic_characterization	FALSE	S	18	https://www.ncbi.nlm.nih.gov/Traces/study/?acc=SRP030395&o=acc_s%3Aa	www.doi.org/10.1016/j.cell.2013.11.005	Terbidostat	TimeSeries	BG-11M	1	100	30		0.3	8		0 days 00:30:00	OX-D53E_IPTG_0.5h	RpaA_OX-D53E_IPTG_0.5h	TRUE	TRUE	FALSE	TRUE	TRUE
SRR1001858	PRJNA221220	SAMN02362688	SRX359374	645.50 M	347.80 Mb	2013-09-24	Synechococcus elongatus PCC 7942 = FACHB-805	¬†OX-D53E	RNA-seq	OX-D53E_IPTG	2h		RpaA	SRP030395	EOC113_24h	Genetic_characterization	FALSE	S	18	https://www.ncbi.nlm.nih.gov/Traces/study/?acc=SRP030395&o=acc_s%3Aa	www.doi.org/10.1016/j.cell.2013.11.005	Terbidostat	TimeSeries	BG-11M	1	100	30		0.3	8		0 days 02:00:00	OX-D53E_IPTG_2h	RpaA_OX-D53E_IPTG_2h	TRUE	TRUE	FALSE	TRUE	TRUE
SRR1001859	PRJNA221220	SAMN02362682	SRX359375	601.39 M	320.59 Mb	2013-09-24	Synechococcus elongatus PCC 7942 = FACHB-805	¬†OX-D53E	RNA-seq	OX-D53E_IPTG	3h		RpaA	SRP030395	EOC113_24h	Genetic_characterization	FALSE	S	18	https://www.ncbi.nlm.nih.gov/Traces/study/?acc=SRP030395&o=acc_s%3Aa	www.doi.org/10.1016/j.cell.2013.11.005	Terbidostat	TimeSeries	BG-11M	1	100	30		0.3	8		0 days 03:00:00	OX-D53E_IPTG_3h	RpaA_OX-D53E_IPTG_3h	TRUE	TRUE	FALSE	TRUE	TRUE
SRR1001860	PRJNA221220	SAMN02362694	SRX359376	535.79 M	291.24 Mb	2013-09-24	Synechococcus elongatus PCC 7942 = FACHB-805	¬†OX-D53E	RNA-seq	OX-D53E_IPTG	6h		RpaA	SRP030395	EOC113_24h	Genetic_characterization	FALSE	S	18	https://www.ncbi.nlm.nih.gov/Traces/study/?acc=SRP030395&o=acc_s%3Aa	www.doi.org/10.1016/j.cell.2013.11.005	Terbidostat	TimeSeries	BG-11M	1	100	30		0.3	8		0 days 06:00:00	OX-D53E_IPTG_6h	RpaA_OX-D53E_IPTG_6h	TRUE	TRUE	FALSE	TRUE	TRUE
SRR1001861	PRJNA221220	SAMN02362686	SRX359377	590.19 M	321.85 Mb	2013-09-24	Synechococcus elongatus PCC 7942 = FACHB-805	¬†OX-D53E	RNA-seq	OX-D53E_IPTG	12h		RpaA	SRP030395	EOC113_24h	Genetic_characterization	FALSE	S	18	https://www.ncbi.nlm.nih.gov/Traces/study/?acc=SRP030395&o=acc_s%3Aa	www.doi.org/10.1016/j.cell.2013.11.005	Terbidostat	TimeSeries	BG-11M	1	100	30		0.3	8		0 days 12:00:00	OX-D53E_IPTG_12h	RpaA_OX-D53E_IPTG_12h	TRUE	TRUE	FALSE	TRUE	TRUE
SRR1001862	PRJNA221220	SAMN02362685	SRX359378	526.03 M	286.98 Mb	2013-09-24	Synechococcus elongatus PCC 7942 = FACHB-805	¬†OX-D53E	RNA-seq	OX-D53E	0h		RpaA	SRP030395	EOC113_24h	Genetic_characterization	FALSE	S	18	https://www.ncbi.nlm.nih.gov/Traces/study/?acc=SRP030395&o=acc_s%3Aa	www.doi.org/10.1016/j.cell.2013.11.005	Terbidostat	TimeSeries	BG-11M	1	100	30		0.3	8		0 days 00:00:00	OX-D53E_0h	RpaA_OX-D53E_0h	TRUE	TRUE	FALSE	TRUE	TRUE
SRR1001863	PRJNA221220	SAMN02362693	SRX359379	486.82 M	262.33 Mb	2013-09-24	Synechococcus elongatus PCC 7942 = FACHB-805	¬†OX-D53E	RNA-seq	OX-D53E	3h		RpaA	SRP030395	EOC113_24h	Genetic_characterization	FALSE	S	18	https://www.ncbi.nlm.nih.gov/Traces/study/?acc=SRP030395&o=acc_s%3Aa	www.doi.org/10.1016/j.cell.2013.11.005	Terbidostat	TimeSeries	BG-11M	1	100	30		0.3	8		0 days 03:00:00	OX-D53E_3h	RpaA_OX-D53E_3h	TRUE	TRUE	FALSE	TRUE	TRUE
SRR1001864	PRJNA221220	SAMN02362689	SRX359380	530.14 M	290.29 Mb	2013-09-24	Synechococcus elongatus PCC 7942 = FACHB-805	¬†OX-D53E	RNA-seq	OX-D53E	12h		RpaA	SRP030395	EOC113_24h	Genetic_characterization	FALSE	S	18	https://www.ncbi.nlm.nih.gov/Traces/study/?acc=SRP030395&o=acc_s%3Aa	www.doi.org/10.1016/j.cell.2013.11.005	Terbidostat	TimeSeries	BG-11M	1	100	30		0.3	8		0 days 12:00:00	OX-D53E_12h	RpaA_OX-D53E_12h	TRUE	TRUE	FALSE	TRUE	TRUE
SRR1001865	PRJNA221220	SAMN02362684	SRX359381	507.76 M	277.27 Mb	2013-09-24	Synechococcus elongatus PCC 7942 = FACHB-805	¬†OX-Empty	RNA-seq	OX-Empty_IPTG	0h		RpaA	SRP030395	EOC113_24h	Genetic_characterization	FALSE	S	18	https://www.ncbi.nlm.nih.gov/Traces/study/?acc=SRP030395&o=acc_s%3Aa	www.doi.org/10.1016/j.cell.2013.11.005	Terbidostat	TimeSeries	BG-11M	1	100	30		0.3	8		0 days 00:00:00	OX-Empty_IPTG_0h	RpaA_OX-Empty_IPTG_0h	TRUE	TRUE	FALSE	TRUE	TRUE
SRR1001866	PRJNA221220	SAMN02362696	SRX359382	624.77 M	336.63 Mb	2013-09-24	Synechococcus elongatus PCC 7942 = FACHB-805	¬†OX-Empty	RNA-seq	OX-Empty_IPTG	3h		RpaA	SRP030395	EOC113_24h	Genetic_characterization	FALSE	S	18	https://www.ncbi.nlm.nih.gov/Traces/study/?acc=SRP030395&o=acc_s%3Aa	www.doi.org/10.1016/j.cell.2013.11.005	Terbidostat	TimeSeries	BG-11M	1	100	30		0.3	8		0 days 03:00:00	OX-Empty_IPTG_3h	RpaA_OX-Empty_IPTG_3h	TRUE	TRUE	FALSE	TRUE	TRUE
SRR1001867	PRJNA221220	SAMN02362690	SRX359383	620.52 M	339.05 Mb	2013-09-24	Synechococcus elongatus PCC 7942 = FACHB-805	¬†OX-Empty	RNA-seq	OX-Empty_IPTG	12h		RpaA	SRP030395	EOC113_24h	Genetic_characterization	FALSE	S	18	https://www.ncbi.nlm.nih.gov/Traces/study/?acc=SRP030395&o=acc_s%3Aa	www.doi.org/10.1016/j.cell.2013.11.005	Terbidostat	TimeSeries	BG-11M	1	100	30		0.3	8		0 days 12:00:00	OX-Empty_IPTG_12h	RpaA_OX-Empty_IPTG_12h	TRUE	TRUE	FALSE	TRUE	TRUE
SRR3283837	PRJNA315938		SRX1655391	1.53 G	1,002.86 Mb	2016-03-14	Synechococcus elongatus PCC 7942 = FACHB-805	WT	RNA-seq	WT	48h	1	Nstarv	SRP072154	WT_48h	Perturbation	TRUE	P	6	https://www.ncbi.nlm.nih.gov/Traces/study/?acc=SRP072154&o=acc_s%3Aa	https://doi.org/10.1038/srep30584, https://doi.org/10.1111/pbi.12536	Bath	exponential (24hrs)	BG-11	5	100	30		1			2 days 00:00:00	WT_48h	Nstarv_WT_48h	TRUE	TRUE	TRUE	FALSE	TRUE
SRR3283838	PRJNA315938		SRX1655392	1.53 G	1,006.25 Mb	2016-03-14	Synechococcus elongatus PCC 7942 = FACHB-805	WT	RNA-seq	WT	48h	2	Nstarv	SRP072154	WT_48h	Perturbation	TRUE	P	6	https://www.ncbi.nlm.nih.gov/Traces/study/?acc=SRP072154&o=acc_s%3Aa	https://doi.org/10.1038/srep30584, https://doi.org/10.1111/pbi.12536	Bath	exponential (24hrs)	BG-11	5	100	30		1			2 days 00:00:00	WT_48h	Nstarv_WT_48h	TRUE	TRUE	TRUE	FALSE	TRUE
SRR3283839	PRJNA315938		SRX1655393	1.40 G	936.04 Mb	2016-03-14	Synechococcus elongatus PCC 7942 = FACHB-805	WT	RNA-seq	N_starve	48h	1	Nstarv	SRP072154	WT_48h	Perturbation	TRUE	P	6	https://www.ncbi.nlm.nih.gov/Traces/study/?acc=SRP072154&o=acc_s%3Aa	https://doi.org/10.1038/srep30584, https://doi.org/10.1111/pbi.12536	Bath	exponential (24hrs)	BG-11	5	100	30		1			2 days 00:00:00	N_starve_48h	Nstarv_N_starve_48h	TRUE	TRUE	TRUE	FALSE	TRUE
SRR3283840	PRJNA315938		SRX1655394	1.73 G	1.11 Gb	2016-03-14	Synechococcus elongatus PCC 7942 = FACHB-805	WT	RNA-seq	N_starve	48h	2	Nstarv	SRP072154	WT_48h	Perturbation	TRUE	P	6	https://www.ncbi.nlm.nih.gov/Traces/study/?acc=SRP072154&o=acc_s%3Aa	https://doi.org/10.1038/srep30584, https://doi.org/10.1111/pbi.12536	Bath	exponential (24hrs)	BG-11	5	100	30		1			2 days 00:00:00	N_starve_48h	Nstarv_N_starve_48h	TRUE	TRUE	TRUE	FALSE	TRUE
SRR5031863	PRJNA354335	SAMN06033584	SRX2356912	514.93 M	325.52 Mb	2016-11-17	Synechococcus elongatus PCC 7942 = FACHB-805	P0050_kaiBC	RNA-seq	clock_rescue_dark	0m		ClockRes	SRP093663	clock_rescue_dawn_5m	Genetic_characterization	FALSE	S	24	https://www.ncbi.nlm.nih.gov/Traces/study/?acc=SRP093663&o=acc_s%3Aa	https://doi.org/10.7554/eLife.23210	Batch	TimeSeries	BG-11		40	30		0.2			0 days 00:00:00	clock_rescue_dark_0m	ClockRes_clock_rescue_dark_0m	TRUE	TRUE	FALSE	TRUE	TRUE
SRR5031864	PRJNA354335	SAMN06033583	SRX2356913	436.34 M	275.94 Mb	2016-11-17	Synechococcus elongatus PCC 7942 = FACHB-805	P0050_kaiBC	RNA-seq	clock_rescue_dark	5m		ClockRes	SRP093663	clock_rescue_dawn_5m	Genetic_characterization	FALSE	S	24	https://www.ncbi.nlm.nih.gov/Traces/study/?acc=SRP093663&o=acc_s%3Aa	https://doi.org/10.7554/eLife.23210	Batch	TimeSeries	BG-11		40	30		0.2			0 days 00:05:00	clock_rescue_dark_5m	ClockRes_clock_rescue_dark_5m	TRUE	TRUE	FALSE	TRUE	TRUE
SRR5031865	PRJNA354335	SAMN06033606	SRX2356914	496.12 M	312.63 Mb	2016-11-17	Synechococcus elongatus PCC 7942 = FACHB-805	P0050_kaiBC	RNA-seq	clock_rescue_dark	15m		ClockRes	SRP093663	clock_rescue_dawn_5m	Genetic_characterization	FALSE	S	24	https://www.ncbi.nlm.nih.gov/Traces/study/?acc=SRP093663&o=acc_s%3Aa	https://doi.org/10.7554/eLife.23210	Batch	TimeSeries	BG-11		40	30		0.2			0 days 00:15:00	clock_rescue_dark_15m	ClockRes_clock_rescue_dark_15m	TRUE	TRUE	FALSE	TRUE	TRUE
SRR5031866	PRJNA354335	SAMN06033605	SRX2356915	581.91 M	367.89 Mb	2016-11-17	Synechococcus elongatus PCC 7942 = FACHB-805	P0050_kaiBC	RNA-seq	clock_rescue_dark	30m		ClockRes	SRP093663	clock_rescue_dawn_5m	Genetic_characterization	FALSE	S	24	https://www.ncbi.nlm.nih.gov/Traces/study/?acc=SRP093663&o=acc_s%3Aa	https://doi.org/10.7554/eLife.23210	Batch	TimeSeries	BG-11		40	30		0.2			0 days 00:30:00	clock_rescue_dark_30m	ClockRes_clock_rescue_dark_30m	TRUE	TRUE	FALSE	TRUE	TRUE
SRR5031867	PRJNA354335	SAMN06033604	SRX2356916	424.65 M	268.22 Mb	2016-11-17	Synechococcus elongatus PCC 7942 = FACHB-805	P0050_kaiBC	RNA-seq	clock_rescue_dark	1h		ClockRes	SRP093663	clock_rescue_dawn_5m	Genetic_characterization	FALSE	S	24	https://www.ncbi.nlm.nih.gov/Traces/study/?acc=SRP093663&o=acc_s%3Aa	https://doi.org/10.7554/eLife.23210	Batch	TimeSeries	BG-11		40	30		0.2			0 days 01:00:00	clock_rescue_dark_1h	ClockRes_clock_rescue_dark_1h	TRUE	TRUE	FALSE	TRUE	TRUE
SRR5031868	PRJNA354335	SAMN06033603	SRX2356917	545.03 M	343.94 Mb	2016-11-17	Synechococcus elongatus PCC 7942 = FACHB-805	P0050_kaiBC	RNA-seq	clock_rescue_dark	2h		ClockRes	SRP093663	clock_rescue_dawn_5m	Genetic_characterization	FALSE	S	24	https://www.ncbi.nlm.nih.gov/Traces/study/?acc=SRP093663&o=acc_s%3Aa	https://doi.org/10.7554/eLife.23210	Batch	TimeSeries	BG-11		40	30		0.2			0 days 02:00:00	clock_rescue_dark_2h	ClockRes_clock_rescue_dark_2h	TRUE	TRUE	FALSE	TRUE	TRUE
SRR5031869	PRJNA354335	SAMN06033602	SRX2356918	520.96 M	329.17 Mb	2016-11-17	Synechococcus elongatus PCC 7942 = FACHB-805	P0050_kaiBC	RNA-seq	clock_rescue_dark	4h		ClockRes	SRP093663	clock_rescue_dawn_5m	Genetic_characterization	FALSE	S	24	https://www.ncbi.nlm.nih.gov/Traces/study/?acc=SRP093663&o=acc_s%3Aa	https://doi.org/10.7554/eLife.23210	Batch	TimeSeries	BG-11		40	30		0.2			0 days 04:00:00	clock_rescue_dark_4h	ClockRes_clock_rescue_dark_4h	TRUE	TRUE	FALSE	TRUE	TRUE
SRR5031870	PRJNA354335	SAMN06033601	SRX2356919	919.13 M	579.22 Mb	2016-11-17	Synechococcus elongatus PCC 7942 = FACHB-805	P0050_kaiBC	RNA-seq	clock_rescue_dark	8h		ClockRes	SRP093663	clock_rescue_dawn_5m	Genetic_characterization	FALSE	S	24	https://www.ncbi.nlm.nih.gov/Traces/study/?acc=SRP093663&o=acc_s%3Aa	https://doi.org/10.7554/eLife.23210	Batch	TimeSeries	BG-11		40	30		0.2			0 days 08:00:00	clock_rescue_dark_8h	ClockRes_clock_rescue_dark_8h	TRUE	TRUE	FALSE	TRUE	TRUE
SRR5031871	PRJNA354335	SAMN06033600	SRX2356920	677.21 M	426.36 Mb	2016-11-17	Synechococcus elongatus PCC 7942 = FACHB-805	P0050_kaiBC	RNA-seq	clock_rescue_dark	11.5h		ClockRes	SRP093663	clock_rescue_dawn_5m	Genetic_characterization	FALSE	S	24	https://www.ncbi.nlm.nih.gov/Traces/study/?acc=SRP093663&o=acc_s%3Aa	https://doi.org/10.7554/eLife.23210	Batch	TimeSeries	BG-11		40	30		0.2			0 days 11:30:00	clock_rescue_dark_11.5h	ClockRes_clock_rescue_dark_11.5h	TRUE	TRUE	FALSE	TRUE	TRUE
SRR5031872	PRJNA354335	SAMN06033599	SRX2356921	477.92 M	306.30 Mb	2016-11-17	Synechococcus elongatus PCC 7942 = FACHB-805	P0050_kaiBC	RNA-seq	clock_rescue_dawn	5m		ClockRes	SRP093663	clock_rescue_dawn_5m	Genetic_characterization	FALSE	S	24	https://www.ncbi.nlm.nih.gov/Traces/study/?acc=SRP093663&o=acc_s%3Aa	https://doi.org/10.7554/eLife.23210	Batch	TimeSeries	BG-11		40	30		0.2			0 days 00:05:00	clock_rescue_dawn_5m	ClockRes_clock_rescue_dawn_5m	TRUE	TRUE	FALSE	TRUE	TRUE
SRR5031873	PRJNA354335	SAMN06033598	SRX2356922	619.16 M	393.99 Mb	2016-11-17	Synechococcus elongatus PCC 7942 = FACHB-805	P0050_kaiBC	RNA-seq	clock_rescue_dawn	15m		ClockRes	SRP093663	clock_rescue_dawn_5m	Genetic_characterization	FALSE	S	24	https://www.ncbi.nlm.nih.gov/Traces/study/?acc=SRP093663&o=acc_s%3Aa	https://doi.org/10.7554/eLife.23210	Batch	TimeSeries	BG-11		40	30		0.2			0 days 00:15:00	clock_rescue_dawn_15m	ClockRes_clock_rescue_dawn_15m	TRUE	TRUE	FALSE	TRUE	TRUE
SRR5031874	PRJNA354335	SAMN06033597	SRX2356923	575.12 M	364.15 Mb	2016-11-17	Synechococcus elongatus PCC 7942 = FACHB-805	P0050_kaiBC	RNA-seq	clock_rescue_dawn	30m		ClockRes	SRP093663	clock_rescue_dawn_5m	Genetic_characterization	FALSE	S	24	https://www.ncbi.nlm.nih.gov/Traces/study/?acc=SRP093663&o=acc_s%3Aa	https://doi.org/10.7554/eLife.23210	Batch	TimeSeries	BG-11		40	30		0.2			0 days 00:30:00	clock_rescue_dawn_30m	ClockRes_clock_rescue_dawn_30m	TRUE	TRUE	FALSE	TRUE	TRUE
SRR5031875	PRJNA354335	SAMN06033596	SRX2356924	568.76 M	375.58 Mb	2016-11-17	Synechococcus elongatus PCC 7942 = FACHB-805	rpaA- P0050_kaiBC	RNA-seq	rpaA-_clock_rescue_dark	0m		ClockRes	SRP093663	clock_rescue_dawn_5m	Genetic_characterization	FALSE	S	24	https://www.ncbi.nlm.nih.gov/Traces/study/?acc=SRP093663&o=acc_s%3Aa	https://doi.org/10.7554/eLife.23210	Batch	TimeSeries	BG-11		40	30		0.2			0 days 00:00:00	rpaA-_clock_rescue_dark_0m	ClockRes_rpaA-_clock_rescue_dark_0m	TRUE	TRUE	FALSE	TRUE	TRUE
SRR5031876	PRJNA354335	SAMN06033595	SRX2356925	560.93 M	370.30 Mb	2016-11-17	Synechococcus elongatus PCC 7942 = FACHB-805	rpaA- P0050_kaiBC	RNA-seq	rpaA-_clock_rescue_dark	5m		ClockRes	SRP093663	clock_rescue_dawn_5m	Genetic_characterization	FALSE	S	24	https://www.ncbi.nlm.nih.gov/Traces/study/?acc=SRP093663&o=acc_s%3Aa	https://doi.org/10.7554/eLife.23210	Batch	TimeSeries	BG-11		40	30		0.2			0 days 00:05:00	rpaA-_clock_rescue_dark_5m	ClockRes_rpaA-_clock_rescue_dark_5m	TRUE	TRUE	FALSE	TRUE	TRUE
SRR5031877	PRJNA354335	SAMN06033594	SRX2356926	714.95 M	471.15 Mb	2016-11-17	Synechococcus elongatus PCC 7942 = FACHB-805	rpaA- P0050_kaiBC	RNA-seq	rpaA-_clock_rescue_dark	15m		ClockRes	SRP093663	clock_rescue_dawn_5m	Genetic_characterization	FALSE	S	24	https://www.ncbi.nlm.nih.gov/Traces/study/?acc=SRP093663&o=acc_s%3Aa	https://doi.org/10.7554/eLife.23210	Batch	TimeSeries	BG-11		40	30		0.2			0 days 00:15:00	rpaA-_clock_rescue_dark_15m	ClockRes_rpaA-_clock_rescue_dark_15m	TRUE	TRUE	FALSE	TRUE	TRUE
SRR5031878	PRJNA354335	SAMN06033593	SRX2356927	575.47 M	380.39 Mb	2016-11-17	Synechococcus elongatus PCC 7942 = FACHB-805	rpaA- P0050_kaiBC	RNA-seq	rpaA-_clock_rescue_dark	30m		ClockRes	SRP093663	clock_rescue_dawn_5m	Genetic_characterization	FALSE	S	24	https://www.ncbi.nlm.nih.gov/Traces/study/?acc=SRP093663&o=acc_s%3Aa	https://doi.org/10.7554/eLife.23210	Batch	TimeSeries	BG-11		40	30		0.2			0 days 00:30:00	rpaA-_clock_rescue_dark_30m	ClockRes_rpaA-_clock_rescue_dark_30m	TRUE	TRUE	FALSE	TRUE	TRUE
SRR5031879	PRJNA354335	SAMN06033592	SRX2356928	656.95 M	432.49 Mb	2016-11-17	Synechococcus elongatus PCC 7942 = FACHB-805	rpaA- P0050_kaiBC	RNA-seq	rpaA-_clock_rescue_dark	1h		ClockRes	SRP093663	clock_rescue_dawn_5m	Genetic_characterization	FALSE	S	24	https://www.ncbi.nlm.nih.gov/Traces/study/?acc=SRP093663&o=acc_s%3Aa	https://doi.org/10.7554/eLife.23210	Batch	TimeSeries	BG-11		40	30		0.2			0 days 01:00:00	rpaA-_clock_rescue_dark_1h	ClockRes_rpaA-_clock_rescue_dark_1h	TRUE	TRUE	FALSE	TRUE	TRUE
SRR5031880	PRJNA354335	SAMN06033591	SRX2356929	759.47 M	499.75 Mb	2016-11-17	Synechococcus elongatus PCC 7942 = FACHB-805	rpaA- P0050_kaiBC	RNA-seq	rpaA-_clock_rescue_dark	2h		ClockRes	SRP093663	clock_rescue_dawn_5m	Genetic_characterization	FALSE	S	24	https://www.ncbi.nlm.nih.gov/Traces/study/?acc=SRP093663&o=acc_s%3Aa	https://doi.org/10.7554/eLife.23210	Batch	TimeSeries	BG-11		40	30		0.2			0 days 02:00:00	rpaA-_clock_rescue_dark_2h	ClockRes_rpaA-_clock_rescue_dark_2h	TRUE	TRUE	FALSE	TRUE	TRUE
SRR5031881	PRJNA354335	SAMN06033590	SRX2356930	605.20 M	398.60 Mb	2016-11-17	Synechococcus elongatus PCC 7942 = FACHB-805	rpaA- P0050_kaiBC	RNA-seq	rpaA-_clock_rescue_dark	4h		ClockRes	SRP093663	clock_rescue_dawn_5m	Genetic_characterization	FALSE	S	24	https://www.ncbi.nlm.nih.gov/Traces/study/?acc=SRP093663&o=acc_s%3Aa	https://doi.org/10.7554/eLife.23210	Batch	TimeSeries	BG-11		40	30		0.2			0 days 04:00:00	rpaA-_clock_rescue_dark_4h	ClockRes_rpaA-_clock_rescue_dark_4h	TRUE	TRUE	FALSE	TRUE	TRUE
SRR5031882	PRJNA354335	SAMN06033589	SRX2356931	643.44 M	424.14 Mb	2016-11-17	Synechococcus elongatus PCC 7942 = FACHB-805	rpaA- P0050_kaiBC	RNA-seq	rpaA-_clock_rescue_dark	8h		ClockRes	SRP093663	clock_rescue_dawn_5m	Genetic_characterization	FALSE	S	24	https://www.ncbi.nlm.nih.gov/Traces/study/?acc=SRP093663&o=acc_s%3Aa	https://doi.org/10.7554/eLife.23210	Batch	TimeSeries	BG-11		40	30		0.2			0 days 08:00:00	rpaA-_clock_rescue_dark_8h	ClockRes_rpaA-_clock_rescue_dark_8h	TRUE	TRUE	FALSE	TRUE	TRUE
SRR5031883	PRJNA354335	SAMN06033588	SRX2356932	690.57 M	455.18 Mb	2016-11-17	Synechococcus elongatus PCC 7942 = FACHB-805	rpaA- P0050_kaiBC	RNA-seq	rpaA-_clock_rescue_dark	11.5h		ClockRes	SRP093663	clock_rescue_dawn_5m	Genetic_characterization	FALSE	S	24	https://www.ncbi.nlm.nih.gov/Traces/study/?acc=SRP093663&o=acc_s%3Aa	https://doi.org/10.7554/eLife.23210	Batch	TimeSeries	BG-11		40	30		0.2			0 days 11:30:00	rpaA-_clock_rescue_dark_11.5h	ClockRes_rpaA-_clock_rescue_dark_11.5h	TRUE	TRUE	FALSE	TRUE	TRUE
SRR5031884	PRJNA354335	SAMN06033587	SRX2356933	815.26 M	541.52 Mb	2016-11-17	Synechococcus elongatus PCC 7942 = FACHB-805	rpaA- P0050_kaiBC	RNA-seq	rpaA-_clock_rescue_dawn	5m		ClockRes	SRP093663	clock_rescue_dawn_5m	Genetic_characterization	FALSE	S	24	https://www.ncbi.nlm.nih.gov/Traces/study/?acc=SRP093663&o=acc_s%3Aa	https://doi.org/10.7554/eLife.23210	Batch	TimeSeries	BG-11		40	30		0.2			0 days 00:05:00	rpaA-_clock_rescue_dawn_5m	ClockRes_rpaA-_clock_rescue_dawn_5m	TRUE	TRUE	FALSE	TRUE	TRUE
SRR5031885	PRJNA354335	SAMN06033586	SRX2356934	773.82 M	513.25 Mb	2016-11-17	Synechococcus elongatus PCC 7942 = FACHB-805	rpaA- P0050_kaiBC	RNA-seq	rpaA-_clock_rescue_dawn	15m		ClockRes	SRP093663	clock_rescue_dawn_5m	Genetic_characterization	FALSE	S	24	https://www.ncbi.nlm.nih.gov/Traces/study/?acc=SRP093663&o=acc_s%3Aa	https://doi.org/10.7554/eLife.23210	Batch	TimeSeries	BG-11		40	30		0.2			0 days 00:15:00	rpaA-_clock_rescue_dawn_15m	ClockRes_rpaA-_clock_rescue_dawn_15m	TRUE	TRUE	FALSE	TRUE	TRUE
SRR5031886	PRJNA354335	SAMN06033585	SRX2356935	535.88 M	353.95 Mb	2016-11-17	Synechococcus elongatus PCC 7942 = FACHB-805	rpaA- P0050_kaiBC	RNA-seq	rpaA-_clock_rescue_dawn	30m		ClockRes	SRP093663	clock_rescue_dawn_5m	Genetic_characterization	FALSE	S	24	https://www.ncbi.nlm.nih.gov/Traces/study/?acc=SRP093663&o=acc_s%3Aa	https://doi.org/10.7554/eLife.23210	Batch	TimeSeries	BG-11		40	30		0.2			0 days 00:30:00	rpaA-_clock_rescue_dawn_30m	ClockRes_rpaA-_clock_rescue_dawn_30m	TRUE	TRUE	FALSE	TRUE	TRUE
SRR6004392	PRJNA401742	SAMN07604667	SRX3159653	745.59 M	443.75 Mb	2017-09-05	Synechococcus elongatus PCC 7942 = FACHB-805	wt	RNA-seq	wt_dawn	0m	1	ppGpp	SRP117070	wt_dawn_0m	Genetic_characterization	TRUE	S	8	https://www.ncbi.nlm.nih.gov/Traces/study/?acc=SRP117070&o=acc_s%3Aa	https://doi.org/10.1016/j.celrep.2017.11.067	Batch	TimeSeries	BG-11		40	30					0 days 00:00:00	wt_dawn_0m	ppGpp_wt_dawn_0m	TRUE	TRUE	TRUE	FALSE	TRUE
SRR6004393	PRJNA401742	SAMN07604666	SRX3159654	938.47 M	554.02 Mb	2017-09-05	Synechococcus elongatus PCC 7942 = FACHB-805	wt	RNA-seq	wt_dawn	0m	2	ppGpp	SRP117070	wt_dawn_0m	Genetic_characterization	TRUE	S	8	https://www.ncbi.nlm.nih.gov/Traces/study/?acc=SRP117070&o=acc_s%3Aa	https://doi.org/10.1016/j.celrep.2017.11.067	Batch	TimeSeries	BG-11		40	30					0 days 00:00:00	wt_dawn_0m	ppGpp_wt_dawn_0m	TRUE	TRUE	TRUE	FALSE	TRUE
SRR6004394	PRJNA401742	SAMN07604665	SRX3159655	831.37 M	497.44 Mb	2017-09-05	Synechococcus elongatus PCC 7942 = FACHB-805	wt	RNA-seq	wt_dusk	12h	1	ppGpp	SRP117070	wt_dawn_0m	Genetic_characterization	TRUE	S	8	https://www.ncbi.nlm.nih.gov/Traces/study/?acc=SRP117070&o=acc_s%3Aa	https://doi.org/10.1016/j.celrep.2017.11.067	Batch	TimeSeries	BG-11		40	30					0 days 12:00:00	wt_dusk_12h	ppGpp_wt_dusk_12h	TRUE	TRUE	TRUE	FALSE	TRUE
SRR6004395	PRJNA401742	SAMN07604664	SRX3159656	541.37 M	318.82 Mb	2017-09-05	Synechococcus elongatus PCC 7942 = FACHB-805	wt	RNA-seq	wt_dusk	12h	2	ppGpp	SRP117070	wt_dawn_0m	Genetic_characterization	TRUE	S	8	https://www.ncbi.nlm.nih.gov/Traces/study/?acc=SRP117070&o=acc_s%3Aa	https://doi.org/10.1016/j.celrep.2017.11.067	Batch	TimeSeries	BG-11		40	30					0 days 12:00:00	wt_dusk_12h	ppGpp_wt_dusk_12h	TRUE	TRUE	TRUE	FALSE	TRUE
SRR6004396	PRJNA401742	SAMN07604663	SRX3159657	614.33 M	369.06 Mb	2017-09-05	Synechococcus elongatus PCC 7942 = FACHB-805	rel-	RNA-seq	rel-_dawn	0m	1	ppGpp	SRP117070	wt_dawn_0m	Genetic_characterization	TRUE	S	8	https://www.ncbi.nlm.nih.gov/Traces/study/?acc=SRP117070&o=acc_s%3Aa	https://doi.org/10.1016/j.celrep.2017.11.067	Batch	TimeSeries	BG-11		40	30					0 days 00:00:00	rel-_dawn_0m	ppGpp_rel-_dawn_0m	TRUE	TRUE	TRUE	FALSE	TRUE
SRR6004397	PRJNA401742	SAMN07604662	SRX3159658	693.73 M	409.57 Mb	2017-09-05	Synechococcus elongatus PCC 7942 = FACHB-805	rel-	RNA-seq	rel-_dawn	0m	2	ppGpp	SRP117070	wt_dawn_0m	Genetic_characterization	TRUE	S	8	https://www.ncbi.nlm.nih.gov/Traces/study/?acc=SRP117070&o=acc_s%3Aa	https://doi.org/10.1016/j.celrep.2017.11.067	Batch	TimeSeries	BG-11		40	30					0 days 00:00:00	rel-_dawn_0m	ppGpp_rel-_dawn_0m	TRUE	TRUE	TRUE	FALSE	TRUE
SRR6004398	PRJNA401742	SAMN07604661	SRX3159659	846.91 M	507.68 Mb	2017-09-05	Synechococcus elongatus PCC 7942 = FACHB-805	rel-	RNA-seq	rel-_dusk	12h	1	ppGpp	SRP117070	wt_dawn_0m	Genetic_characterization	TRUE	S	8	https://www.ncbi.nlm.nih.gov/Traces/study/?acc=SRP117070&o=acc_s%3Aa	https://doi.org/10.1016/j.celrep.2017.11.067	Batch	TimeSeries	BG-11		40	30					0 days 12:00:00	rel-_dusk_12h	ppGpp_rel-_dusk_12h	TRUE	TRUE	TRUE	FALSE	TRUE
SRR6004399	PRJNA401742	SAMN07604660	SRX3159660	829.38 M	484.47 Mb	2017-09-05	Synechococcus elongatus PCC 7942 = FACHB-805	rel-	RNA-seq	rel-_dusk	12h	2	ppGpp	SRP117070	wt_dawn_0m	Genetic_characterization	TRUE	S	8	https://www.ncbi.nlm.nih.gov/Traces/study/?acc=SRP117070&o=acc_s%3Aa	https://doi.org/10.1016/j.celrep.2017.11.067	Batch	TimeSeries	BG-11		40	30					0 days 12:00:00	rel-_dusk_12h	ppGpp_rel-_dusk_12h	TRUE	TRUE	TRUE	FALSE	TRUE
SRR6004402	PRJNA401777	SAMN07604659	SRX3159661	906.41 M	380.22 Mb		Synechococcus elongatus PCC 7942 = FACHB-805	rel- relA+	RNA-seq	rel-_relA+_dawn	0m	1	ppGpp	SRP117071	wt_dawn_0m	Genetic_characterization	TRUE	S	8	https://www.ncbi.nlm.nih.gov/Traces/study/?acc=SRP117071&o=acc_s%3Aa	https://doi.org/10.1016/j.celrep.2017.11.067	Batch	TimeSeries	BG-11		40	30					0 days 00:00:00	rel-_relA+_dawn_0m	ppGpp_rel-_relA+_dawn_0m	TRUE	TRUE	TRUE	FALSE	TRUE
SRR6004403	PRJNA401777	SAMN07604658	SRX3159662	1.06 G	443.91 Mb		Synechococcus elongatus PCC 7942 = FACHB-805	rel- relA+	RNA-seq	rel-_relA+_dawn	0m	2	ppGpp	SRP117071	wt_dawn_0m	Genetic_characterization	TRUE	S	8	https://www.ncbi.nlm.nih.gov/Traces/study/?acc=SRP117071&o=acc_s%3Aa	https://doi.org/10.1016/j.celrep.2017.11.067	Batch	TimeSeries	BG-11		40	30					0 days 00:00:00	rel-_relA+_dawn_0m	ppGpp_rel-_relA+_dawn_0m	TRUE	TRUE	TRUE	FALSE	TRUE
SRR6004404	PRJNA401777	SAMN07604668	SRX3159663	858.56 M	361.51 Mb		Synechococcus elongatus PCC 7942 = FACHB-805	rel- relA+	RNA-seq	rel-_relA+_dusk	12h	1	ppGpp	SRP117071	wt_dawn_0m	Genetic_characterization	TRUE	S	8	https://www.ncbi.nlm.nih.gov/Traces/study/?acc=SRP117071&o=acc_s%3Aa	https://doi.org/10.1016/j.celrep.2017.11.067	Batch	TimeSeries	BG-11		40	30					0 days 12:00:00	rel-_relA+_dusk_12h	ppGpp_rel-_relA+_dusk_12h	TRUE	TRUE	TRUE	FALSE	TRUE
SRR6004405	PRJNA401777	SAMN07604669	SRX3159664	972.98 M	404.12 Mb		Synechococcus elongatus PCC 7942 = FACHB-805	rel- relA+	RNA-seq	rel-_relA+_dusk	12h	2	ppGpp	SRP117071	wt_dawn_0m	Genetic_characterization	TRUE	S	8	https://www.ncbi.nlm.nih.gov/Traces/study/?acc=SRP117071&o=acc_s%3Aa	https://doi.org/10.1016/j.celrep.2017.11.067	Batch	TimeSeries	BG-11		40	30					0 days 12:00:00	rel-_relA+_dusk_12h	ppGpp_rel-_relA+_dusk_12h	TRUE	TRUE	TRUE	FALSE	TRUE
SRR6004406	PRJNA401777	SAMN07604671	SRX3159665	802.04 M	334.72 Mb		Synechococcus elongatus PCC 7942 = FACHB-805	rel- relAE335Q	RNA-seq	rel-_relAE335Q_dawn	0m	1	ppGpp	SRP117071	wt_dawn_0m	Genetic_characterization	TRUE	S	8	https://www.ncbi.nlm.nih.gov/Traces/study/?acc=SRP117071&o=acc_s%3Aa	https://doi.org/10.1016/j.celrep.2017.11.067	Batch	TimeSeries	BG-11		40	30					0 days 00:00:00	rel-_relAE335Q_dawn_0m	ppGpp_rel-_relAE335Q_dawn_0m	TRUE	TRUE	TRUE	FALSE	TRUE
SRR6004407	PRJNA401777	SAMN07604670	SRX3159666	863.93 M	360.11 Mb		Synechococcus elongatus PCC 7942 = FACHB-805	rel- relAE335Q	RNA-seq	rel-_relAE335Q_dawn	0m	2	ppGpp	SRP117071	wt_dawn_0m	Genetic_characterization	TRUE	S	8	https://www.ncbi.nlm.nih.gov/Traces/study/?acc=SRP117071&o=acc_s%3Aa	https://doi.org/10.1016/j.celrep.2017.11.067	Batch	TimeSeries	BG-11		40	30					0 days 00:00:00	rel-_relAE335Q_dawn_0m	ppGpp_rel-_relAE335Q_dawn_0m	TRUE	TRUE	TRUE	FALSE	TRUE
SRR6004408	PRJNA401777	SAMN07604673	SRX3159667	666.38 M	276.72 Mb		Synechococcus elongatus PCC 7942 = FACHB-805	rel- relAE335Q	RNA-seq	rel-_relAE335Q_dusk	12h	1	ppGpp	SRP117071	wt_dawn_0m	Genetic_characterization	TRUE	S	8	https://www.ncbi.nlm.nih.gov/Traces/study/?acc=SRP117071&o=acc_s%3Aa	https://doi.org/10.1016/j.celrep.2017.11.067	Batch	TimeSeries	BG-11		40	30					0 days 12:00:00	rel-_relAE335Q_dusk_12h	ppGpp_rel-_relAE335Q_dusk_12h	TRUE	TRUE	TRUE	FALSE	TRUE
SRR6004409	PRJNA401777	SAMN07604672	SRX3159668	851.45 M	355.16 Mb		Synechococcus elongatus PCC 7942 = FACHB-805	rel- relAE335Q	RNA-seq	rel-_relAE335Q_dusk	12h	2	ppGpp	SRP117071	wt_dawn_0m	Genetic_characterization	TRUE	S	8	https://www.ncbi.nlm.nih.gov/Traces/study/?acc=SRP117071&o=acc_s%3Aa	https://doi.org/10.1016/j.celrep.2017.11.067	Batch	TimeSeries	BG-11		40	30					0 days 12:00:00	rel-_relAE335Q_dusk_12h	ppGpp_rel-_relAE335Q_dusk_12h	TRUE	TRUE	TRUE	FALSE	TRUE
SRR6026319	PRJNA404081	SAMN07629690	SRX3176780	835.19 M	348.31 Mb	2017-09-11	Synechococcus elongatus PCC 7942 = FACHB-805	wt	RNA-seq	wt_dark	0m	1	ppGpp	SRP117265	wt_dawn_0m	Genetic_characterization	TRUE	S	36	https://www.ncbi.nlm.nih.gov/Traces/study/?acc=SRP117265&o=acc_s%3Aa	https://doi.org/10.1016/j.celrep.2017.11.067	Batch	TimeSeries	BG-11		40	30					0 days 00:00:00	wt_dark_0m	ppGpp_wt_dark_0m	TRUE	TRUE	TRUE	FALSE	TRUE
SRR6026320	PRJNA404081	SAMN07629689	SRX3176781	760.95 M	317.72 Mb	2017-09-11	Synechococcus elongatus PCC 7942 = FACHB-805	wt	RNA-seq	wt_dark	5m	1	ppGpp	SRP117265	wt_dawn_0m	Genetic_characterization	TRUE	S	36	https://www.ncbi.nlm.nih.gov/Traces/study/?acc=SRP117265&o=acc_s%3Aa	https://doi.org/10.1016/j.celrep.2017.11.067	Batch	TimeSeries	BG-11		40	30					0 days 00:05:00	wt_dark_5m	ppGpp_wt_dark_5m	TRUE	TRUE	TRUE	FALSE	TRUE
SRR6026321	PRJNA404081	SAMN07629688	SRX3176782	544.66 M	226.60 Mb	2017-09-11	Synechococcus elongatus PCC 7942 = FACHB-805	wt	RNA-seq	wt_dark	15m	1	ppGpp	SRP117265	wt_dawn_0m	Genetic_characterization	TRUE	S	36	https://www.ncbi.nlm.nih.gov/Traces/study/?acc=SRP117265&o=acc_s%3Aa	https://doi.org/10.1016/j.celrep.2017.11.067	Batch	TimeSeries	BG-11		40	30					0 days 00:15:00	wt_dark_15m	ppGpp_wt_dark_15m	TRUE	TRUE	TRUE	FALSE	TRUE
SRR6026322	PRJNA404081	SAMN07629687	SRX3176783	857.34 M	357.16 Mb	2017-09-11	Synechococcus elongatus PCC 7942 = FACHB-805	wt	RNA-seq	wt_dark	30m	1	ppGpp	SRP117265	wt_dawn_0m	Genetic_characterization	TRUE	S	36	https://www.ncbi.nlm.nih.gov/Traces/study/?acc=SRP117265&o=acc_s%3Aa	https://doi.org/10.1016/j.celrep.2017.11.067	Batch	TimeSeries	BG-11		40	30					0 days 00:30:00	wt_dark_30m	ppGpp_wt_dark_30m	TRUE	TRUE	TRUE	FALSE	TRUE
SRR6026323	PRJNA404081	SAMN07629686	SRX3176784	733.47 M	307.35 Mb	2017-09-11	Synechococcus elongatus PCC 7942 = FACHB-805	wt	RNA-seq	wt_dark	1h	1	ppGpp	SRP117265	wt_dawn_0m	Genetic_characterization	TRUE	S	36	https://www.ncbi.nlm.nih.gov/Traces/study/?acc=SRP117265&o=acc_s%3Aa	https://doi.org/10.1016/j.celrep.2017.11.067	Batch	TimeSeries	BG-11		40	30					0 days 01:00:00	wt_dark_1h	ppGpp_wt_dark_1h	TRUE	TRUE	TRUE	FALSE	TRUE
SRR6026324	PRJNA404081	SAMN07629685	SRX3176785	844.63 M	348.93 Mb	2017-09-11	Synechococcus elongatus PCC 7942 = FACHB-805	wt	RNA-seq	wt_dark	2h	1	ppGpp	SRP117265	wt_dawn_0m	Genetic_characterization	TRUE	S	36	https://www.ncbi.nlm.nih.gov/Traces/study/?acc=SRP117265&o=acc_s%3Aa	https://doi.org/10.1016/j.celrep.2017.11.067	Batch	TimeSeries	BG-11		40	30					0 days 02:00:00	wt_dark_2h	ppGpp_wt_dark_2h	TRUE	TRUE	TRUE	FALSE	TRUE
SRR6026325	PRJNA404081	SAMN07629691	SRX3176786	630.22 M	262.11 Mb	2017-09-11	Synechococcus elongatus PCC 7942 = FACHB-805	wt	RNA-seq	wt_dark	4h	1	ppGpp	SRP117265	wt_dawn_0m	Genetic_characterization	TRUE	S	36	https://www.ncbi.nlm.nih.gov/Traces/study/?acc=SRP117265&o=acc_s%3Aa	https://doi.org/10.1016/j.celrep.2017.11.067	Batch	TimeSeries	BG-11		40	30					0 days 04:00:00	wt_dark_4h	ppGpp_wt_dark_4h	TRUE	TRUE	TRUE	FALSE	TRUE
SRR6026326	PRJNA404081	SAMN07629656	SRX3176787	614.44 M	254.78 Mb	2017-09-11	Synechococcus elongatus PCC 7942 = FACHB-805	wt	RNA-seq	wt_dark	8h	1	ppGpp	SRP117265	wt_dawn_0m	Genetic_characterization	TRUE	S	36	https://www.ncbi.nlm.nih.gov/Traces/study/?acc=SRP117265&o=acc_s%3Aa	https://doi.org/10.1016/j.celrep.2017.11.067	Batch	TimeSeries	BG-11		40	30					0 days 08:00:00	wt_dark_8h	ppGpp_wt_dark_8h	TRUE	TRUE	TRUE	FALSE	TRUE
SRR6026327	PRJNA404081	SAMN07629684	SRX3176788	769.72 M	324.73 Mb	2017-09-11	Synechococcus elongatus PCC 7942 = FACHB-805	wt	RNA-seq	wt_dark	12h	1	ppGpp	SRP117265	wt_dawn_0m	Genetic_characterization	TRUE	S	36	https://www.ncbi.nlm.nih.gov/Traces/study/?acc=SRP117265&o=acc_s%3Aa	https://doi.org/10.1016/j.celrep.2017.11.067	Batch	TimeSeries	BG-11		40	30					0 days 12:00:00	wt_dark_12h	ppGpp_wt_dark_12h	TRUE	TRUE	TRUE	FALSE	TRUE
SRR6026328	PRJNA404081	SAMN07629683	SRX3176789	543.26 M	225.02 Mb	2017-09-11	Synechococcus elongatus PCC 7942 = FACHB-805	rel-	RNA-seq	rel-_dark	0m	1	ppGpp	SRP117265	wt_dawn_0m	Genetic_characterization	TRUE	S	36	https://www.ncbi.nlm.nih.gov/Traces/study/?acc=SRP117265&o=acc_s%3Aa	https://doi.org/10.1016/j.celrep.2017.11.067	Batch	TimeSeries	BG-11		40	30					0 days 00:00:00	rel-_dark_0m	ppGpp_rel-_dark_0m	TRUE	TRUE	TRUE	FALSE	TRUE
SRR6026329	PRJNA404081	SAMN07629682	SRX3176790	785.45 M	327.01 Mb	2017-09-11	Synechococcus elongatus PCC 7942 = FACHB-805	rel-	RNA-seq	rel-_dark	5m	1	ppGpp	SRP117265	wt_dawn_0m	Genetic_characterization	TRUE	S	36	https://www.ncbi.nlm.nih.gov/Traces/study/?acc=SRP117265&o=acc_s%3Aa	https://doi.org/10.1016/j.celrep.2017.11.067	Batch	TimeSeries	BG-11		40	30					0 days 00:05:00	rel-_dark_5m	ppGpp_rel-_dark_5m	TRUE	TRUE	TRUE	FALSE	TRUE
SRR6026330	PRJNA404081	SAMN07629681	SRX3176791	581.02 M	241.08 Mb	2017-09-11	Synechococcus elongatus PCC 7942 = FACHB-805	rel-	RNA-seq	rel-_dark	15m	1	ppGpp	SRP117265	wt_dawn_0m	Genetic_characterization	TRUE	S	36	https://www.ncbi.nlm.nih.gov/Traces/study/?acc=SRP117265&o=acc_s%3Aa	https://doi.org/10.1016/j.celrep.2017.11.067	Batch	TimeSeries	BG-11		40	30					0 days 00:15:00	rel-_dark_15m	ppGpp_rel-_dark_15m	TRUE	TRUE	TRUE	FALSE	TRUE
SRR6026331	PRJNA404081	SAMN07629680	SRX3176792	501.43 M	206.96 Mb	2017-09-11	Synechococcus elongatus PCC 7942 = FACHB-805	rel-	RNA-seq	rel-_dark	30m	1	ppGpp	SRP117265	wt_dawn_0m	Genetic_characterization	TRUE	S	36	https://www.ncbi.nlm.nih.gov/Traces/study/?acc=SRP117265&o=acc_s%3Aa	https://doi.org/10.1016/j.celrep.2017.11.067	Batch	TimeSeries	BG-11		40	30					0 days 00:30:00	rel-_dark_30m	ppGpp_rel-_dark_30m	TRUE	TRUE	TRUE	FALSE	TRUE
SRR6026332	PRJNA404081	SAMN07629673	SRX3176793	685.39 M	282.36 Mb	2017-09-11	Synechococcus elongatus PCC 7942 = FACHB-805	rel-	RNA-seq	rel-_dark	1h	1	ppGpp	SRP117265	wt_dawn_0m	Genetic_characterization	TRUE	S	36	https://www.ncbi.nlm.nih.gov/Traces/study/?acc=SRP117265&o=acc_s%3Aa	https://doi.org/10.1016/j.celrep.2017.11.067	Batch	TimeSeries	BG-11		40	30					0 days 01:00:00	rel-_dark_1h	ppGpp_rel-_dark_1h	TRUE	TRUE	TRUE	FALSE	TRUE
SRR6026333	PRJNA404081	SAMN07629674	SRX3176794	882.73 M	365.20 Mb	2017-09-11	Synechococcus elongatus PCC 7942 = FACHB-805	rel-	RNA-seq	rel-_dark	2h	1	ppGpp	SRP117265	wt_dawn_0m	Genetic_characterization	TRUE	S	36	https://www.ncbi.nlm.nih.gov/Traces/study/?acc=SRP117265&o=acc_s%3Aa	https://doi.org/10.1016/j.celrep.2017.11.067	Batch	TimeSeries	BG-11		40	30					0 days 02:00:00	rel-_dark_2h	ppGpp_rel-_dark_2h	TRUE	TRUE	TRUE	FALSE	TRUE
SRR6026337	PRJNA404081	SAMN07629677	SRX3176798	451.24 M	252.81 Mb	2017-09-11	Synechococcus elongatus PCC 7942 = FACHB-805	wt	RNA-seq	wt_dark	0m	2	ppGpp	SRP117265	wt_dawn_0m	Genetic_characterization	TRUE	S	36	https://www.ncbi.nlm.nih.gov/Traces/study/?acc=SRP117265&o=acc_s%3Aa	https://doi.org/10.1016/j.celrep.2017.11.067	Batch	TimeSeries	BG-11		40	30					0 days 00:00:00	wt_dark_0m	ppGpp_wt_dark_0m	TRUE	TRUE	TRUE	FALSE	TRUE
SRR6026338	PRJNA404081	SAMN07629676	SRX3176799	413.62 M	231.35 Mb	2017-09-11	Synechococcus elongatus PCC 7942 = FACHB-805	wt	RNA-seq	wt_dark	5m	2	ppGpp	SRP117265	wt_dawn_0m	Genetic_characterization	TRUE	S	36	https://www.ncbi.nlm.nih.gov/Traces/study/?acc=SRP117265&o=acc_s%3Aa	https://doi.org/10.1016/j.celrep.2017.11.067	Batch	TimeSeries	BG-11		40	30					0 days 00:05:00	wt_dark_5m	ppGpp_wt_dark_5m	TRUE	TRUE	TRUE	FALSE	TRUE
SRR6026339	PRJNA404081	SAMN07629672	SRX3176800	461.41 M	256.20 Mb	2017-09-11	Synechococcus elongatus PCC 7942 = FACHB-805	wt	RNA-seq	wt_dark	15m	2	ppGpp	SRP117265	wt_dawn_0m	Genetic_characterization	TRUE	S	36	https://www.ncbi.nlm.nih.gov/Traces/study/?acc=SRP117265&o=acc_s%3Aa	https://doi.org/10.1016/j.celrep.2017.11.067	Batch	TimeSeries	BG-11		40	30					0 days 00:15:00	wt_dark_15m	ppGpp_wt_dark_15m	TRUE	TRUE	TRUE	FALSE	TRUE
SRR6026340	PRJNA404081	SAMN07629671	SRX3176801	451.97 M	254.40 Mb	2017-09-11	Synechococcus elongatus PCC 7942 = FACHB-805	wt	RNA-seq	wt_dark	30m	2	ppGpp	SRP117265	wt_dawn_0m	Genetic_characterization	TRUE	S	36	https://www.ncbi.nlm.nih.gov/Traces/study/?acc=SRP117265&o=acc_s%3Aa	https://doi.org/10.1016/j.celrep.2017.11.067	Batch	TimeSeries	BG-11		40	30					0 days 00:30:00	wt_dark_30m	ppGpp_wt_dark_30m	TRUE	TRUE	TRUE	FALSE	TRUE
SRR6026341	PRJNA404081	SAMN07629670	SRX3176802	383.11 M	212.89 Mb	2017-09-11	Synechococcus elongatus PCC 7942 = FACHB-805	wt	RNA-seq	wt_dark	1h	2	ppGpp	SRP117265	wt_dawn_0m	Genetic_characterization	TRUE	S	36	https://www.ncbi.nlm.nih.gov/Traces/study/?acc=SRP117265&o=acc_s%3Aa	https://doi.org/10.1016/j.celrep.2017.11.067	Batch	TimeSeries	BG-11		40	30					0 days 01:00:00	wt_dark_1h	ppGpp_wt_dark_1h	TRUE	TRUE	TRUE	FALSE	TRUE
SRR6026342	PRJNA404081	SAMN07629669	SRX3176803	396.03 M	219.04 Mb	2017-09-11	Synechococcus elongatus PCC 7942 = FACHB-805	wt	RNA-seq	wt_dark	2h	2	ppGpp	SRP117265	wt_dawn_0m	Genetic_characterization	TRUE	S	36	https://www.ncbi.nlm.nih.gov/Traces/study/?acc=SRP117265&o=acc_s%3Aa	https://doi.org/10.1016/j.celrep.2017.11.067	Batch	TimeSeries	BG-11		40	30					0 days 02:00:00	wt_dark_2h	ppGpp_wt_dark_2h	TRUE	TRUE	TRUE	FALSE	TRUE
SRR6026343	PRJNA404081	SAMN07629668	SRX3176804	597.26 M	330.23 Mb	2017-09-11	Synechococcus elongatus PCC 7942 = FACHB-805	wt	RNA-seq	wt_dark	4h	2	ppGpp	SRP117265	wt_dawn_0m	Genetic_characterization	TRUE	S	36	https://www.ncbi.nlm.nih.gov/Traces/study/?acc=SRP117265&o=acc_s%3Aa	https://doi.org/10.1016/j.celrep.2017.11.067	Batch	TimeSeries	BG-11		40	30					0 days 04:00:00	wt_dark_4h	ppGpp_wt_dark_4h	TRUE	TRUE	TRUE	FALSE	TRUE
SRR6026344	PRJNA404081	SAMN07629667	SRX3176805	531.53 M	291.72 Mb	2017-09-11	Synechococcus elongatus PCC 7942 = FACHB-805	wt	RNA-seq	wt_dark	8h	2	ppGpp	SRP117265	wt_dawn_0m	Genetic_characterization	TRUE	S	36	https://www.ncbi.nlm.nih.gov/Traces/study/?acc=SRP117265&o=acc_s%3Aa	https://doi.org/10.1016/j.celrep.2017.11.067	Batch	TimeSeries	BG-11		40	30					0 days 08:00:00	wt_dark_8h	ppGpp_wt_dark_8h	TRUE	TRUE	TRUE	FALSE	TRUE
SRR6026345	PRJNA404081	SAMN07629666	SRX3176806	394.73 M	218.48 Mb	2017-09-11	Synechococcus elongatus PCC 7942 = FACHB-805	wt	RNA-seq	wt_dark	12h	2	ppGpp	SRP117265	wt_dawn_0m	Genetic_characterization	TRUE	S	36	https://www.ncbi.nlm.nih.gov/Traces/study/?acc=SRP117265&o=acc_s%3Aa	https://doi.org/10.1016/j.celrep.2017.11.067	Batch	TimeSeries	BG-11		40	30					0 days 12:00:00	wt_dark_12h	ppGpp_wt_dark_12h	TRUE	TRUE	TRUE	FALSE	TRUE
SRR6026346	PRJNA404081	SAMN07629665	SRX3176807	521.79 M	332.44 Mb	2017-09-11	Synechococcus elongatus PCC 7942 = FACHB-805	rel-	RNA-seq	rel-_dark	0m	2	ppGpp	SRP117265	wt_dawn_0m	Genetic_characterization	TRUE	S	36	https://www.ncbi.nlm.nih.gov/Traces/study/?acc=SRP117265&o=acc_s%3Aa	https://doi.org/10.1016/j.celrep.2017.11.067	Batch	TimeSeries	BG-11		40	30					0 days 00:00:00	rel-_dark_0m	ppGpp_rel-_dark_0m	TRUE	TRUE	TRUE	FALSE	TRUE
SRR6026347	PRJNA404081	SAMN07629664	SRX3176808	640.76 M	408.33 Mb	2017-09-11	Synechococcus elongatus PCC 7942 = FACHB-805	rel-	RNA-seq	rel-_dark	5m	2	ppGpp	SRP117265	wt_dawn_0m	Genetic_characterization	TRUE	S	36	https://www.ncbi.nlm.nih.gov/Traces/study/?acc=SRP117265&o=acc_s%3Aa	https://doi.org/10.1016/j.celrep.2017.11.067	Batch	TimeSeries	BG-11		40	30					0 days 00:05:00	rel-_dark_5m	ppGpp_rel-_dark_5m	TRUE	TRUE	TRUE	FALSE	TRUE
SRR6026348	PRJNA404081	SAMN07629663	SRX3176809	570.83 M	362.14 Mb	2017-09-11	Synechococcus elongatus PCC 7942 = FACHB-805	rel-	RNA-seq	rel-_dark	15m	2	ppGpp	SRP117265	wt_dawn_0m	Genetic_characterization	TRUE	S	36	https://www.ncbi.nlm.nih.gov/Traces/study/?acc=SRP117265&o=acc_s%3Aa	https://doi.org/10.1016/j.celrep.2017.11.067	Batch	TimeSeries	BG-11		40	30					0 days 00:15:00	rel-_dark_15m	ppGpp_rel-_dark_15m	TRUE	TRUE	TRUE	FALSE	TRUE
SRR6026349	PRJNA404081	SAMN07629662	SRX3176810	1.09 G	688.15 Mb	2017-09-11	Synechococcus elongatus PCC 7942 = FACHB-805	rel-	RNA-seq	rel-_dark	30m	2	ppGpp	SRP117265	wt_dawn_0m	Genetic_characterization	TRUE	S	36	https://www.ncbi.nlm.nih.gov/Traces/study/?acc=SRP117265&o=acc_s%3Aa	https://doi.org/10.1016/j.celrep.2017.11.067	Batch	TimeSeries	BG-11		40	30					0 days 00:30:00	rel-_dark_30m	ppGpp_rel-_dark_30m	TRUE	TRUE	TRUE	FALSE	TRUE
SRR6026350	PRJNA404081	SAMN07629661	SRX3176811	700.77 M	445.69 Mb	2017-09-11	Synechococcus elongatus PCC 7942 = FACHB-805	rel-	RNA-seq	rel-_dark	1h	2	ppGpp	SRP117265	wt_dawn_0m	Genetic_characterization	TRUE	S	36	https://www.ncbi.nlm.nih.gov/Traces/study/?acc=SRP117265&o=acc_s%3Aa	https://doi.org/10.1016/j.celrep.2017.11.067	Batch	TimeSeries	BG-11		40	30					0 days 01:00:00	rel-_dark_1h	ppGpp_rel-_dark_1h	TRUE	TRUE	TRUE	FALSE	TRUE
SRR6026351	PRJNA404081	SAMN07629660	SRX3176812	1.15 G	729.25 Mb	2017-09-11	Synechococcus elongatus PCC 7942 = FACHB-805	rel-	RNA-seq	rel-_dark	2h	2	ppGpp	SRP117265	wt_dawn_0m	Genetic_characterization	TRUE	S	36	https://www.ncbi.nlm.nih.gov/Traces/study/?acc=SRP117265&o=acc_s%3Aa	https://doi.org/10.1016/j.celrep.2017.11.067	Batch	TimeSeries	BG-11		40	30					0 days 02:00:00	rel-_dark_2h	ppGpp_rel-_dark_2h	TRUE	TRUE	TRUE	FALSE	TRUE
SRR6202543	PRJNA415380	SAMN07822189	SRX3312459	594.17 M	240.73 Mb	2017-10-23	Synechococcus elongatus PCC 7942 = FACHB-805	rel- relA+	RNA-seq	rel-_relA+_dark	0m	1	ppGpp	SRP120955	wt_dawn_0m	Genetic_characterization	TRUE	S	36	https://www.ncbi.nlm.nih.gov/Traces/study/?acc=SRP120955&o=acc_s%3Aa	https://doi.org/10.1016/j.celrep.2017.11.067	Batch	TimeSeries	BG-11		40	30					0 days 00:00:00	rel-_relA+_dark_0m	ppGpp_rel-_relA+_dark_0m	TRUE	TRUE	TRUE	FALSE	TRUE
SRR6202544	PRJNA415380	SAMN07822188	SRX3312460	576.34 M	234.67 Mb	2017-10-23	Synechococcus elongatus PCC 7942 = FACHB-805	rel- relA+	RNA-seq	rel-_relA+_dark	5m	1	ppGpp	SRP120955	wt_dawn_0m	Genetic_characterization	TRUE	S	36	https://www.ncbi.nlm.nih.gov/Traces/study/?acc=SRP120955&o=acc_s%3Aa	https://doi.org/10.1016/j.celrep.2017.11.067	Batch	TimeSeries	BG-11		40	30					0 days 00:05:00	rel-_relA+_dark_5m	ppGpp_rel-_relA+_dark_5m	TRUE	TRUE	TRUE	FALSE	TRUE
SRR6202545	PRJNA415380	SAMN07822187	SRX3312461	687.49 M	277.53 Mb	2017-10-23	Synechococcus elongatus PCC 7942 = FACHB-805	rel- relA+	RNA-seq	rel-_relA+_dark	15m	1	ppGpp	SRP120955	wt_dawn_0m	Genetic_characterization	TRUE	S	36	https://www.ncbi.nlm.nih.gov/Traces/study/?acc=SRP120955&o=acc_s%3Aa	https://doi.org/10.1016/j.celrep.2017.11.067	Batch	TimeSeries	BG-11		40	30					0 days 00:15:00	rel-_relA+_dark_15m	ppGpp_rel-_relA+_dark_15m	TRUE	TRUE	TRUE	FALSE	TRUE
SRR6202546	PRJNA415380	SAMN07822186	SRX3312462	648.08 M	262.22 Mb	2017-10-23	Synechococcus elongatus PCC 7942 = FACHB-805	rel- relA+	RNA-seq	rel-_relA+_dark	30m	1	ppGpp	SRP120955	wt_dawn_0m	Genetic_characterization	TRUE	S	36	https://www.ncbi.nlm.nih.gov/Traces/study/?acc=SRP120955&o=acc_s%3Aa	https://doi.org/10.1016/j.celrep.2017.11.067	Batch	TimeSeries	BG-11		40	30					0 days 00:30:00	rel-_relA+_dark_30m	ppGpp_rel-_relA+_dark_30m	TRUE	TRUE	TRUE	FALSE	TRUE
SRR6202547	PRJNA415380	SAMN07822185	SRX3312463	664.12 M	268.27 Mb	2017-10-23	Synechococcus elongatus PCC 7942 = FACHB-805	rel- relA+	RNA-seq	rel-_relA+_dark	1h	1	ppGpp	SRP120955	wt_dawn_0m	Genetic_characterization	TRUE	S	36	https://www.ncbi.nlm.nih.gov/Traces/study/?acc=SRP120955&o=acc_s%3Aa	https://doi.org/10.1016/j.celrep.2017.11.067	Batch	TimeSeries	BG-11		40	30					0 days 01:00:00	rel-_relA+_dark_1h	ppGpp_rel-_relA+_dark_1h	TRUE	TRUE	TRUE	FALSE	TRUE
SRR6202548	PRJNA415380	SAMN07822184	SRX3312464	857.94 M	348.66 Mb	2017-10-23	Synechococcus elongatus PCC 7942 = FACHB-805	rel- relA+	RNA-seq	rel-_relA+_dark	2h	1	ppGpp	SRP120955	wt_dawn_0m	Genetic_characterization	TRUE	S	36	https://www.ncbi.nlm.nih.gov/Traces/study/?acc=SRP120955&o=acc_s%3Aa	https://doi.org/10.1016/j.celrep.2017.11.067	Batch	TimeSeries	BG-11		40	30					0 days 02:00:00	rel-_relA+_dark_2h	ppGpp_rel-_relA+_dark_2h	TRUE	TRUE	TRUE	FALSE	TRUE
SRR6202549	PRJNA415380	SAMN07822183	SRX3312465	586.45 M	247.22 Mb	2017-10-23	Synechococcus elongatus PCC 7942 = FACHB-805	rel- relA+	RNA-seq	rel-_relA+_dark	4h	1	ppGpp	SRP120955	wt_dawn_0m	Genetic_characterization	TRUE	S	36	https://www.ncbi.nlm.nih.gov/Traces/study/?acc=SRP120955&o=acc_s%3Aa	https://doi.org/10.1016/j.celrep.2017.11.067	Batch	TimeSeries	BG-11		40	30					0 days 04:00:00	rel-_relA+_dark_4h	ppGpp_rel-_relA+_dark_4h	TRUE	TRUE	TRUE	FALSE	TRUE
SRR6202550	PRJNA415380	SAMN07822182	SRX3312466	467.33 M	190.87 Mb	2017-10-23	Synechococcus elongatus PCC 7942 = FACHB-805	rel- relA+	RNA-seq	rel-_relA+_dark	8h	1	ppGpp	SRP120955	wt_dawn_0m	Genetic_characterization	TRUE	S	36	https://www.ncbi.nlm.nih.gov/Traces/study/?acc=SRP120955&o=acc_s%3Aa	https://doi.org/10.1016/j.celrep.2017.11.067	Batch	TimeSeries	BG-11		40	30					0 days 08:00:00	rel-_relA+_dark_8h	ppGpp_rel-_relA+_dark_8h	TRUE	TRUE	TRUE	FALSE	TRUE
SRR6202551	PRJNA415380	SAMN07822181	SRX3312467	603.49 M	247.59 Mb	2017-10-23	Synechococcus elongatus PCC 7942 = FACHB-805	rel- relA+	RNA-seq	rel-_relA+_dark	12h	1	ppGpp	SRP120955	wt_dawn_0m	Genetic_characterization	TRUE	S	36	https://www.ncbi.nlm.nih.gov/Traces/study/?acc=SRP120955&o=acc_s%3Aa	https://doi.org/10.1016/j.celrep.2017.11.067	Batch	TimeSeries	BG-11		40	30					0 days 12:00:00	rel-_relA+_dark_12h	ppGpp_rel-_relA+_dark_12h	TRUE	TRUE	TRUE	FALSE	TRUE
SRR6202553	PRJNA415380	SAMN07822179	SRX3312469	630.52 M	263.63 Mb	2017-10-23	Synechococcus elongatus PCC 7942 = FACHB-805	rel- relAE335Q	RNA-seq	rel-_relAE335Q_dark	5m	1	ppGpp	SRP120955	wt_dawn_0m	Genetic_characterization	TRUE	S	36	https://www.ncbi.nlm.nih.gov/Traces/study/?acc=SRP120955&o=acc_s%3Aa	https://doi.org/10.1016/j.celrep.2017.11.067	Batch	TimeSeries	BG-11		40	30					0 days 00:05:00	rel-_relAE335Q_dark_5m	ppGpp_rel-_relAE335Q_dark_5m	TRUE	TRUE	TRUE	FALSE	TRUE
SRR6202554	PRJNA415380	SAMN07822177	SRX3312470	1.29 G	532.27 Mb	2017-10-23	Synechococcus elongatus PCC 7942 = FACHB-805	rel- relAE335Q	RNA-seq	rel-_relAE335Q_dark	15m	1	ppGpp	SRP120955	wt_dawn_0m	Genetic_characterization	TRUE	S	36	https://www.ncbi.nlm.nih.gov/Traces/study/?acc=SRP120955&o=acc_s%3Aa	https://doi.org/10.1016/j.celrep.2017.11.067	Batch	TimeSeries	BG-11		40	30					0 days 00:15:00	rel-_relAE335Q_dark_15m	ppGpp_rel-_relAE335Q_dark_15m	TRUE	TRUE	TRUE	FALSE	TRUE
SRR6202555	PRJNA415380	SAMN07822176	SRX3312471	860.78 M	357.61 Mb	2017-10-23	Synechococcus elongatus PCC 7942 = FACHB-805	rel- relAE335Q	RNA-seq	rel-_relAE335Q_dark	30m	1	ppGpp	SRP120955	wt_dawn_0m	Genetic_characterization	TRUE	S	36	https://www.ncbi.nlm.nih.gov/Traces/study/?acc=SRP120955&o=acc_s%3Aa	https://doi.org/10.1016/j.celrep.2017.11.067	Batch	TimeSeries	BG-11		40	30					0 days 00:30:00	rel-_relAE335Q_dark_30m	ppGpp_rel-_relAE335Q_dark_30m	TRUE	TRUE	TRUE	FALSE	TRUE
SRR6202556	PRJNA415380	SAMN07822175	SRX3312472	877.90 M	365.64 Mb	2017-10-23	Synechococcus elongatus PCC 7942 = FACHB-805	rel- relAE335Q	RNA-seq	rel-_relAE335Q_dark	1h	1	ppGpp	SRP120955	wt_dawn_0m	Genetic_characterization	TRUE	S	36	https://www.ncbi.nlm.nih.gov/Traces/study/?acc=SRP120955&o=acc_s%3Aa	https://doi.org/10.1016/j.celrep.2017.11.067	Batch	TimeSeries	BG-11		40	30					0 days 01:00:00	rel-_relAE335Q_dark_1h	ppGpp_rel-_relAE335Q_dark_1h	TRUE	TRUE	TRUE	FALSE	TRUE
SRR6202557	PRJNA415380	SAMN07822174	SRX3312473	711.06 M	300.77 Mb	2017-10-23	Synechococcus elongatus PCC 7942 = FACHB-805	rel- relAE335Q	RNA-seq	rel-_relAE335Q_dark	2h	1	ppGpp	SRP120955	wt_dawn_0m	Genetic_characterization	TRUE	S	36	https://www.ncbi.nlm.nih.gov/Traces/study/?acc=SRP120955&o=acc_s%3Aa	https://doi.org/10.1016/j.celrep.2017.11.067	Batch	TimeSeries	BG-11		40	30					0 days 02:00:00	rel-_relAE335Q_dark_2h	ppGpp_rel-_relAE335Q_dark_2h	TRUE	TRUE	TRUE	FALSE	TRUE
SRR6202558	PRJNA415380	SAMN07822173	SRX3312474	587.26 M	244.56 Mb	2017-10-23	Synechococcus elongatus PCC 7942 = FACHB-805	rel- relAE335Q	RNA-seq	rel-_relAE335Q_dark	4h	1	ppGpp	SRP120955	wt_dawn_0m	Genetic_characterization	TRUE	S	36	https://www.ncbi.nlm.nih.gov/Traces/study/?acc=SRP120955&o=acc_s%3Aa	https://doi.org/10.1016/j.celrep.2017.11.067	Batch	TimeSeries	BG-11		40	30					0 days 04:00:00	rel-_relAE335Q_dark_4h	ppGpp_rel-_relAE335Q_dark_4h	TRUE	TRUE	TRUE	FALSE	TRUE
SRR6202559	PRJNA415380	SAMN07822190	SRX3312475	671.12 M	277.98 Mb	2017-10-23	Synechococcus elongatus PCC 7942 = FACHB-805	rel- relAE335Q	RNA-seq	rel-_relAE335Q_dark	8h	1	ppGpp	SRP120955	wt_dawn_0m	Genetic_characterization	TRUE	S	36	https://www.ncbi.nlm.nih.gov/Traces/study/?acc=SRP120955&o=acc_s%3Aa	https://doi.org/10.1016/j.celrep.2017.11.067	Batch	TimeSeries	BG-11		40	30					0 days 08:00:00	rel-_relAE335Q_dark_8h	ppGpp_rel-_relAE335Q_dark_8h	TRUE	TRUE	TRUE	FALSE	TRUE
SRR6202560	PRJNA415380	SAMN07822172	SRX3312476	568.16 M	235.56 Mb	2017-10-23	Synechococcus elongatus PCC 7942 = FACHB-805	rel- relAE335Q	RNA-seq	rel-_relAE335Q_dark	12h	1	ppGpp	SRP120955	wt_dawn_0m	Genetic_characterization	TRUE	S	36	https://www.ncbi.nlm.nih.gov/Traces/study/?acc=SRP120955&o=acc_s%3Aa	https://doi.org/10.1016/j.celrep.2017.11.067	Batch	TimeSeries	BG-11		40	30					0 days 12:00:00	rel-_relAE335Q_dark_12h	ppGpp_rel-_relAE335Q_dark_12h	TRUE	TRUE	TRUE	FALSE	TRUE
SRR6202561	PRJNA415380	SAMN07822178	SRX3312477	285.93 M	129.64 Mb	2017-10-23	Synechococcus elongatus PCC 7942 = FACHB-805	rel- relA+	RNA-seq	rel-_relA+_dark	0m	2	ppGpp	SRP120955	wt_dawn_0m	Genetic_characterization	TRUE	S	36	https://www.ncbi.nlm.nih.gov/Traces/study/?acc=SRP120955&o=acc_s%3Aa	https://doi.org/10.1016/j.celrep.2017.11.067	Batch	TimeSeries	BG-11		40	30					0 days 00:00:00	rel-_relA+_dark_0m	ppGpp_rel-_relA+_dark_0m	TRUE	TRUE	TRUE	FALSE	TRUE
SRR6202562	PRJNA415380	SAMN07822171	SRX3312478	366.76 M	164.56 Mb	2017-10-23	Synechococcus elongatus PCC 7942 = FACHB-805	rel- relA+	RNA-seq	rel-_relA+_dark	5m	2	ppGpp	SRP120955	wt_dawn_0m	Genetic_characterization	TRUE	S	36	https://www.ncbi.nlm.nih.gov/Traces/study/?acc=SRP120955&o=acc_s%3Aa	https://doi.org/10.1016/j.celrep.2017.11.067	Batch	TimeSeries	BG-11		40	30					0 days 00:05:00	rel-_relA+_dark_5m	ppGpp_rel-_relA+_dark_5m	TRUE	TRUE	TRUE	FALSE	TRUE
SRR6202563	PRJNA415380	SAMN07822170	SRX3312479	432.85 M	194.42 Mb	2017-10-23	Synechococcus elongatus PCC 7942 = FACHB-805	rel- relA+	RNA-seq	rel-_relA+_dark	15m	2	ppGpp	SRP120955	wt_dawn_0m	Genetic_characterization	TRUE	S	36	https://www.ncbi.nlm.nih.gov/Traces/study/?acc=SRP120955&o=acc_s%3Aa	https://doi.org/10.1016/j.celrep.2017.11.067	Batch	TimeSeries	BG-11		40	30					0 days 00:15:00	rel-_relA+_dark_15m	ppGpp_rel-_relA+_dark_15m	TRUE	TRUE	TRUE	FALSE	TRUE
SRR6202564	PRJNA415380	SAMN07822169	SRX3312480	445.15 M	202.30 Mb	2017-10-23	Synechococcus elongatus PCC 7942 = FACHB-805	rel- relA+	RNA-seq	rel-_relA+_dark	30m	2	ppGpp	SRP120955	wt_dawn_0m	Genetic_characterization	TRUE	S	36	https://www.ncbi.nlm.nih.gov/Traces/study/?acc=SRP120955&o=acc_s%3Aa	https://doi.org/10.1016/j.celrep.2017.11.067	Batch	TimeSeries	BG-11		40	30					0 days 00:30:00	rel-_relA+_dark_30m	ppGpp_rel-_relA+_dark_30m	TRUE	TRUE	TRUE	FALSE	TRUE
SRR6202565	PRJNA415380	SAMN07822168	SRX3312481	496.30 M	219.78 Mb	2017-10-23	Synechococcus elongatus PCC 7942 = FACHB-805	rel- relA+	RNA-seq	rel-_relA+_dark	1h	2	ppGpp	SRP120955	wt_dawn_0m	Genetic_characterization	TRUE	S	36	https://www.ncbi.nlm.nih.gov/Traces/study/?acc=SRP120955&o=acc_s%3Aa	https://doi.org/10.1016/j.celrep.2017.11.067	Batch	TimeSeries	BG-11		40	30					0 days 01:00:00	rel-_relA+_dark_1h	ppGpp_rel-_relA+_dark_1h	TRUE	TRUE	TRUE	FALSE	TRUE
SRR6202566	PRJNA415380	SAMN07822167	SRX3312482	352.34 M	167.16 Mb	2017-10-23	Synechococcus elongatus PCC 7942 = FACHB-805	rel- relA+	RNA-seq	rel-_relA+_dark	2h	2	ppGpp	SRP120955	wt_dawn_0m	Genetic_characterization	TRUE	S	36	https://www.ncbi.nlm.nih.gov/Traces/study/?acc=SRP120955&o=acc_s%3Aa	https://doi.org/10.1016/j.celrep.2017.11.067	Batch	TimeSeries	BG-11		40	30					0 days 02:00:00	rel-_relA+_dark_2h	ppGpp_rel-_relA+_dark_2h	TRUE	TRUE	TRUE	FALSE	TRUE
SRR6202567	PRJNA415380	SAMN07822166	SRX3312483	462.99 M	205.51 Mb	2017-10-23	Synechococcus elongatus PCC 7942 = FACHB-805	rel- relA+	RNA-seq	rel-_relA+_dark	4h	2	ppGpp	SRP120955	wt_dawn_0m	Genetic_characterization	TRUE	S	36	https://www.ncbi.nlm.nih.gov/Traces/study/?acc=SRP120955&o=acc_s%3Aa	https://doi.org/10.1016/j.celrep.2017.11.067	Batch	TimeSeries	BG-11		40	30					0 days 04:00:00	rel-_relA+_dark_4h	ppGpp_rel-_relA+_dark_4h	TRUE	TRUE	TRUE	FALSE	TRUE
SRR6202568	PRJNA415380	SAMN07822165	SRX3312484	477.39 M	213.92 Mb	2017-10-23	Synechococcus elongatus PCC 7942 = FACHB-805	rel- relA+	RNA-seq	rel-_relA+_dark	8h	2	ppGpp	SRP120955	wt_dawn_0m	Genetic_characterization	TRUE	S	36	https://www.ncbi.nlm.nih.gov/Traces/study/?acc=SRP120955&o=acc_s%3Aa	https://doi.org/10.1016/j.celrep.2017.11.067	Batch	TimeSeries	BG-11		40	30					0 days 08:00:00	rel-_relA+_dark_8h	ppGpp_rel-_relA+_dark_8h	TRUE	TRUE	TRUE	FALSE	TRUE
SRR6202569	PRJNA415380	SAMN07822164	SRX3312485	562.65 M	249.42 Mb	2017-10-23	Synechococcus elongatus PCC 7942 = FACHB-805	rel- relA+	RNA-seq	rel-_relA+_dark	12h	2	ppGpp	SRP120955	wt_dawn_0m	Genetic_characterization	TRUE	S	36	https://www.ncbi.nlm.nih.gov/Traces/study/?acc=SRP120955&o=acc_s%3Aa	https://doi.org/10.1016/j.celrep.2017.11.067	Batch	TimeSeries	BG-11		40	30					0 days 12:00:00	rel-_relA+_dark_12h	ppGpp_rel-_relA+_dark_12h	TRUE	TRUE	TRUE	FALSE	TRUE
SRR6202571	PRJNA415380	SAMN07822162	SRX3312487	424.04 M	191.76 Mb	2017-10-23	Synechococcus elongatus PCC 7942 = FACHB-805	rel- relAE335Q	RNA-seq	rel-_relAE335Q_dark	5m	2	ppGpp	SRP120955	wt_dawn_0m	Genetic_characterization	TRUE	S	36	https://www.ncbi.nlm.nih.gov/Traces/study/?acc=SRP120955&o=acc_s%3Aa	https://doi.org/10.1016/j.celrep.2017.11.067	Batch	TimeSeries	BG-11		40	30					0 days 00:05:00	rel-_relAE335Q_dark_5m	ppGpp_rel-_relAE335Q_dark_5m	TRUE	TRUE	TRUE	FALSE	TRUE
SRR6202572	PRJNA415380	SAMN07822161	SRX3312488	496.80 M	223.39 Mb	2017-10-23	Synechococcus elongatus PCC 7942 = FACHB-805	rel- relAE335Q	RNA-seq	rel-_relAE335Q_dark	15m	2	ppGpp	SRP120955	wt_dawn_0m	Genetic_characterization	TRUE	S	36	https://www.ncbi.nlm.nih.gov/Traces/study/?acc=SRP120955&o=acc_s%3Aa	https://doi.org/10.1016/j.celrep.2017.11.067	Batch	TimeSeries	BG-11		40	30					0 days 00:15:00	rel-_relAE335Q_dark_15m	ppGpp_rel-_relAE335Q_dark_15m	TRUE	TRUE	TRUE	FALSE	TRUE
SRR6202573	PRJNA415380	SAMN07822160	SRX3312489	395.73 M	178.26 Mb	2017-10-23	Synechococcus elongatus PCC 7942 = FACHB-805	rel- relAE335Q	RNA-seq	rel-_relAE335Q_dark	30m	2	ppGpp	SRP120955	wt_dawn_0m	Genetic_characterization	TRUE	S	36	https://www.ncbi.nlm.nih.gov/Traces/study/?acc=SRP120955&o=acc_s%3Aa	https://doi.org/10.1016/j.celrep.2017.11.067	Batch	TimeSeries	BG-11		40	30					0 days 00:30:00	rel-_relAE335Q_dark_30m	ppGpp_rel-_relAE335Q_dark_30m	TRUE	TRUE	TRUE	FALSE	TRUE
SRR6202574	PRJNA415380	SAMN07822159	SRX3312490	465.24 M	209.17 Mb	2017-10-23	Synechococcus elongatus PCC 7942 = FACHB-805	rel- relAE335Q	RNA-seq	rel-_relAE335Q_dark	1h	2	ppGpp	SRP120955	wt_dawn_0m	Genetic_characterization	TRUE	S	36	https://www.ncbi.nlm.nih.gov/Traces/study/?acc=SRP120955&o=acc_s%3Aa	https://doi.org/10.1016/j.celrep.2017.11.067	Batch	TimeSeries	BG-11		40	30					0 days 01:00:00	rel-_relAE335Q_dark_1h	ppGpp_rel-_relAE335Q_dark_1h	TRUE	TRUE	TRUE	FALSE	TRUE
SRR6202575	PRJNA415380	SAMN07822158	SRX3312491	171.32 M	77.66 Mb	2017-10-23	Synechococcus elongatus PCC 7942 = FACHB-805	rel- relAE335Q	RNA-seq	rel-_relAE335Q_dark	2h	2	ppGpp	SRP120955	wt_dawn_0m	Genetic_characterization	TRUE	S	36	https://www.ncbi.nlm.nih.gov/Traces/study/?acc=SRP120955&o=acc_s%3Aa	https://doi.org/10.1016/j.celrep.2017.11.067	Batch	TimeSeries	BG-11		40	30					0 days 02:00:00	rel-_relAE335Q_dark_2h	ppGpp_rel-_relAE335Q_dark_2h	TRUE	TRUE	TRUE	FALSE	TRUE
SRR6202576	PRJNA415380	SAMN07822157	SRX3312492	1.15 G	516.51 Mb	2017-10-23	Synechococcus elongatus PCC 7942 = FACHB-805	rel- relAE335Q	RNA-seq	rel-_relAE335Q_dark	4h	2	ppGpp	SRP120955	wt_dawn_0m	Genetic_characterization	TRUE	S	36	https://www.ncbi.nlm.nih.gov/Traces/study/?acc=SRP120955&o=acc_s%3Aa	https://doi.org/10.1016/j.celrep.2017.11.067	Batch	TimeSeries	BG-11		40	30					0 days 04:00:00	rel-_relAE335Q_dark_4h	ppGpp_rel-_relAE335Q_dark_4h	TRUE	TRUE	TRUE	FALSE	TRUE
SRR6202577	PRJNA415380	SAMN07822156	SRX3312493	525.65 M	234.48 Mb	2017-10-23	Synechococcus elongatus PCC 7942 = FACHB-805	rel- relAE335Q	RNA-seq	rel-_relAE335Q_dark	8h	2	ppGpp	SRP120955	wt_dawn_0m	Genetic_characterization	TRUE	S	36	https://www.ncbi.nlm.nih.gov/Traces/study/?acc=SRP120955&o=acc_s%3Aa	https://doi.org/10.1016/j.celrep.2017.11.067	Batch	TimeSeries	BG-11		40	30					0 days 08:00:00	rel-_relAE335Q_dark_8h	ppGpp_rel-_relAE335Q_dark_8h	TRUE	TRUE	TRUE	FALSE	TRUE
SRR6202578	PRJNA415380	SAMN07822155	SRX3312494	309.61 M	138.05 Mb	2017-10-23	Synechococcus elongatus PCC 7942 = FACHB-805	rel- relAE335Q	RNA-seq	rel-_relAE335Q_dark	12h	2	ppGpp	SRP120955	wt_dawn_0m	Genetic_characterization	TRUE	S	36	https://www.ncbi.nlm.nih.gov/Traces/study/?acc=SRP120955&o=acc_s%3Aa	https://doi.org/10.1016/j.celrep.2017.11.067	Batch	TimeSeries	BG-11		40	30					0 days 12:00:00	rel-_relAE335Q_dark_12h	ppGpp_rel-_relAE335Q_dark_12h	TRUE	TRUE	TRUE	FALSE	TRUE
SRR6021718	PRJNA403840	SAMN07625319	SRX3172761	482.42 M	304.08 Mb	2017-09-08	Synechococcus elongatus PCC 7942 = FACHB-805	wt relA+	RNA-seq	wt_relA+	0m		ppGpp	SRP117169	wt_dawn_0m	Genetic_characterization	FALSE	S	6	https://www.ncbi.nlm.nih.gov/Traces/study/?acc=SRP117169&o=acc_s%3Aa	https://doi.org/10.1016/j.celrep.2017.11.067	Batch	TimeSeries	BG-11		40	30					0 days 00:00:00	wt_relA+_0m	ppGpp_wt_relA+_0m	TRUE	TRUE	FALSE	TRUE	TRUE
SRR6021719	PRJNA403840	SAMN07625350	SRX3172762	666.70 M	421.08 Mb	2017-09-08	Synechococcus elongatus PCC 7942 = FACHB-805	wt relA+	RNA-seq	wt_relA+	30m		ppGpp	SRP117169	wt_dawn_0m	Genetic_characterization	FALSE	S	6	https://www.ncbi.nlm.nih.gov/Traces/study/?acc=SRP117169&o=acc_s%3Aa	https://doi.org/10.1016/j.celrep.2017.11.067	Batch	TimeSeries	BG-11		40	30					0 days 00:30:00	wt_relA+_30m	ppGpp_wt_relA+_30m	TRUE	TRUE	FALSE	TRUE	TRUE
SRR6021720	PRJNA403840	SAMN07625349	SRX3172763	755.21 M	474.44 Mb	2017-09-08	Synechococcus elongatus PCC 7942 = FACHB-805	wt relA+	RNA-seq	wt_relA+	1h		ppGpp	SRP117169	wt_dawn_0m	Genetic_characterization	FALSE	S	6	https://www.ncbi.nlm.nih.gov/Traces/study/?acc=SRP117169&o=acc_s%3Aa	https://doi.org/10.1016/j.celrep.2017.11.067	Batch	TimeSeries	BG-11		40	30					0 days 01:00:00	wt_relA+_1h	ppGpp_wt_relA+_1h	TRUE	TRUE	FALSE	TRUE	TRUE
SRR6021721	PRJNA403840	SAMN07625348	SRX3172764	846.20 M	536.32 Mb	2017-09-08	Synechococcus elongatus PCC 7942 = FACHB-805	wt relAE335Q	RNA-seq	wt_relAE335Q	0m		ppGpp	SRP117169	wt_dawn_0m	Genetic_characterization	FALSE	S	6	https://www.ncbi.nlm.nih.gov/Traces/study/?acc=SRP117169&o=acc_s%3Aa	https://doi.org/10.1016/j.celrep.2017.11.067	Batch	TimeSeries	BG-11		40	30					0 days 00:00:00	wt_relAE335Q _0m	ppGpp_wt_relAE335Q _0m	TRUE	TRUE	FALSE	TRUE	TRUE
SRR6021722	PRJNA403840	SAMN07625347	SRX3172765	702.04 M	447.25 Mb	2017-09-13	Synechococcus elongatus PCC 7942 = FACHB-805	wt relAE335Q	RNA-seq	wt_relAE335Q	30m		ppGpp	SRP117169	wt_dawn_0m	Genetic_characterization	FALSE	S	6	https://www.ncbi.nlm.nih.gov/Traces/study/?acc=SRP117169&o=acc_s%3Aa	https://doi.org/10.1016/j.celrep.2017.11.067	Batch	TimeSeries	BG-11		40	30					0 days 00:30:00	wt_relAE335Q _30m	ppGpp_wt_relAE335Q _30m	TRUE	TRUE	FALSE	TRUE	TRUE
SRR6021723	PRJNA403840	SAMN07625346	SRX3172766	655.38 M	415.66 Mb	2017-09-08	Synechococcus elongatus PCC 7942 = FACHB-805	wt relAE335Q	RNA-seq	wt_relAE335Q	1h		ppGpp	SRP117169	wt_dawn_0m	Genetic_characterization	FALSE	S	6	https://www.ncbi.nlm.nih.gov/Traces/study/?acc=SRP117169&o=acc_s%3Aa	https://doi.org/10.1016/j.celrep.2017.11.067	Batch	TimeSeries	BG-11		40	30					0 days 01:00:00	wt_relAE335Q _1h	ppGpp_wt_relAE335Q _1h	TRUE	TRUE	FALSE	TRUE	TRUE
SRR6069377	PRJNA412032	SAMN07693163	SRX3211304	445.26 M	216.06 Mb	2017-09-25	Synechococcus elongatus PCC 7942 = FACHB-805	wt	RNA-seq	wt_lowlight_dawn	0.5h	1	Light	SRP118803	wt_clearday_dawn_0.5h	Perturbation	TRUE	S	60	https://www.ncbi.nlm.nih.gov/Traces/study/?acc=SRP118803&o=acc_s%3Aa	https://doi.org/10.7554/eLife.32032	Batch	TimeSeries	BG-11M	1		30		0.3	8		0 days 00:30:00	wt_lowlight_dawn_0.5h	Light_wt_lowlight_dawn_0.5h	TRUE	TRUE	TRUE	FALSE	TRUE
SRR6069378	PRJNA412032	SAMN07693162	SRX3211305	529.82 M	268.87 Mb	2017-09-25	Synechococcus elongatus PCC 7942 = FACHB-805	wt	RNA-seq	wt_lowlight_dawn	0.5h	2	Light	SRP118803	wt_clearday_dawn_0.5h	Perturbation	TRUE	S	60	https://www.ncbi.nlm.nih.gov/Traces/study/?acc=SRP118803&o=acc_s%3Aa	https://doi.org/10.7554/eLife.32032	Batch	TimeSeries	BG-11M	1		30		0.3	8		0 days 00:30:00	wt_lowlight_dawn_0.5h	Light_wt_lowlight_dawn_0.5h	TRUE	TRUE	TRUE	FALSE	TRUE
SRR6069379	PRJNA412032	SAMN07693161	SRX3211306	385.35 M	187.53 Mb	2017-09-25	Synechococcus elongatus PCC 7942 = FACHB-805	wt	RNA-seq	wt_lowlight_dawn	2h	1	Light	SRP118803	wt_clearday_dawn_0.5h	Perturbation	TRUE	S	60	https://www.ncbi.nlm.nih.gov/Traces/study/?acc=SRP118803&o=acc_s%3Aa	https://doi.org/10.7554/eLife.32032	Batch	TimeSeries	BG-11M	1		30		0.3	8		0 days 02:00:00	wt_lowlight_dawn_2h	Light_wt_lowlight_dawn_2h	TRUE	TRUE	TRUE	FALSE	TRUE
SRR6069380	PRJNA412032	SAMN07693160	SRX3211307	525.57 M	266.86 Mb	2017-09-25	Synechococcus elongatus PCC 7942 = FACHB-805	wt	RNA-seq	wt_lowlight_dawn	2h	2	Light	SRP118803	wt_clearday_dawn_0.5h	Perturbation	TRUE	S	60	https://www.ncbi.nlm.nih.gov/Traces/study/?acc=SRP118803&o=acc_s%3Aa	https://doi.org/10.7554/eLife.32032	Batch	TimeSeries	BG-11M	1		30		0.3	8		0 days 02:00:00	wt_lowlight_dawn_2h	Light_wt_lowlight_dawn_2h	TRUE	TRUE	TRUE	FALSE	TRUE
SRR6069381	PRJNA412032	SAMN07693159	SRX3211308	453.45 M	225.07 Mb	2017-09-25	Synechococcus elongatus PCC 7942 = FACHB-805	wt	RNA-seq	wt_lowlight_dawn	4h	1	Light	SRP118803	wt_clearday_dawn_0.5h	Perturbation	TRUE	S	60	https://www.ncbi.nlm.nih.gov/Traces/study/?acc=SRP118803&o=acc_s%3Aa	https://doi.org/10.7554/eLife.32032	Batch	TimeSeries	BG-11M	1		30		0.3	8		0 days 04:00:00	wt_lowlight_dawn_4h	Light_wt_lowlight_dawn_4h	TRUE	TRUE	TRUE	FALSE	TRUE
SRR6069382	PRJNA412032	SAMN07693158	SRX3211309	456.14 M	236.96 Mb	2017-09-25	Synechococcus elongatus PCC 7942 = FACHB-805	wt	RNA-seq	wt_lowlight_dawn	4h	2	Light	SRP118803	wt_clearday_dawn_0.5h	Perturbation	TRUE	S	60	https://www.ncbi.nlm.nih.gov/Traces/study/?acc=SRP118803&o=acc_s%3Aa	https://doi.org/10.7554/eLife.32032	Batch	TimeSeries	BG-11M	1		30		0.3	8		0 days 04:00:00	wt_lowlight_dawn_4h	Light_wt_lowlight_dawn_4h	TRUE	TRUE	TRUE	FALSE	TRUE
SRR6069383	PRJNA412032	SAMN07693157	SRX3211310	374.50 M	182.27 Mb	2017-09-25	Synechococcus elongatus PCC 7942 = FACHB-805	wt	RNA-seq	wt_lowlight_dawn	6h	1	Light	SRP118803	wt_clearday_dawn_0.5h	Perturbation	TRUE	S	60	https://www.ncbi.nlm.nih.gov/Traces/study/?acc=SRP118803&o=acc_s%3Aa	https://doi.org/10.7554/eLife.32032	Batch	TimeSeries	BG-11M	1		30		0.3	8		0 days 06:00:00	wt_lowlight_dawn_6h	Light_wt_lowlight_dawn_6h	TRUE	TRUE	TRUE	FALSE	TRUE
SRR6069384	PRJNA412032	SAMN07693156	SRX3211311	495.19 M	251.23 Mb	2017-09-25	Synechococcus elongatus PCC 7942 = FACHB-805	wt	RNA-seq	wt_lowlight_dawn	6h	2	Light	SRP118803	wt_clearday_dawn_0.5h	Perturbation	TRUE	S	60	https://www.ncbi.nlm.nih.gov/Traces/study/?acc=SRP118803&o=acc_s%3Aa	https://doi.org/10.7554/eLife.32032	Batch	TimeSeries	BG-11M	1		30		0.3	8		0 days 06:00:00	wt_lowlight_dawn_6h	Light_wt_lowlight_dawn_6h	TRUE	TRUE	TRUE	FALSE	TRUE
SRR6069385	PRJNA412032	SAMN07693215	SRX3211312	380.76 M	185.37 Mb	2017-09-25	Synechococcus elongatus PCC 7942 = FACHB-805	wt	RNA-seq	wt_lowlight_dawn	8h	1	Light	SRP118803	wt_clearday_dawn_0.5h	Perturbation	TRUE	S	60	https://www.ncbi.nlm.nih.gov/Traces/study/?acc=SRP118803&o=acc_s%3Aa	https://doi.org/10.7554/eLife.32032	Batch	TimeSeries	BG-11M	1		30		0.3	8		0 days 08:00:00	wt_lowlight_dawn_8h	Light_wt_lowlight_dawn_8h	TRUE	TRUE	TRUE	FALSE	TRUE
SRR6069386	PRJNA412032	SAMN07693214	SRX3211313	471.38 M	238.82 Mb	2017-09-25	Synechococcus elongatus PCC 7942 = FACHB-805	wt	RNA-seq	wt_lowlight_dawn	8h	2	Light	SRP118803	wt_clearday_dawn_0.5h	Perturbation	TRUE	S	60	https://www.ncbi.nlm.nih.gov/Traces/study/?acc=SRP118803&o=acc_s%3Aa	https://doi.org/10.7554/eLife.32032	Batch	TimeSeries	BG-11M	1		30		0.3	8		0 days 08:00:00	wt_lowlight_dawn_8h	Light_wt_lowlight_dawn_8h	TRUE	TRUE	TRUE	FALSE	TRUE
SRR6069387	PRJNA412032	SAMN07693213	SRX3211314	473.15 M	230.64 Mb	2017-09-25	Synechococcus elongatus PCC 7942 = FACHB-805	wt	RNA-seq	wt_lowlight_dawn	9h	1	Light	SRP118803	wt_clearday_dawn_0.5h	Perturbation	TRUE	S	60	https://www.ncbi.nlm.nih.gov/Traces/study/?acc=SRP118803&o=acc_s%3Aa	https://doi.org/10.7554/eLife.32032	Batch	TimeSeries	BG-11M	1		30		0.3	8		0 days 09:00:00	wt_lowlight_dawn_9h	Light_wt_lowlight_dawn_9h	TRUE	TRUE	TRUE	FALSE	TRUE
SRR6069388	PRJNA412032	SAMN07693212	SRX3211315	575.08 M	292.79 Mb	2017-09-25	Synechococcus elongatus PCC 7942 = FACHB-805	wt	RNA-seq	wt_lowlight_dawn	9h	2	Light	SRP118803	wt_clearday_dawn_0.5h	Perturbation	TRUE	S	60	https://www.ncbi.nlm.nih.gov/Traces/study/?acc=SRP118803&o=acc_s%3Aa	https://doi.org/10.7554/eLife.32032	Batch	TimeSeries	BG-11M	1		30		0.3	8		0 days 09:00:00	wt_lowlight_dawn_9h	Light_wt_lowlight_dawn_9h	TRUE	TRUE	TRUE	FALSE	TRUE
SRR6069389	PRJNA412032	SAMN07693211	SRX3211316	545.82 M	266.19 Mb	2017-09-25	Synechococcus elongatus PCC 7942 = FACHB-805	wt	RNA-seq	wt_lowlight_dawn	10h	1	Light	SRP118803	wt_clearday_dawn_0.5h	Perturbation	TRUE	S	60	https://www.ncbi.nlm.nih.gov/Traces/study/?acc=SRP118803&o=acc_s%3Aa	https://doi.org/10.7554/eLife.32032	Batch	TimeSeries	BG-11M	1		30		0.3	8		0 days 10:00:00	wt_lowlight_dawn_10h	Light_wt_lowlight_dawn_10h	TRUE	TRUE	TRUE	FALSE	TRUE
SRR6069390	PRJNA412032	SAMN07693210	SRX3211317	641.85 M	325.35 Mb	2017-09-25	Synechococcus elongatus PCC 7942 = FACHB-805	wt	RNA-seq	wt_lowlight_dawn	10h	2	Light	SRP118803	wt_clearday_dawn_0.5h	Perturbation	TRUE	S	60	https://www.ncbi.nlm.nih.gov/Traces/study/?acc=SRP118803&o=acc_s%3Aa	https://doi.org/10.7554/eLife.32032	Batch	TimeSeries	BG-11M	1		30		0.3	8		0 days 10:00:00	wt_lowlight_dawn_10h	Light_wt_lowlight_dawn_10h	TRUE	TRUE	TRUE	FALSE	TRUE
SRR6069391	PRJNA412032	SAMN07693209	SRX3211318	500.18 M	242.58 Mb	2017-09-25	Synechococcus elongatus PCC 7942 = FACHB-805	wt	RNA-seq	wt_lowlight_dawn	12h	1	Light	SRP118803	wt_clearday_dawn_0.5h	Perturbation	TRUE	S	60	https://www.ncbi.nlm.nih.gov/Traces/study/?acc=SRP118803&o=acc_s%3Aa	https://doi.org/10.7554/eLife.32032	Batch	TimeSeries	BG-11M	1		30		0.3	8		0 days 12:00:00	wt_lowlight_dawn_12h	Light_wt_lowlight_dawn_12h	TRUE	TRUE	TRUE	FALSE	TRUE
SRR6069392	PRJNA412032	SAMN07693208	SRX3211319	660.93 M	333.70 Mb	2017-09-25	Synechococcus elongatus PCC 7942 = FACHB-805	wt	RNA-seq	wt_lowlight_dawn	12h	2	Light	SRP118803	wt_clearday_dawn_0.5h	Perturbation	TRUE	S	60	https://www.ncbi.nlm.nih.gov/Traces/study/?acc=SRP118803&o=acc_s%3Aa	https://doi.org/10.7554/eLife.32032	Batch	TimeSeries	BG-11M	1		30		0.3	8		0 days 12:00:00	wt_lowlight_dawn_12h	Light_wt_lowlight_dawn_12h	TRUE	TRUE	TRUE	FALSE	TRUE
SRR6069393	PRJNA412032	SAMN07693207	SRX3211320	458.57 M	223.29 Mb	2017-09-25	Synechococcus elongatus PCC 7942 = FACHB-805	wt	RNA-seq	wt_clearday_dawn	0.5h	1	Light	SRP118803	wt_clearday_dawn_0.5h	Perturbation	TRUE	S	60	https://www.ncbi.nlm.nih.gov/Traces/study/?acc=SRP118803&o=acc_s%3Aa	https://doi.org/10.7554/eLife.32032	Batch	TimeSeries	BG-11M	1		30		0.3	8		0 days 00:30:00	wt_clearday_dawn_0.5h	Light_wt_clearday_dawn_0.5h	TRUE	TRUE	TRUE	FALSE	TRUE
SRR6069394	PRJNA412032	SAMN07693205	SRX3211321	373.74 M	183.04 Mb	2017-09-25	Synechococcus elongatus PCC 7942 = FACHB-805	wt	RNA-seq	wt_clearday_dawn	0.5h	2	Light	SRP118803	wt_clearday_dawn_0.5h	Perturbation	TRUE	S	60	https://www.ncbi.nlm.nih.gov/Traces/study/?acc=SRP118803&o=acc_s%3Aa	https://doi.org/10.7554/eLife.32032	Batch	TimeSeries	BG-11M	1		30		0.3	8		0 days 00:30:00	wt_clearday_dawn_0.5h	Light_wt_clearday_dawn_0.5h	TRUE	TRUE	TRUE	FALSE	TRUE
SRR6069395	PRJNA412032	SAMN07693204	SRX3211322	549.63 M	267.21 Mb	2017-09-25	Synechococcus elongatus PCC 7942 = FACHB-805	wt	RNA-seq	wt_clearday_dawn	2h	1	Light	SRP118803	wt_clearday_dawn_0.5h	Perturbation	TRUE	S	60	https://www.ncbi.nlm.nih.gov/Traces/study/?acc=SRP118803&o=acc_s%3Aa	https://doi.org/10.7554/eLife.32032	Batch	TimeSeries	BG-11M	1		30		0.3	8		0 days 02:00:00	wt_clearday_dawn_2h	Light_wt_clearday_dawn_2h	TRUE	TRUE	TRUE	FALSE	TRUE
SRR6069396	PRJNA412032	SAMN07693203	SRX3211323	292.40 M	143.26 Mb	2017-09-25	Synechococcus elongatus PCC 7942 = FACHB-805	wt	RNA-seq	wt_clearday_dawn	2h	2	Light	SRP118803	wt_clearday_dawn_0.5h	Perturbation	TRUE	S	60	https://www.ncbi.nlm.nih.gov/Traces/study/?acc=SRP118803&o=acc_s%3Aa	https://doi.org/10.7554/eLife.32032	Batch	TimeSeries	BG-11M	1		30		0.3	8		0 days 02:00:00	wt_clearday_dawn_2h	Light_wt_clearday_dawn_2h	TRUE	TRUE	TRUE	FALSE	TRUE
SRR6069397	PRJNA412032	SAMN07693193	SRX3211324	217.93 M	105.40 Mb	2017-09-25	Synechococcus elongatus PCC 7942 = FACHB-805	wt	RNA-seq	wt_clearday_dawn	4h	1	Light	SRP118803	wt_clearday_dawn_0.5h	Perturbation	TRUE	S	60	https://www.ncbi.nlm.nih.gov/Traces/study/?acc=SRP118803&o=acc_s%3Aa	https://doi.org/10.7554/eLife.32032	Batch	TimeSeries	BG-11M	1		30		0.3	8		0 days 04:00:00	wt_clearday_dawn_4h	Light_wt_clearday_dawn_4h	TRUE	TRUE	TRUE	FALSE	TRUE
SRR6069398	PRJNA412032	SAMN07693192	SRX3211325	308.64 M	151.05 Mb	2017-09-25	Synechococcus elongatus PCC 7942 = FACHB-805	wt	RNA-seq	wt_clearday_dawn	4h	2	Light	SRP118803	wt_clearday_dawn_0.5h	Perturbation	TRUE	S	60	https://www.ncbi.nlm.nih.gov/Traces/study/?acc=SRP118803&o=acc_s%3Aa	https://doi.org/10.7554/eLife.32032	Batch	TimeSeries	BG-11M	1		30		0.3	8		0 days 04:00:00	wt_clearday_dawn_4h	Light_wt_clearday_dawn_4h	TRUE	TRUE	TRUE	FALSE	TRUE
SRR6069399	PRJNA412032	SAMN07693191	SRX3211326	463.62 M	223.83 Mb	2017-09-25	Synechococcus elongatus PCC 7942 = FACHB-805	wt	RNA-seq	wt_clearday_dawn	6h	1	Light	SRP118803	wt_clearday_dawn_0.5h	Perturbation	TRUE	S	60	https://www.ncbi.nlm.nih.gov/Traces/study/?acc=SRP118803&o=acc_s%3Aa	https://doi.org/10.7554/eLife.32032	Batch	TimeSeries	BG-11M	1		30		0.3	8		0 days 06:00:00	wt_clearday_dawn_6h	Light_wt_clearday_dawn_6h	TRUE	TRUE	TRUE	FALSE	TRUE
SRR6069400	PRJNA412032	SAMN07693190	SRX3211327	376.54 M	183.68 Mb	2017-09-25	Synechococcus elongatus PCC 7942 = FACHB-805	wt	RNA-seq	wt_clearday_dawn	6h	2	Light	SRP118803	wt_clearday_dawn_0.5h	Perturbation	TRUE	S	60	https://www.ncbi.nlm.nih.gov/Traces/study/?acc=SRP118803&o=acc_s%3Aa	https://doi.org/10.7554/eLife.32032	Batch	TimeSeries	BG-11M	1		30		0.3	8		0 days 06:00:00	wt_clearday_dawn_6h	Light_wt_clearday_dawn_6h	TRUE	TRUE	TRUE	FALSE	TRUE
SRR6069401	PRJNA412032	SAMN07693189	SRX3211328	419.78 M	201.64 Mb	2017-09-25	Synechococcus elongatus PCC 7942 = FACHB-805	wt	RNA-seq	wt_clearday_dawn	8h	1	Light	SRP118803	wt_clearday_dawn_0.5h	Perturbation	TRUE	S	60	https://www.ncbi.nlm.nih.gov/Traces/study/?acc=SRP118803&o=acc_s%3Aa	https://doi.org/10.7554/eLife.32032	Batch	TimeSeries	BG-11M	1		30		0.3	8		0 days 08:00:00	wt_clearday_dawn_8h	Light_wt_clearday_dawn_8h	TRUE	TRUE	TRUE	FALSE	TRUE
SRR6069402	PRJNA412032	SAMN07693188	SRX3211329	309.16 M	150.95 Mb	2017-09-25	Synechococcus elongatus PCC 7942 = FACHB-805	wt	RNA-seq	wt_clearday_dawn	8h	2	Light	SRP118803	wt_clearday_dawn_0.5h	Perturbation	TRUE	S	60	https://www.ncbi.nlm.nih.gov/Traces/study/?acc=SRP118803&o=acc_s%3Aa	https://doi.org/10.7554/eLife.32032	Batch	TimeSeries	BG-11M	1		30		0.3	8		0 days 08:00:00	wt_clearday_dawn_8h	Light_wt_clearday_dawn_8h	TRUE	TRUE	TRUE	FALSE	TRUE
SRR6069403	PRJNA412032	SAMN07693187	SRX3211330	266.07 M	128.58 Mb	2017-09-25	Synechococcus elongatus PCC 7942 = FACHB-805	wt	RNA-seq	wt_clearday_dawn	9h	1	Light	SRP118803	wt_clearday_dawn_0.5h	Perturbation	TRUE	S	60	https://www.ncbi.nlm.nih.gov/Traces/study/?acc=SRP118803&o=acc_s%3Aa	https://doi.org/10.7554/eLife.32032	Batch	TimeSeries	BG-11M	1		30		0.3	8		0 days 09:00:00	wt_clearday_dawn_9h	Light_wt_clearday_dawn_9h	TRUE	TRUE	TRUE	FALSE	TRUE
SRR6069404	PRJNA412032	SAMN07693186	SRX3211331	302.33 M	147.69 Mb	2017-09-25	Synechococcus elongatus PCC 7942 = FACHB-805	wt	RNA-seq	wt_clearday_dawn	9h	2	Light	SRP118803	wt_clearday_dawn_0.5h	Perturbation	TRUE	S	60	https://www.ncbi.nlm.nih.gov/Traces/study/?acc=SRP118803&o=acc_s%3Aa	https://doi.org/10.7554/eLife.32032	Batch	TimeSeries	BG-11M	1		30		0.3	8		0 days 09:00:00	wt_clearday_dawn_9h	Light_wt_clearday_dawn_9h	TRUE	TRUE	TRUE	FALSE	TRUE
SRR6069405	PRJNA412032	SAMN07693185	SRX3211332	382.95 M	184.90 Mb	2017-09-25	Synechococcus elongatus PCC 7942 = FACHB-805	wt	RNA-seq	wt_clearday_dawn	10h	1	Light	SRP118803	wt_clearday_dawn_0.5h	Perturbation	TRUE	S	60	https://www.ncbi.nlm.nih.gov/Traces/study/?acc=SRP118803&o=acc_s%3Aa	https://doi.org/10.7554/eLife.32032	Batch	TimeSeries	BG-11M	1		30		0.3	8		0 days 10:00:00	wt_clearday_dawn_10h	Light_wt_clearday_dawn_10h	TRUE	TRUE	TRUE	FALSE	TRUE
SRR6069406	PRJNA412032	SAMN07693184	SRX3211333	320.41 M	157.82 Mb	2017-09-25	Synechococcus elongatus PCC 7942 = FACHB-805	wt	RNA-seq	wt_clearday_dawn	10h	2	Light	SRP118803	wt_clearday_dawn_0.5h	Perturbation	TRUE	S	60	https://www.ncbi.nlm.nih.gov/Traces/study/?acc=SRP118803&o=acc_s%3Aa	https://doi.org/10.7554/eLife.32032	Batch	TimeSeries	BG-11M	1		30		0.3	8		0 days 10:00:00	wt_clearday_dawn_10h	Light_wt_clearday_dawn_10h	TRUE	TRUE	TRUE	FALSE	TRUE
SRR6069407	PRJNA412032	SAMN07693183	SRX3211334	407.24 M	195.73 Mb	2017-09-25	Synechococcus elongatus PCC 7942 = FACHB-805	wt	RNA-seq	wt_clearday_dawn	12h	1	Light	SRP118803	wt_clearday_dawn_0.5h	Perturbation	TRUE	S	60	https://www.ncbi.nlm.nih.gov/Traces/study/?acc=SRP118803&o=acc_s%3Aa	https://doi.org/10.7554/eLife.32032	Batch	TimeSeries	BG-11M	1		30		0.3	8		0 days 12:00:00	wt_clearday_dawn_12h	Light_wt_clearday_dawn_12h	TRUE	TRUE	TRUE	FALSE	TRUE
SRR6069408	PRJNA412032	SAMN07693182	SRX3211335	351.71 M	170.04 Mb	2017-09-25	Synechococcus elongatus PCC 7942 = FACHB-805	wt	RNA-seq	wt_clearday_dawn	12h	2	Light	SRP118803	wt_clearday_dawn_0.5h	Perturbation	TRUE	S	60	https://www.ncbi.nlm.nih.gov/Traces/study/?acc=SRP118803&o=acc_s%3Aa	https://doi.org/10.7554/eLife.32032	Batch	TimeSeries	BG-11M	1		30		0.3	8		0 days 12:00:00	wt_clearday_dawn_12h	Light_wt_clearday_dawn_12h	TRUE	TRUE	TRUE	FALSE	TRUE
SRR6069409	PRJNA412032	SAMN07693181	SRX3211336	333.83 M	162.52 Mb	2017-09-25	Synechococcus elongatus PCC 7942 = FACHB-805	wt	RNA-seq	wt_highlight_pulse	8h	1	Light	SRP118803	wt_clearday_dawn_0.5h	Perturbation	TRUE	S	60	https://www.ncbi.nlm.nih.gov/Traces/study/?acc=SRP118803&o=acc_s%3Aa	https://doi.org/10.7554/eLife.32032	Batch	TimeSeries	BG-11M	1		30		0.3	8		0 days 08:00:00	wt_highlight_pulse_8h	Light_wt_highlight_pulse_8h	TRUE	TRUE	TRUE	FALSE	TRUE
SRR6069410	PRJNA412032	SAMN07693180	SRX3211337	359.56 M	182.37 Mb	2017-09-25	Synechococcus elongatus PCC 7942 = FACHB-805	wt	RNA-seq	wt_highlight_pulse	8h	2	Light	SRP118803	wt_clearday_dawn_0.5h	Perturbation	TRUE	S	60	https://www.ncbi.nlm.nih.gov/Traces/study/?acc=SRP118803&o=acc_s%3Aa	https://doi.org/10.7554/eLife.32032	Batch	TimeSeries	BG-11M	1		30		0.3	8		0 days 08:00:00	wt_highlight_pulse_8h	Light_wt_highlight_pulse_8h	TRUE	TRUE	TRUE	FALSE	TRUE
SRR6069411	PRJNA412032	SAMN07693179	SRX3211338	485.88 M	235.81 Mb	2017-09-25	Synechococcus elongatus PCC 7942 = FACHB-805	wt	RNA-seq	wt_highlight_pulse	8.25h	1	Light	SRP118803	wt_clearday_dawn_0.5h	Perturbation	TRUE	S	60	https://www.ncbi.nlm.nih.gov/Traces/study/?acc=SRP118803&o=acc_s%3Aa	https://doi.org/10.7554/eLife.32032	Batch	TimeSeries	BG-11M	1		30		0.3	8		0 days 08:15:00	wt_highlight_pulse_8.25h	Light_wt_highlight_pulse_8.25h	TRUE	TRUE	TRUE	FALSE	TRUE
SRR6069412	PRJNA412032	SAMN07693178	SRX3211339	429.38 M	217.61 Mb	2017-09-25	Synechococcus elongatus PCC 7942 = FACHB-805	wt	RNA-seq	wt_highlight_pulse	8.25h	2	Light	SRP118803	wt_clearday_dawn_0.5h	Perturbation	TRUE	S	60	https://www.ncbi.nlm.nih.gov/Traces/study/?acc=SRP118803&o=acc_s%3Aa	https://doi.org/10.7554/eLife.32032	Batch	TimeSeries	BG-11M	1		30		0.3	8		0 days 08:15:00	wt_highlight_pulse_8.25h	Light_wt_highlight_pulse_8.25h	TRUE	TRUE	TRUE	FALSE	TRUE
SRR6069413	PRJNA412032	SAMN07693177	SRX3211340	425.68 M	209.24 Mb	2017-09-25	Synechococcus elongatus PCC 7942 = FACHB-805	wt	RNA-seq	wt_highlight_pulse	8.5h	1	Light	SRP118803	wt_clearday_dawn_0.5h	Perturbation	TRUE	S	60	https://www.ncbi.nlm.nih.gov/Traces/study/?acc=SRP118803&o=acc_s%3Aa	https://doi.org/10.7554/eLife.32032	Batch	TimeSeries	BG-11M	1		30		0.3	8		0 days 08:30:00	wt_highlight_pulse_8.5h	Light_wt_highlight_pulse_8.5h	TRUE	TRUE	TRUE	FALSE	TRUE
SRR6069414	PRJNA412032	SAMN07693176	SRX3211341	479.36 M	244.56 Mb	2017-09-25	Synechococcus elongatus PCC 7942 = FACHB-805	wt	RNA-seq	wt_highlight_pulse	8.5h	2	Light	SRP118803	wt_clearday_dawn_0.5h	Perturbation	TRUE	S	60	https://www.ncbi.nlm.nih.gov/Traces/study/?acc=SRP118803&o=acc_s%3Aa	https://doi.org/10.7554/eLife.32032	Batch	TimeSeries	BG-11M	1		30		0.3	8		0 days 08:30:00	wt_highlight_pulse_8.5h	Light_wt_highlight_pulse_8.5h	TRUE	TRUE	TRUE	FALSE	TRUE
SRR6069415	PRJNA412032	SAMN07693175	SRX3211342	412.12 M	200.75 Mb	2017-09-25	Synechococcus elongatus PCC 7942 = FACHB-805	wt	RNA-seq	wt_highlight_pulse	9h	1	Light	SRP118803	wt_clearday_dawn_0.5h	Perturbation	TRUE	S	60	https://www.ncbi.nlm.nih.gov/Traces/study/?acc=SRP118803&o=acc_s%3Aa	https://doi.org/10.7554/eLife.32032	Batch	TimeSeries	BG-11M	1		30		0.3	8		0 days 09:00:00	wt_highlight_pulse_9h	Light_wt_highlight_pulse_9h	TRUE	TRUE	TRUE	FALSE	TRUE
SRR6069416	PRJNA412032	SAMN07693174	SRX3211301	394.56 M	199.92 Mb	2017-09-25	Synechococcus elongatus PCC 7942 = FACHB-805	wt	RNA-seq	wt_highlight_pulse	9h	2	Light	SRP118803	wt_clearday_dawn_0.5h	Perturbation	TRUE	S	60	https://www.ncbi.nlm.nih.gov/Traces/study/?acc=SRP118803&o=acc_s%3Aa	https://doi.org/10.7554/eLife.32032	Batch	TimeSeries	BG-11M	1		30		0.3	8		0 days 09:00:00	wt_highlight_pulse_9h	Light_wt_highlight_pulse_9h	TRUE	TRUE	TRUE	FALSE	TRUE
SRR6069417	PRJNA412032	SAMN07693173	SRX3211302	419.13 M	203.64 Mb	2017-09-25	Synechococcus elongatus PCC 7942 = FACHB-805	wt	RNA-seq	wt_highlight_pulse	9.25h	1	Light	SRP118803	wt_clearday_dawn_0.5h	Perturbation	TRUE	S	60	https://www.ncbi.nlm.nih.gov/Traces/study/?acc=SRP118803&o=acc_s%3Aa	https://doi.org/10.7554/eLife.32032	Batch	TimeSeries	BG-11M	1		30		0.3	8		0 days 09:15:00	wt_highlight_pulse_9.25h	Light_wt_highlight_pulse_9.25h	TRUE	TRUE	TRUE	FALSE	TRUE
SRR6069418	PRJNA412032	SAMN07693172	SRX3211303	399.58 M	203.77 Mb	2017-09-25	Synechococcus elongatus PCC 7942 = FACHB-805	wt	RNA-seq	wt_highlight_pulse	9.25h	2	Light	SRP118803	wt_clearday_dawn_0.5h	Perturbation	TRUE	S	60	https://www.ncbi.nlm.nih.gov/Traces/study/?acc=SRP118803&o=acc_s%3Aa	https://doi.org/10.7554/eLife.32032	Batch	TimeSeries	BG-11M	1		30		0.3	8		0 days 09:15:00	wt_highlight_pulse_9.25h	Light_wt_highlight_pulse_9.25h	TRUE	TRUE	TRUE	FALSE	TRUE
SRR6069419	PRJNA412032	SAMN07693171	SRX3211343	464.09 M	225.59 Mb	2017-09-25	Synechococcus elongatus PCC 7942 = FACHB-805	wt	RNA-seq	wt_highlight_pulse	9.5h	1	Light	SRP118803	wt_clearday_dawn_0.5h	Perturbation	TRUE	S	60	https://www.ncbi.nlm.nih.gov/Traces/study/?acc=SRP118803&o=acc_s%3Aa	https://doi.org/10.7554/eLife.32032	Batch	TimeSeries	BG-11M	1		30		0.3	8		0 days 09:30:00	wt_highlight_pulse_9.5h	Light_wt_highlight_pulse_9.5h	TRUE	TRUE	TRUE	FALSE	TRUE
SRR6069420	PRJNA412032	SAMN07693170	SRX3211344	262.40 M	133.91 Mb	2017-09-25	Synechococcus elongatus PCC 7942 = FACHB-805	wt	RNA-seq	wt_highlight_pulse	9.5h	2	Light	SRP118803	wt_clearday_dawn_0.5h	Perturbation	TRUE	S	60	https://www.ncbi.nlm.nih.gov/Traces/study/?acc=SRP118803&o=acc_s%3Aa	https://doi.org/10.7554/eLife.32032	Batch	TimeSeries	BG-11M	1		30		0.3	8		0 days 09:30:00	wt_highlight_pulse_9.5h	Light_wt_highlight_pulse_9.5h	TRUE	TRUE	TRUE	FALSE	TRUE
SRR6069421	PRJNA412032	SAMN07693169	SRX3211345	447.26 M	217.56 Mb	2017-09-25	Synechococcus elongatus PCC 7942 = FACHB-805	wt	RNA-seq	wt_highlight_pulse	10h	1	Light	SRP118803	wt_clearday_dawn_0.5h	Perturbation	TRUE	S	60	https://www.ncbi.nlm.nih.gov/Traces/study/?acc=SRP118803&o=acc_s%3Aa	https://doi.org/10.7554/eLife.32032	Batch	TimeSeries	BG-11M	1		30		0.3	8		0 days 10:00:00	wt_highlight_pulse_10h	Light_wt_highlight_pulse_10h	TRUE	TRUE	TRUE	FALSE	TRUE
SRR6069422	PRJNA412032	SAMN07693168	SRX3211346	439.02 M	223.81 Mb	2017-09-25	Synechococcus elongatus PCC 7942 = FACHB-805	wt	RNA-seq	wt_highlight_pulse	10h	2	Light	SRP118803	wt_clearday_dawn_0.5h	Perturbation	TRUE	S	60	https://www.ncbi.nlm.nih.gov/Traces/study/?acc=SRP118803&o=acc_s%3Aa	https://doi.org/10.7554/eLife.32032	Batch	TimeSeries	BG-11M	1		30		0.3	8		0 days 10:00:00	wt_highlight_pulse_10h	Light_wt_highlight_pulse_10h	TRUE	TRUE	TRUE	FALSE	TRUE
SRR6069423	PRJNA412032	SAMN07693167	SRX3211347	400.63 M	192.04 Mb	2017-09-25	Synechococcus elongatus PCC 7942 = FACHB-805	wt	RNA-seq	wt_shade_pulse	8h	1	Light	SRP118803	wt_clearday_dawn_0.5h	Perturbation	TRUE	S	60	https://www.ncbi.nlm.nih.gov/Traces/study/?acc=SRP118803&o=acc_s%3Aa	https://doi.org/10.7554/eLife.32032	Batch	TimeSeries	BG-11M	1		30		0.3	8		0 days 08:00:00	wt_shade_pulse_8h	Light_wt_shade_pulse_8h	TRUE	TRUE	TRUE	FALSE	TRUE
SRR6069424	PRJNA412032	SAMN07693166	SRX3211348	424.88 M	207.05 Mb	2017-09-25	Synechococcus elongatus PCC 7942 = FACHB-805	wt	RNA-seq	wt_shade_pulse	8h	2	Light	SRP118803	wt_clearday_dawn_0.5h	Perturbation	TRUE	S	60	https://www.ncbi.nlm.nih.gov/Traces/study/?acc=SRP118803&o=acc_s%3Aa	https://doi.org/10.7554/eLife.32032	Batch	TimeSeries	BG-11M	1		30		0.3	8		0 days 08:00:00	wt_shade_pulse_8h	Light_wt_shade_pulse_8h	TRUE	TRUE	TRUE	FALSE	TRUE
SRR6069425	PRJNA412032	SAMN07693165	SRX3211349	525.77 M	252.36 Mb	2017-09-25	Synechococcus elongatus PCC 7942 = FACHB-805	wt	RNA-seq	wt_shade_pulse	8.25h	1	Light	SRP118803	wt_clearday_dawn_0.5h	Perturbation	TRUE	S	60	https://www.ncbi.nlm.nih.gov/Traces/study/?acc=SRP118803&o=acc_s%3Aa	https://doi.org/10.7554/eLife.32032	Batch	TimeSeries	BG-11M	1		30		0.3	8		0 days 08:15:00	wt_shade_pulse_8.25h	Light_wt_shade_pulse_8.25h	TRUE	TRUE	TRUE	FALSE	TRUE
SRR6069426	PRJNA412032	SAMN07693164	SRX3211350	396.23 M	192.95 Mb	2017-09-25	Synechococcus elongatus PCC 7942 = FACHB-805	wt	RNA-seq	wt_shade_pulse	8.25h	2	Light	SRP118803	wt_clearday_dawn_0.5h	Perturbation	TRUE	S	60	https://www.ncbi.nlm.nih.gov/Traces/study/?acc=SRP118803&o=acc_s%3Aa	https://doi.org/10.7554/eLife.32032	Batch	TimeSeries	BG-11M	1		30		0.3	8		0 days 08:15:00	wt_shade_pulse_8.25h	Light_wt_shade_pulse_8.25h	TRUE	TRUE	TRUE	FALSE	TRUE
SRR6069427	PRJNA412032	SAMN07693155	SRX3211351	356.79 M	173.50 Mb	2017-09-25	Synechococcus elongatus PCC 7942 = FACHB-805	wt	RNA-seq	wt_shade_pulse	8.5h	1	Light	SRP118803	wt_clearday_dawn_0.5h	Perturbation	TRUE	S	60	https://www.ncbi.nlm.nih.gov/Traces/study/?acc=SRP118803&o=acc_s%3Aa	https://doi.org/10.7554/eLife.32032	Batch	TimeSeries	BG-11M	1		30		0.3	8		0 days 08:30:00	wt_shade_pulse_8.5h	Light_wt_shade_pulse_8.5h	TRUE	TRUE	TRUE	FALSE	TRUE
SRR6069428	PRJNA412032	SAMN07693202	SRX3211352	366.95 M	179.58 Mb	2017-09-25	Synechococcus elongatus PCC 7942 = FACHB-805	wt	RNA-seq	wt_shade_pulse	8.5h	2	Light	SRP118803	wt_clearday_dawn_0.5h	Perturbation	TRUE	S	60	https://www.ncbi.nlm.nih.gov/Traces/study/?acc=SRP118803&o=acc_s%3Aa	https://doi.org/10.7554/eLife.32032	Batch	TimeSeries	BG-11M	1		30		0.3	8		0 days 08:30:00	wt_shade_pulse_8.5h	Light_wt_shade_pulse_8.5h	TRUE	TRUE	TRUE	FALSE	TRUE
SRR6069429	PRJNA412032	SAMN07693196	SRX3211353	429.80 M	207.54 Mb	2017-09-25	Synechococcus elongatus PCC 7942 = FACHB-805	wt	RNA-seq	wt_shade_pulse	9h	1	Light	SRP118803	wt_clearday_dawn_0.5h	Perturbation	TRUE	S	60	https://www.ncbi.nlm.nih.gov/Traces/study/?acc=SRP118803&o=acc_s%3Aa	https://doi.org/10.7554/eLife.32032	Batch	TimeSeries	BG-11M	1		30		0.3	8		0 days 09:00:00	wt_shade_pulse_9h	Light_wt_shade_pulse_9h	TRUE	TRUE	TRUE	FALSE	TRUE
SRR6069430	PRJNA412032	SAMN07693201	SRX3211354	368.24 M	179.02 Mb	2017-09-25	Synechococcus elongatus PCC 7942 = FACHB-805	wt	RNA-seq	wt_shade_pulse	9h	2	Light	SRP118803	wt_clearday_dawn_0.5h	Perturbation	TRUE	S	60	https://www.ncbi.nlm.nih.gov/Traces/study/?acc=SRP118803&o=acc_s%3Aa	https://doi.org/10.7554/eLife.32032	Batch	TimeSeries	BG-11M	1		30		0.3	8		0 days 09:00:00	wt_shade_pulse_9h	Light_wt_shade_pulse_9h	TRUE	TRUE	TRUE	FALSE	TRUE
SRR6069431	PRJNA412032	SAMN07693200	SRX3211355	382.79 M	184.75 Mb	2017-09-25	Synechococcus elongatus PCC 7942 = FACHB-805	wt	RNA-seq	wt_shade_pulse	9.25h	1	Light	SRP118803	wt_clearday_dawn_0.5h	Perturbation	TRUE	S	60	https://www.ncbi.nlm.nih.gov/Traces/study/?acc=SRP118803&o=acc_s%3Aa	https://doi.org/10.7554/eLife.32032	Batch	TimeSeries	BG-11M	1		30		0.3	8		0 days 09:15:00	wt_shade_pulse_9.25h	Light_wt_shade_pulse_9.25h	TRUE	TRUE	TRUE	FALSE	TRUE
SRR6069432	PRJNA412032	SAMN07693199	SRX3211356	320.80 M	157.46 Mb	2017-09-25	Synechococcus elongatus PCC 7942 = FACHB-805	wt	RNA-seq	wt_shade_pulse	9.25h	2	Light	SRP118803	wt_clearday_dawn_0.5h	Perturbation	TRUE	S	60	https://www.ncbi.nlm.nih.gov/Traces/study/?acc=SRP118803&o=acc_s%3Aa	https://doi.org/10.7554/eLife.32032	Batch	TimeSeries	BG-11M	1		30		0.3	8		0 days 09:15:00	wt_shade_pulse_9.25h	Light_wt_shade_pulse_9.25h	TRUE	TRUE	TRUE	FALSE	TRUE
SRR6069433	PRJNA412032	SAMN07693198	SRX3211357	417.88 M	201.80 Mb	2017-09-25	Synechococcus elongatus PCC 7942 = FACHB-805	wt	RNA-seq	wt_shade_pulse	9.5h	1	Light	SRP118803	wt_clearday_dawn_0.5h	Perturbation	TRUE	S	60	https://www.ncbi.nlm.nih.gov/Traces/study/?acc=SRP118803&o=acc_s%3Aa	https://doi.org/10.7554/eLife.32032	Batch	TimeSeries	BG-11M	1		30		0.3	8		0 days 09:30:00	wt_shade_pulse_9.5h	Light_wt_shade_pulse_9.5h	TRUE	TRUE	TRUE	FALSE	TRUE
SRR6069434	PRJNA412032	SAMN07693197	SRX3211358	397.70 M	193.23 Mb	2017-09-25	Synechococcus elongatus PCC 7942 = FACHB-805	wt	RNA-seq	wt_shade_pulse	9.5h	2	Light	SRP118803	wt_clearday_dawn_0.5h	Perturbation	TRUE	S	60	https://www.ncbi.nlm.nih.gov/Traces/study/?acc=SRP118803&o=acc_s%3Aa	https://doi.org/10.7554/eLife.32032	Batch	TimeSeries	BG-11M	1		30		0.3	8		0 days 09:30:00	wt_shade_pulse_9.5h	Light_wt_shade_pulse_9.5h	TRUE	TRUE	TRUE	FALSE	TRUE
SRR6069435	PRJNA412032	SAMN07693195	SRX3211359	476.72 M	230.44 Mb	2017-09-25	Synechococcus elongatus PCC 7942 = FACHB-805	wt	RNA-seq	wt_shade_pulse	10h	1	Light	SRP118803	wt_clearday_dawn_0.5h	Perturbation	TRUE	S	60	https://www.ncbi.nlm.nih.gov/Traces/study/?acc=SRP118803&o=acc_s%3Aa	https://doi.org/10.7554/eLife.32032	Batch	TimeSeries	BG-11M	1		30		0.3	8		0 days 10:00:00	wt_shade_pulse_10h	Light_wt_shade_pulse_10h	TRUE	TRUE	TRUE	FALSE	TRUE
SRR6069436	PRJNA412032	SAMN07693194	SRX3211360	411.75 M	200.77 Mb	2017-09-25	Synechococcus elongatus PCC 7942 = FACHB-805	wt	RNA-seq	wt_shade_pulse	10h	2	Light	SRP118803	wt_clearday_dawn_0.5h	Perturbation	TRUE	S	60	https://www.ncbi.nlm.nih.gov/Traces/study/?acc=SRP118803&o=acc_s%3Aa	https://doi.org/10.7554/eLife.32032	Batch	TimeSeries	BG-11M	1		30		0.3	8		0 days 10:00:00	wt_shade_pulse_10h	Light_wt_shade_pulse_10h	TRUE	TRUE	TRUE	FALSE	TRUE
SRR7188773	PRJNA472248	SAMN09230269	SRX4105497	678.33 M	395.49 Mb	2018-05-21	Synechococcus elongatus PCC 7942 = FACHB-805	sigF-	RNA-seq	sigF-	24h	1	Sigma	SRP148555	OX-D53E_2h	Genetic_characterization	TRUE	S	72	https://trace.ncbi.nlm.nih.gov/Traces/study/?acc=SRP148555&o=acc_s%3Aa	https://doi.org/10.1016/j.celrep.2018.11.049	Terbidostat	TimeSeries	BG-11M	1	100	30		0.3	8		1 days 00:00:00	sigF-_24h	Sigma_sigF-_24h	TRUE	TRUE	TRUE	FALSE	TRUE
SRR7188774	PRJNA472248	SAMN09230268	SRX4105498	903.56 M	525.79 Mb	2018-05-21	Synechococcus elongatus PCC 7942 = FACHB-805	sigF-	RNA-seq	sigF-	28h	1	Sigma	SRP148555	OX-D53E_2h	Genetic_characterization	TRUE	S	72	https://trace.ncbi.nlm.nih.gov/Traces/study/?acc=SRP148555&o=acc_s%3Aa	https://doi.org/10.1016/j.celrep.2018.11.049	Terbidostat	TimeSeries	BG-11M	1	100	30		0.3	8		1 days 04:00:00	sigF-_28h	Sigma_sigF-_28h	TRUE	TRUE	TRUE	FALSE	TRUE
SRR7188775	PRJNA472248	SAMN09230267	SRX4105499	634.46 M	367.94 Mb	2018-05-21	Synechococcus elongatus PCC 7942 = FACHB-805	sigF-	RNA-seq	sigF-	32h	1	Sigma	SRP148555	OX-D53E_2h	Genetic_characterization	TRUE	S	72	https://trace.ncbi.nlm.nih.gov/Traces/study/?acc=SRP148555&o=acc_s%3Aa	https://doi.org/10.1016/j.celrep.2018.11.049	Terbidostat	TimeSeries	BG-11M	1	100	30		0.3	8		1 days 08:00:00	sigF-_32h	Sigma_sigF-_32h	TRUE	TRUE	TRUE	FALSE	TRUE
SRR7188776	PRJNA472248	SAMN09230266	SRX4105500	1.44 G	835.82 Mb	2018-05-21	Synechococcus elongatus PCC 7942 = FACHB-805	sigF-	RNA-seq	sigF-	36h	1	Sigma	SRP148555	OX-D53E_2h	Genetic_characterization	TRUE	S	72	https://trace.ncbi.nlm.nih.gov/Traces/study/?acc=SRP148555&o=acc_s%3Aa	https://doi.org/10.1016/j.celrep.2018.11.049	Terbidostat	TimeSeries	BG-11M	1	100	30		0.3	8		1 days 12:00:00	sigF-_36h	Sigma_sigF-_36h	TRUE	TRUE	TRUE	FALSE	TRUE
SRR7188777	PRJNA472248	SAMN09230265	SRX4105501	647.72 M	378.28 Mb	2018-05-21	Synechococcus elongatus PCC 7942 = FACHB-805	sigF-	RNA-seq	sigF-	40h	1	Sigma	SRP148555	OX-D53E_2h	Genetic_characterization	TRUE	S	72	https://trace.ncbi.nlm.nih.gov/Traces/study/?acc=SRP148555&o=acc_s%3Aa	https://doi.org/10.1016/j.celrep.2018.11.049	Terbidostat	TimeSeries	BG-11M	1	100	30		0.3	8		1 days 16:00:00	sigF-_40h	Sigma_sigF-_40h	TRUE	TRUE	TRUE	FALSE	TRUE
SRR7188778	PRJNA472248	SAMN09230240	SRX4105502	1.03 G	596.63 Mb	2018-05-21	Synechococcus elongatus PCC 7942 = FACHB-805	sigF-	RNA-seq	sigF-	44h	1	Sigma	SRP148555	OX-D53E_2h	Genetic_characterization	TRUE	S	72	https://trace.ncbi.nlm.nih.gov/Traces/study/?acc=SRP148555&o=acc_s%3Aa	https://doi.org/10.1016/j.celrep.2018.11.049	Terbidostat	TimeSeries	BG-11M	1	100	30		0.3	8		1 days 20:00:00	sigF-_44h	Sigma_sigF-_44h	TRUE	TRUE	TRUE	FALSE	TRUE
SRR7188779	PRJNA472248	SAMN09230239	SRX4105503	1.05 G	610.16 Mb	2018-05-21	Synechococcus elongatus PCC 7942 = FACHB-805	sigF-	RNA-seq	sigF-	24h	2	Sigma	SRP148555	OX-D53E_2h	Genetic_characterization	TRUE	S	72	https://trace.ncbi.nlm.nih.gov/Traces/study/?acc=SRP148555&o=acc_s%3Aa	https://doi.org/10.1016/j.celrep.2018.11.049	Terbidostat	TimeSeries	BG-11M	1	100	30		0.3	8		1 days 00:00:00	sigF-_24h	Sigma_sigF-_24h	TRUE	TRUE	TRUE	FALSE	TRUE
SRR7188780	PRJNA472248	SAMN09230238	SRX4105504	911.88 M	534.19 Mb	2018-05-21	Synechococcus elongatus PCC 7942 = FACHB-805	sigF-	RNA-seq	sigF-	28h	2	Sigma	SRP148555	OX-D53E_2h	Genetic_characterization	TRUE	S	72	https://trace.ncbi.nlm.nih.gov/Traces/study/?acc=SRP148555&o=acc_s%3Aa	https://doi.org/10.1016/j.celrep.2018.11.049	Terbidostat	TimeSeries	BG-11M	1	100	30		0.3	8		1 days 04:00:00	sigF-_28h	Sigma_sigF-_28h	TRUE	TRUE	TRUE	FALSE	TRUE
SRR7188781	PRJNA472248	SAMN09230237	SRX4105505	721.18 M	423.24 Mb	2018-05-21	Synechococcus elongatus PCC 7942 = FACHB-805	sigF-	RNA-seq	sigF-	32h	2	Sigma	SRP148555	OX-D53E_2h	Genetic_characterization	TRUE	S	72	https://trace.ncbi.nlm.nih.gov/Traces/study/?acc=SRP148555&o=acc_s%3Aa	https://doi.org/10.1016/j.celrep.2018.11.049	Terbidostat	TimeSeries	BG-11M	1	100	30		0.3	8		1 days 08:00:00	sigF-_32h	Sigma_sigF-_32h	TRUE	TRUE	TRUE	FALSE	TRUE
SRR7188784	PRJNA472248	SAMN09230234	SRX4105508	563.96 M	331.43 Mb	2018-05-21	Synechococcus elongatus PCC 7942 = FACHB-805	sigF-	RNA-seq	sigF-	36h	2	Sigma	SRP148555	OX-D53E_2h	Genetic_characterization	TRUE	S	72	https://trace.ncbi.nlm.nih.gov/Traces/study/?acc=SRP148555&o=acc_s%3Aa	https://doi.org/10.1016/j.celrep.2018.11.049	Terbidostat	TimeSeries	BG-11M	1	100	30		0.3	8		1 days 12:00:00	sigF-_36h	Sigma_sigF-_36h	TRUE	TRUE	TRUE	FALSE	TRUE
SRR7188785	PRJNA472248	SAMN09230233	SRX4105509	539.44 M	315.00 Mb	2018-05-21	Synechococcus elongatus PCC 7942 = FACHB-805	sigF-	RNA-seq	sigF-	40h	2	Sigma	SRP148555	OX-D53E_2h	Genetic_characterization	TRUE	S	72	https://trace.ncbi.nlm.nih.gov/Traces/study/?acc=SRP148555&o=acc_s%3Aa	https://doi.org/10.1016/j.celrep.2018.11.049	Terbidostat	TimeSeries	BG-11M	1	100	30		0.3	8		1 days 16:00:00	sigF-_40h	Sigma_sigF-_40h	TRUE	TRUE	TRUE	FALSE	TRUE
SRR7188786	PRJNA472248	SAMN09230274	SRX4105510	813.50 M	471.85 Mb	2018-05-21	Synechococcus elongatus PCC 7942 = FACHB-805	sigF-	RNA-seq	sigF-	44h	2	Sigma	SRP148555	OX-D53E_2h	Genetic_characterization	TRUE	S	72	https://trace.ncbi.nlm.nih.gov/Traces/study/?acc=SRP148555&o=acc_s%3Aa	https://doi.org/10.1016/j.celrep.2018.11.049	Terbidostat	TimeSeries	BG-11M	1	100	30		0.3	8		1 days 20:00:00	sigF-_44h	Sigma_sigF-_44h	TRUE	TRUE	TRUE	FALSE	TRUE
SRR7188789	PRJNA472248	SAMN09230271	SRX4105513	302.55 M	98.63 Mb	2018-05-21	Synechococcus elongatus PCC 7942 = FACHB-805	OX-D53E	RNA-seq	OX-D53E	2h	1	Sigma	SRP148555	OX-D53E_2h	Genetic_characterization	TRUE	S	72	https://trace.ncbi.nlm.nih.gov/Traces/study/?acc=SRP148555&o=acc_s%3Aa	https://doi.org/10.1016/j.celrep.2018.11.049	Terbidostat	TimeSeries	BG-11M	1	100	30		0.3	8		0 days 02:00:00	OX-D53E_2h	Sigma_OX-D53E_2h	TRUE	TRUE	TRUE	FALSE	TRUE
SRR7188791	PRJNA472248	SAMN09230336	SRX4105515	257.35 M	83.93 Mb	2018-05-21	Synechococcus elongatus PCC 7942 = FACHB-805	OX-D53E	RNA-seq	OX-D53E	6h	1	Sigma	SRP148555	OX-D53E_2h	Genetic_characterization	TRUE	S	72	https://trace.ncbi.nlm.nih.gov/Traces/study/?acc=SRP148555&o=acc_s%3Aa	https://doi.org/10.1016/j.celrep.2018.11.049	Terbidostat	TimeSeries	BG-11M	1	100	30		0.3	8		0 days 06:00:00	OX-D53E_6h	Sigma_OX-D53E_6h	TRUE	TRUE	TRUE	FALSE	TRUE
SRR7188792	PRJNA472248	SAMN09230335	SRX4105516	357.08 M	116.75 Mb	2018-05-21	Synechococcus elongatus PCC 7942 = FACHB-805	OX-D53E	RNA-seq	OX-D53E	9h	1	Sigma	SRP148555	OX-D53E_2h	Genetic_characterization	TRUE	S	72	https://trace.ncbi.nlm.nih.gov/Traces/study/?acc=SRP148555&o=acc_s%3Aa	https://doi.org/10.1016/j.celrep.2018.11.049	Terbidostat	TimeSeries	BG-11M	1	100	30		0.3	8		0 days 09:00:00	OX-D53E_9h	Sigma_OX-D53E_9h	TRUE	TRUE	TRUE	FALSE	TRUE
SRR7188796	PRJNA472248	SAMN09230331	SRX4105520	681.53 M	485.46 Mb	2018-05-21	Synechococcus elongatus PCC 7942 = FACHB-805	OX-D53E	RNA-seq	OX-D53E	2h	2	Sigma	SRP148555	OX-D53E_2h	Genetic_characterization	TRUE	S	72	https://trace.ncbi.nlm.nih.gov/Traces/study/?acc=SRP148555&o=acc_s%3Aa	https://doi.org/10.1016/j.celrep.2018.11.049	Terbidostat	TimeSeries	BG-11M	1	100	30		0.3	8		0 days 02:00:00	OX-D53E_2h	Sigma_OX-D53E_2h	TRUE	TRUE	TRUE	FALSE	TRUE
SRR7188798	PRJNA472248	SAMN09230329	SRX4105522	892.63 M	635.52 Mb	2018-05-21	Synechococcus elongatus PCC 7942 = FACHB-805	OX-D53E	RNA-seq	OX-D53E	6h	2	Sigma	SRP148555	OX-D53E_2h	Genetic_characterization	TRUE	S	72	https://trace.ncbi.nlm.nih.gov/Traces/study/?acc=SRP148555&o=acc_s%3Aa	https://doi.org/10.1016/j.celrep.2018.11.049	Terbidostat	TimeSeries	BG-11M	1	100	30		0.3	8		0 days 06:00:00	OX-D53E_6h	Sigma_OX-D53E_6h	TRUE	TRUE	TRUE	FALSE	TRUE
SRR7188799	PRJNA472248	SAMN09230328	SRX4105523	552.50 M	394.90 Mb	2018-05-21	Synechococcus elongatus PCC 7942 = FACHB-805	OX-D53E	RNA-seq	OX-D53E	9h	2	Sigma	SRP148555	OX-D53E_2h	Genetic_characterization	TRUE	S	72	https://trace.ncbi.nlm.nih.gov/Traces/study/?acc=SRP148555&o=acc_s%3Aa	https://doi.org/10.1016/j.celrep.2018.11.049	Terbidostat	TimeSeries	BG-11M	1	100	30		0.3	8		0 days 09:00:00	OX-D53E_9h	Sigma_OX-D53E_9h	TRUE	TRUE	TRUE	FALSE	TRUE
SRR7188801	PRJNA472248	SAMN09230326	SRX4105525	615.77 M	364.34 Mb	2018-05-21	Synechococcus elongatus PCC 7942 = FACHB-805	OX-D53E rpoD2-	RNA-seq	OX-D53E_rpoD2-	0h	1	Sigma	SRP148555	OX-D53E_2h	Genetic_characterization	TRUE	S	72	https://trace.ncbi.nlm.nih.gov/Traces/study/?acc=SRP148555&o=acc_s%3Aa	https://doi.org/10.1016/j.celrep.2018.11.049	Terbidostat	TimeSeries	BG-11M	1	100	30		0.3	8		0 days 00:00:00	OX-D53E_rpoD2-_0h	Sigma_OX-D53E_rpoD2-_0h	TRUE	TRUE	TRUE	FALSE	TRUE
SRR7188803	PRJNA472248	SAMN09230324	SRX4105527	891.35 M	525.65 Mb	2018-05-21	Synechococcus elongatus PCC 7942 = FACHB-805	OX-D53E rpoD2-	RNA-seq	OX-D53E_rpoD2-	2h	1	Sigma	SRP148555	OX-D53E_2h	Genetic_characterization	TRUE	S	72	https://trace.ncbi.nlm.nih.gov/Traces/study/?acc=SRP148555&o=acc_s%3Aa	https://doi.org/10.1016/j.celrep.2018.11.049	Terbidostat	TimeSeries	BG-11M	1	100	30		0.3	8		0 days 02:00:00	OX-D53E_rpoD2-_2h	Sigma_OX-D53E_rpoD2-_2h	TRUE	TRUE	TRUE	FALSE	TRUE
SRR7188804	PRJNA472248	SAMN09230323	SRX4105528	867.92 M	515.84 Mb	2018-05-21	Synechococcus elongatus PCC 7942 = FACHB-805	OX-D53E rpoD2-	RNA-seq	OX-D53E_rpoD2-	3h	1	Sigma	SRP148555	OX-D53E_2h	Genetic_characterization	TRUE	S	72	https://trace.ncbi.nlm.nih.gov/Traces/study/?acc=SRP148555&o=acc_s%3Aa	https://doi.org/10.1016/j.celrep.2018.11.049	Terbidostat	TimeSeries	BG-11M	1	100	30		0.3	8		0 days 03:00:00	OX-D53E_rpoD2-_3h	Sigma_OX-D53E_rpoD2-_3h	TRUE	TRUE	TRUE	FALSE	TRUE
SRR7188805	PRJNA472248	SAMN09230322	SRX4105529	1.05 G	618.28 Mb	2018-05-21	Synechococcus elongatus PCC 7942 = FACHB-805	OX-D53E rpoD2-	RNA-seq	OX-D53E_rpoD2-	6h	1	Sigma	SRP148555	OX-D53E_2h	Genetic_characterization	TRUE	S	72	https://trace.ncbi.nlm.nih.gov/Traces/study/?acc=SRP148555&o=acc_s%3Aa	https://doi.org/10.1016/j.celrep.2018.11.049	Terbidostat	TimeSeries	BG-11M	1	100	30		0.3	8		0 days 06:00:00	OX-D53E_rpoD2-_6h	Sigma_OX-D53E_rpoD2-_6h	TRUE	TRUE	TRUE	FALSE	TRUE
SRR7188806	PRJNA472248	SAMN09230321	SRX4105530	1.23 G	724.49 Mb	2018-05-21	Synechococcus elongatus PCC 7942 = FACHB-805	OX-D53E rpoD2-	RNA-seq	OX-D53E_rpoD2-	9h	1	Sigma	SRP148555	OX-D53E_2h	Genetic_characterization	TRUE	S	72	https://trace.ncbi.nlm.nih.gov/Traces/study/?acc=SRP148555&o=acc_s%3Aa	https://doi.org/10.1016/j.celrep.2018.11.049	Terbidostat	TimeSeries	BG-11M	1	100	30		0.3	8		0 days 09:00:00	OX-D53E_rpoD2-_9h	Sigma_OX-D53E_rpoD2-_9h	TRUE	TRUE	TRUE	FALSE	TRUE
SRR7188809	PRJNA472248	SAMN09230318	SRX4105533	812.88 M	481.26 Mb	2018-05-21	Synechococcus elongatus PCC 7942 = FACHB-805	OX-D53E rpoD2-	RNA-seq	OX-D53E_rpoD2-	0h	2	Sigma	SRP148555	OX-D53E_2h	Genetic_characterization	TRUE	S	72	https://trace.ncbi.nlm.nih.gov/Traces/study/?acc=SRP148555&o=acc_s%3Aa	https://doi.org/10.1016/j.celrep.2018.11.049	Terbidostat	TimeSeries	BG-11M	1	100	30		0.3	8		0 days 00:00:00	OX-D53E_rpoD2-_0h	Sigma_OX-D53E_rpoD2-_0h	TRUE	TRUE	TRUE	FALSE	TRUE
SRR7188810	PRJNA472248	SAMN09230317	SRX4105534	412.24 M	152.75 Mb	2018-05-21	Synechococcus elongatus PCC 7942 = FACHB-805	OX-D53E rpoD2-	RNA-seq	OX-D53E_rpoD2-	0.5h	2	Sigma	SRP148555	OX-D53E_2h	Genetic_characterization	TRUE	S	72	https://trace.ncbi.nlm.nih.gov/Traces/study/?acc=SRP148555&o=acc_s%3Aa	https://doi.org/10.1016/j.celrep.2018.11.049	Terbidostat	TimeSeries	BG-11M	1	100	30		0.3	8		0 days 00:30:00	OX-D53E_rpoD2-_0.5h	Sigma_OX-D53E_rpoD2-_0.5h	TRUE	TRUE	TRUE	FALSE	TRUE
SRR7188811	PRJNA472248	SAMN09230316	SRX4105535	361.25 M	161.99 Mb	2018-05-21	Synechococcus elongatus PCC 7942 = FACHB-805	OX-D53E rpoD2-	RNA-seq	OX-D53E_rpoD2-	0.5h	2	Sigma	SRP148555	OX-D53E_2h	Genetic_characterization	TRUE	S	72	https://trace.ncbi.nlm.nih.gov/Traces/study/?acc=SRP148555&o=acc_s%3Aa	https://doi.org/10.1016/j.celrep.2018.11.049	Terbidostat	TimeSeries	BG-11M	1	100	30		0.3	8		0 days 00:30:00	OX-D53E_rpoD2-_0.5h	Sigma_OX-D53E_rpoD2-_0.5h	TRUE	TRUE	TRUE	FALSE	TRUE
SRR7188812	PRJNA472248	SAMN09230315	SRX4105536	779.55 M	465.26 Mb	2018-05-21	Synechococcus elongatus PCC 7942 = FACHB-805	OX-D53E rpoD2-	RNA-seq	OX-D53E_rpoD2-	2h	2	Sigma	SRP148555	OX-D53E_2h	Genetic_characterization	TRUE	S	72	https://trace.ncbi.nlm.nih.gov/Traces/study/?acc=SRP148555&o=acc_s%3Aa	https://doi.org/10.1016/j.celrep.2018.11.049	Terbidostat	TimeSeries	BG-11M	1	100	30		0.3	8		0 days 02:00:00	OX-D53E_rpoD2-_2h	Sigma_OX-D53E_rpoD2-_2h	TRUE	TRUE	TRUE	FALSE	TRUE
SRR7188813	PRJNA472248	SAMN09230314	SRX4105537	455.90 M	272.38 Mb	2018-05-21	Synechococcus elongatus PCC 7942 = FACHB-805	OX-D53E rpoD2-	RNA-seq	OX-D53E_rpoD2-	3h	2	Sigma	SRP148555	OX-D53E_2h	Genetic_characterization	TRUE	S	72	https://trace.ncbi.nlm.nih.gov/Traces/study/?acc=SRP148555&o=acc_s%3Aa	https://doi.org/10.1016/j.celrep.2018.11.049	Terbidostat	TimeSeries	BG-11M	1	100	30		0.3	8		0 days 03:00:00	OX-D53E_rpoD2-_3h	Sigma_OX-D53E_rpoD2-_3h	TRUE	TRUE	TRUE	FALSE	TRUE
SRR7188814	PRJNA472248	SAMN09230313	SRX4105538	922.61 M	545.66 Mb	2018-05-21	Synechococcus elongatus PCC 7942 = FACHB-805	OX-D53E rpoD2-	RNA-seq	OX-D53E_rpoD2-	6h	2	Sigma	SRP148555	OX-D53E_2h	Genetic_characterization	TRUE	S	72	https://trace.ncbi.nlm.nih.gov/Traces/study/?acc=SRP148555&o=acc_s%3Aa	https://doi.org/10.1016/j.celrep.2018.11.049	Terbidostat	TimeSeries	BG-11M	1	100	30		0.3	8		0 days 06:00:00	OX-D53E_rpoD2-_6h	Sigma_OX-D53E_rpoD2-_6h	TRUE	TRUE	TRUE	FALSE	TRUE
SRR7188815	PRJNA472248	SAMN09230312	SRX4105539	603.89 M	357.85 Mb	2018-05-21	Synechococcus elongatus PCC 7942 = FACHB-805	OX-D53E rpoD2-	RNA-seq	OX-D53E_rpoD2-	9h	2	Sigma	SRP148555	OX-D53E_2h	Genetic_characterization	TRUE	S	72	https://trace.ncbi.nlm.nih.gov/Traces/study/?acc=SRP148555&o=acc_s%3Aa	https://doi.org/10.1016/j.celrep.2018.11.049	Terbidostat	TimeSeries	BG-11M	1	100	30		0.3	8		0 days 09:00:00	OX-D53E_rpoD2-_9h	Sigma_OX-D53E_rpoD2-_9h	TRUE	TRUE	TRUE	FALSE	TRUE
SRR7188819	PRJNA472248	SAMN09230241	SRX4105543	216.17 M	71.87 Mb	2018-05-21	Synechococcus elongatus PCC 7942 = FACHB-805	OX-D53E rpoD6-	RNA-seq	OX-D53E_rpoD6-	2h	1	Sigma	SRP148555	OX-D53E_2h	Genetic_characterization	TRUE	S	72	https://trace.ncbi.nlm.nih.gov/Traces/study/?acc=SRP148555&o=acc_s%3Aa	https://doi.org/10.1016/j.celrep.2018.11.049	Terbidostat	TimeSeries	BG-11M	1	100	30		0.3	8		0 days 02:00:00	OX-D53E_rpoD6-_2h	Sigma_OX-D53E_rpoD6-_2h	TRUE	TRUE	TRUE	FALSE	TRUE
SRR7188821	PRJNA472248	SAMN09230208	SRX4105545	246.68 M	81.46 Mb	2018-05-21	Synechococcus elongatus PCC 7942 = FACHB-805	OX-D53E rpoD6-	RNA-seq	OX-D53E_rpoD6-	6h	1	Sigma	SRP148555	OX-D53E_2h	Genetic_characterization	TRUE	S	72	https://trace.ncbi.nlm.nih.gov/Traces/study/?acc=SRP148555&o=acc_s%3Aa	https://doi.org/10.1016/j.celrep.2018.11.049	Terbidostat	TimeSeries	BG-11M	1	100	30		0.3	8		0 days 06:00:00	OX-D53E_rpoD6-_6h	Sigma_OX-D53E_rpoD6-_6h	TRUE	TRUE	TRUE	FALSE	TRUE
SRR7188822	PRJNA472248	SAMN09230207	SRX4105546	238.71 M	79.22 Mb	2018-05-21	Synechococcus elongatus PCC 7942 = FACHB-805	OX-D53E rpoD6-	RNA-seq	OX-D53E_rpoD6-	9h	1	Sigma	SRP148555	OX-D53E_2h	Genetic_characterization	TRUE	S	72	https://trace.ncbi.nlm.nih.gov/Traces/study/?acc=SRP148555&o=acc_s%3Aa	https://doi.org/10.1016/j.celrep.2018.11.049	Terbidostat	TimeSeries	BG-11M	1	100	30		0.3	8		0 days 09:00:00	OX-D53E_rpoD6-_9h	Sigma_OX-D53E_rpoD6-_9h	TRUE	TRUE	TRUE	FALSE	TRUE
SRR7188823	PRJNA472248	SAMN09230206	SRX4105547	725.08 M	513.12 Mb	2018-05-21	Synechococcus elongatus PCC 7942 = FACHB-805	OX-D53E rpoD6-	RNA-seq	OX-D53E_rpoD6-	12h	1	Sigma	SRP148555	OX-D53E_2h	Genetic_characterization	TRUE	S	72	https://trace.ncbi.nlm.nih.gov/Traces/study/?acc=SRP148555&o=acc_s%3Aa	https://doi.org/10.1016/j.celrep.2018.11.049	Terbidostat	TimeSeries	BG-11M	1	100	30		0.3	8		0 days 12:00:00	OX-D53E_rpoD6-_12h	Sigma_OX-D53E_rpoD6-_12h	TRUE	TRUE	TRUE	FALSE	TRUE
SRR7188826	PRJNA472248	SAMN09230203	SRX4105550	687.65 M	486.92 Mb	2018-05-21	Synechococcus elongatus PCC 7942 = FACHB-805	OX-D53E rpoD6-	RNA-seq	OX-D53E_rpoD6-	2h	2	Sigma	SRP148555	OX-D53E_2h	Genetic_characterization	TRUE	S	72	https://trace.ncbi.nlm.nih.gov/Traces/study/?acc=SRP148555&o=acc_s%3Aa	https://doi.org/10.1016/j.celrep.2018.11.049	Terbidostat	TimeSeries	BG-11M	1	100	30		0.3	8		0 days 02:00:00	OX-D53E_rpoD6-_2h	Sigma_OX-D53E_rpoD6-_2h	TRUE	TRUE	TRUE	FALSE	TRUE
SRR7188828	PRJNA472248	SAMN09230201	SRX4105552	822.54 M	581.43 Mb	2018-05-21	Synechococcus elongatus PCC 7942 = FACHB-805	OX-D53E rpoD6-	RNA-seq	OX-D53E_rpoD6-	6h	2	Sigma	SRP148555	OX-D53E_2h	Genetic_characterization	TRUE	S	72	https://trace.ncbi.nlm.nih.gov/Traces/study/?acc=SRP148555&o=acc_s%3Aa	https://doi.org/10.1016/j.celrep.2018.11.049	Terbidostat	TimeSeries	BG-11M	1	100	30		0.3	8		0 days 06:00:00	OX-D53E_rpoD6-_6h	Sigma_OX-D53E_rpoD6-_6h	TRUE	TRUE	TRUE	FALSE	TRUE
SRR7188829	PRJNA472248	SAMN09230200	SRX4105553	727.08 M	516.25 Mb	2018-05-21	Synechococcus elongatus PCC 7942 = FACHB-805	OX-D53E rpoD6-	RNA-seq	OX-D53E_rpoD6-	9h	2	Sigma	SRP148555	OX-D53E_2h	Genetic_characterization	TRUE	S	72	https://trace.ncbi.nlm.nih.gov/Traces/study/?acc=SRP148555&o=acc_s%3Aa	https://doi.org/10.1016/j.celrep.2018.11.049	Terbidostat	TimeSeries	BG-11M	1	100	30		0.3	8		0 days 09:00:00	OX-D53E_rpoD6-_9h	Sigma_OX-D53E_rpoD6-_9h	TRUE	TRUE	TRUE	FALSE	TRUE
SRR7188830	PRJNA472248	SAMN09230199	SRX4105554	658.10 M	467.68 Mb	2018-05-21	Synechococcus elongatus PCC 7942 = FACHB-805	OX-D53E rpoD6-	RNA-seq	OX-D53E_rpoD6-	12h	2	Sigma	SRP148555	OX-D53E_2h	Genetic_characterization	TRUE	S	72	https://trace.ncbi.nlm.nih.gov/Traces/study/?acc=SRP148555&o=acc_s%3Aa	https://doi.org/10.1016/j.celrep.2018.11.049	Terbidostat	TimeSeries	BG-11M	1	100	30		0.3	8		0 days 12:00:00	OX-D53E_rpoD6-_12h	Sigma_OX-D53E_rpoD6-_12h	TRUE	TRUE	TRUE	FALSE	TRUE
SRR7188832	PRJNA472248	SAMN09230197	SRX4105556	65.88 M	22.43 Mb	2018-05-21	Synechococcus elongatus PCC 7942 = FACHB-805	OX-D53E rpoD5-	RNA-seq	OX-D53E_rpoD5-	0.5h	1	Sigma	SRP148555	OX-D53E_2h	Genetic_characterization	TRUE	S	72	https://trace.ncbi.nlm.nih.gov/Traces/study/?acc=SRP148555&o=acc_s%3Aa	https://doi.org/10.1016/j.celrep.2018.11.049	Terbidostat	TimeSeries	BG-11M	1	100	30		0.3	8		0 days 00:30:00	OX-D53E_rpoD5-_0.5h	Sigma_OX-D53E_rpoD5-_0.5h	TRUE	TRUE	TRUE	FALSE	TRUE
SRR7188833	PRJNA472248	SAMN09230196	SRX4105557	255.92 M	84.19 Mb	2018-05-21	Synechococcus elongatus PCC 7942 = FACHB-805	OX-D53E rpoD5-	RNA-seq	OX-D53E_rpoD5-	2h	1	Sigma	SRP148555	OX-D53E_2h	Genetic_characterization	TRUE	S	72	https://trace.ncbi.nlm.nih.gov/Traces/study/?acc=SRP148555&o=acc_s%3Aa	https://doi.org/10.1016/j.celrep.2018.11.049	Terbidostat	TimeSeries	BG-11M	1	100	30		0.3	8		0 days 02:00:00	OX-D53E_rpoD5-_2h	Sigma_OX-D53E_rpoD5-_2h	TRUE	TRUE	TRUE	FALSE	TRUE
SRR7188836	PRJNA472248	SAMN09230193	SRX4105560	193.81 M	70.12 Mb	2018-05-21	Synechococcus elongatus PCC 7942 = FACHB-805	OX-D53E rpoD5-	RNA-seq	OX-D53E_rpoD5-	9h	1	Sigma	SRP148555	OX-D53E_2h	Genetic_characterization	TRUE	S	72	https://trace.ncbi.nlm.nih.gov/Traces/study/?acc=SRP148555&o=acc_s%3Aa	https://doi.org/10.1016/j.celrep.2018.11.049	Terbidostat	TimeSeries	BG-11M	1	100	30		0.3	8		0 days 09:00:00	OX-D53E_rpoD5-_9h	Sigma_OX-D53E_rpoD5-_9h	TRUE	TRUE	TRUE	FALSE	TRUE
SRR7188837	PRJNA472248	SAMN09230192	SRX4105561	709.10 M	503.76 Mb	2018-05-21	Synechococcus elongatus PCC 7942 = FACHB-805	OX-D53E rpoD5-	RNA-seq	OX-D53E_rpoD5-	12h	1	Sigma	SRP148555	OX-D53E_2h	Genetic_characterization	TRUE	S	72	https://trace.ncbi.nlm.nih.gov/Traces/study/?acc=SRP148555&o=acc_s%3Aa	https://doi.org/10.1016/j.celrep.2018.11.049	Terbidostat	TimeSeries	BG-11M	1	100	30		0.3	8		0 days 12:00:00	OX-D53E_rpoD5-_12h	Sigma_OX-D53E_rpoD5-_12h	TRUE	TRUE	TRUE	FALSE	TRUE
SRR7188839	PRJNA472248	SAMN09230190	SRX4105563	661.06 M	468.97 Mb	2018-05-21	Synechococcus elongatus PCC 7942 = FACHB-805	OX-D53E rpoD5-	RNA-seq	OX-D53E_rpoD5-	0.5h	2	Sigma	SRP148555	OX-D53E_2h	Genetic_characterization	TRUE	S	72	https://trace.ncbi.nlm.nih.gov/Traces/study/?acc=SRP148555&o=acc_s%3Aa	https://doi.org/10.1016/j.celrep.2018.11.049	Terbidostat	TimeSeries	BG-11M	1	100	30		0.3	8		0 days 00:30:00	OX-D53E_rpoD5-_0.5h	Sigma_OX-D53E_rpoD5-_0.5h	TRUE	TRUE	TRUE	FALSE	TRUE
SRR7188840	PRJNA472248	SAMN09230189	SRX4105564	535.79 M	381.12 Mb	2018-05-21	Synechococcus elongatus PCC 7942 = FACHB-805	OX-D53E rpoD5-	RNA-seq	OX-D53E_rpoD5-	2h	2	Sigma	SRP148555	OX-D53E_2h	Genetic_characterization	TRUE	S	72	https://trace.ncbi.nlm.nih.gov/Traces/study/?acc=SRP148555&o=acc_s%3Aa	https://doi.org/10.1016/j.celrep.2018.11.049	Terbidostat	TimeSeries	BG-11M	1	100	30		0.3	8		0 days 02:00:00	OX-D53E_rpoD5-_2h	Sigma_OX-D53E_rpoD5-_2h	TRUE	TRUE	TRUE	FALSE	TRUE
SRR7188841	PRJNA472248	SAMN09230188	SRX4105565	680.97 M	485.06 Mb	2018-05-21	Synechococcus elongatus PCC 7942 = FACHB-805	OX-D53E rpoD5-	RNA-seq	OX-D53E_rpoD5-	3h	2	Sigma	SRP148555	OX-D53E_2h	Genetic_characterization	TRUE	S	72	https://trace.ncbi.nlm.nih.gov/Traces/study/?acc=SRP148555&o=acc_s%3Aa	https://doi.org/10.1016/j.celrep.2018.11.049	Terbidostat	TimeSeries	BG-11M	1	100	30		0.3	8		0 days 03:00:00	OX-D53E_rpoD5-_3h	Sigma_OX-D53E_rpoD5-_3h	TRUE	TRUE	TRUE	FALSE	TRUE
SRR7188842	PRJNA472248	SAMN09230187	SRX4105566	739.47 M	523.03 Mb	2018-05-21	Synechococcus elongatus PCC 7942 = FACHB-805	OX-D53E rpoD5-	RNA-seq	OX-D53E_rpoD5-	6h	2	Sigma	SRP148555	OX-D53E_2h	Genetic_characterization	TRUE	S	72	https://trace.ncbi.nlm.nih.gov/Traces/study/?acc=SRP148555&o=acc_s%3Aa	https://doi.org/10.1016/j.celrep.2018.11.049	Terbidostat	TimeSeries	BG-11M	1	100	30		0.3	8		0 days 06:00:00	OX-D53E_rpoD5-_6h	Sigma_OX-D53E_rpoD5-_6h	TRUE	TRUE	TRUE	FALSE	TRUE
SRR7188843	PRJNA472248	SAMN09230186	SRX4105567	661.46 M	469.07 Mb	2018-05-21	Synechococcus elongatus PCC 7942 = FACHB-805	OX-D53E rpoD5-	RNA-seq	OX-D53E_rpoD5-	9h	2	Sigma	SRP148555	OX-D53E_2h	Genetic_characterization	TRUE	S	72	https://trace.ncbi.nlm.nih.gov/Traces/study/?acc=SRP148555&o=acc_s%3Aa	https://doi.org/10.1016/j.celrep.2018.11.049	Terbidostat	TimeSeries	BG-11M	1	100	30		0.3	8		0 days 09:00:00	OX-D53E_rpoD5-_9h	Sigma_OX-D53E_rpoD5-_9h	TRUE	TRUE	TRUE	FALSE	TRUE
SRR7188844	PRJNA472248	SAMN09230185	SRX4105568	762.13 M	538.42 Mb	2018-05-21	Synechococcus elongatus PCC 7942 = FACHB-805	OX-D53E rpoD5-	RNA-seq	OX-D53E_rpoD5-	12h	2	Sigma	SRP148555	OX-D53E_2h	Genetic_characterization	TRUE	S	72	https://trace.ncbi.nlm.nih.gov/Traces/study/?acc=SRP148555&o=acc_s%3Aa	https://doi.org/10.1016/j.celrep.2018.11.049	Terbidostat	TimeSeries	BG-11M	1	100	30		0.3	8		0 days 12:00:00	OX-D53E_rpoD5-_12h	Sigma_OX-D53E_rpoD5-_12h	TRUE	TRUE	TRUE	FALSE	TRUE
SRR12129543.1	PRJNA642094	SAMN15376414	SRX8650809	6.00 G	2.14 Gb	2022-07-02	coCulture	coCulture	RNA-seq	co_culture		1	CoCulture	SRP269594	sucrose_secreter	CoCulture_study	FALSE	P	3	https://www.ncbi.nlm.nih.gov/Traces/study/?acc=SRP269594&o=acc_s%3Aa	https://doi.org/10.1038/s41467-020-17612-8	Batch	exponetial	BG-11M			35	150	0.5				co_culture	CoCulture_co_culture	TRUE	TRUE	TRUE	TRUE	TRUE
SRR12129543.2	PRJNA642094	SAMN15376414	SRX8650809	6.00 G	2.14 Gb	2022-07-02	coCulture	coCulture	RNA-seq	co_culture		2	CoCulture	SRP269594	sucrose_secreter	CoCulture_study	FALSE	P	3	https://www.ncbi.nlm.nih.gov/Traces/study/?acc=SRP269594&o=acc_s%3Aa	https://doi.org/10.1038/s41467-020-17612-8	Batch	exponetial	BG-11M			35	150	0.5				co_culture	CoCulture_co_culture	TRUE	TRUE	TRUE	TRUE	TRUE
SRR12129543.3	PRJNA642094	SAMN15376414	SRX8650809	6.00 G	2.14 Gb	2022-07-02	coCulture	coCulture	RNA-seq	co_culture		3	CoCulture	SRP269594	sucrose_secreter	CoCulture_study	FALSE	P	3	https://www.ncbi.nlm.nih.gov/Traces/study/?acc=SRP269594&o=acc_s%3Aa	https://doi.org/10.1038/s41467-020-17612-8	Batch	exponetial	BG-11M			35	150	0.5				co_culture	CoCulture_co_culture	TRUE	TRUE	TRUE	TRUE	TRUE
SRR12129544.1	PRJNA642094	SAMN15376413	SRX8650808	6.53 G	2.33 Gb	2022-07-02	Synechococcus elongatus PCC 7942 = FACHB-805	cscB+	RNA-seq	sucrose_secreter		1	CoCulture	SRP269594	sucrose_secreter	CoCulture_study	FALSE	P	3	https://www.ncbi.nlm.nih.gov/Traces/study/?acc=SRP269594&o=acc_s%3Aa	https://doi.org/10.1038/s41467-020-17612-8	Batch	exponetial	BG-11M			35	150	0.5				sucrose_secreter	CoCulture_sucrose_secreter	TRUE	TRUE	TRUE	TRUE	TRUE
SRR12129544.2	PRJNA642094	SAMN15376413	SRX8650808	6.53 G	2.33 Gb	2022-07-02	Synechococcus elongatus PCC 7942 = FACHB-805	cscB+	RNA-seq	sucrose_secreter		2	CoCulture	SRP269594	sucrose_secreter	CoCulture_study	FALSE	P	3	https://www.ncbi.nlm.nih.gov/Traces/study/?acc=SRP269594&o=acc_s%3Aa	https://doi.org/10.1038/s41467-020-17612-8	Batch	exponetial	BG-11M			35	150	0.5				sucrose_secreter	CoCulture_sucrose_secreter	TRUE	TRUE	TRUE	TRUE	TRUE
SRR12129544.3	PRJNA642094	SAMN15376413	SRX8650808	6.53 G	2.33 Gb	2022-07-02	Synechococcus elongatus PCC 7942 = FACHB-805	cscB+	RNA-seq	sucrose_secreter		3	CoCulture	SRP269594	sucrose_secreter	CoCulture_study	FALSE	P	3	https://www.ncbi.nlm.nih.gov/Traces/study/?acc=SRP269594&o=acc_s%3Aa	https://doi.org/10.1038/s41467-020-17612-8	Batch	exponetial	BG-11M			35	150	0.5				sucrose_secreter	CoCulture_sucrose_secreter	TRUE	TRUE	TRUE	TRUE	TRUE
SRR14518527	PRJNA729175	SAMN19112400	SRX10864016	1.21 G	720.21 Mb	2022-05-15	Synechococcus elongatus PCC 7942 = FACHB-805	pAM2991-xylEAB	RNA-seq	RLe_xylose		3	Mixotroph	SRP319593	RL_WT	Genetic_engineering	TRUE	S	9	https://www.ncbi.nlm.nih.gov/Traces/study/?acc=SRP319593&o=acc_s%3Aa	https://doi.org/10.1186/s12934-022-01760-1			BG-11M		2000‚Äì3000¬†lx	30				Convert Light units to some standard		RLe_xylose	Mixotroph_RLe_xylose	TRUE	TRUE	TRUE	FALSE	TRUE
SRR14518528	PRJNA729175	SAMN19112399	SRX10864015	1.21 G	712.06 Mb	2022-05-15	Synechococcus elongatus PCC 7942 = FACHB-805	pAM2991-xylEAB	RNA-seq	RLe_xylose		2	Mixotroph	SRP319593	RL_WT	Genetic_engineering	TRUE	S	9	https://www.ncbi.nlm.nih.gov/Traces/study/?acc=SRP319593&o=acc_s%3Aa	https://doi.org/10.1186/s12934-022-01760-1			BG-11M		2000‚Äì3000¬†lx	30				Convert Light units to some standard		RLe_xylose	Mixotroph_RLe_xylose	TRUE	TRUE	TRUE	FALSE	TRUE
SRR14518529	PRJNA729175	SAMN19112398	SRX10864014	1.14 G	674.82 Mb	2022-05-15	Synechococcus elongatus PCC 7942 = FACHB-805	pAM2991-xylEAB	RNA-seq	RLe_xylose		1	Mixotroph	SRP319593	RL_WT	Genetic_engineering	TRUE	S	9	https://www.ncbi.nlm.nih.gov/Traces/study/?acc=SRP319593&o=acc_s%3Aa	https://doi.org/10.1186/s12934-022-01760-1			BG-11M		2000‚Äì3000¬†lx	30				Convert Light units to some standard		RLe_xylose	Mixotroph_RLe_xylose	TRUE	TRUE	TRUE	FALSE	TRUE
SRR14518530	PRJNA729175	SAMN19112397	SRX10864013	1.21 G	711.81 Mb	2022-05-15	Synechococcus elongatus PCC 7942 = FACHB-805	pAM2991-galP	RNA-seq	RLg_glucose		3	Mixotroph	SRP319593	RL_WT	Genetic_engineering	TRUE	S	9	https://www.ncbi.nlm.nih.gov/Traces/study/?acc=SRP319593&o=acc_s%3Aa	https://doi.org/10.1186/s12934-022-01760-1			BG-11M		2000‚Äì3000¬†lx	30				Convert Light units to some standard		RLg_glucose	Mixotroph_RLg_glucose	TRUE	TRUE	TRUE	FALSE	TRUE
SRR14518531	PRJNA729175	SAMN19112396	SRX10864012	1.20 G	717.64 Mb	2022-05-15	Synechococcus elongatus PCC 7942 = FACHB-805	pAM2991-galP	RNA-seq	RLg_glucose		2	Mixotroph	SRP319593	RL_WT	Genetic_engineering	TRUE	S	9	https://www.ncbi.nlm.nih.gov/Traces/study/?acc=SRP319593&o=acc_s%3Aa	https://doi.org/10.1186/s12934-022-01760-1			BG-11M		2000‚Äì3000¬†lx	30				Convert Light units to some standard		RLg_glucose	Mixotroph_RLg_glucose	TRUE	TRUE	TRUE	FALSE	TRUE
SRR14518532	PRJNA729175	SAMN19112395	SRX10864011	1.21 G	707.84 Mb	2022-05-15	Synechococcus elongatus PCC 7942 = FACHB-805	pAM2991-galP	RNA-seq	RLg_glucose		1	Mixotroph	SRP319593	RL_WT	Genetic_engineering	TRUE	S	9	https://www.ncbi.nlm.nih.gov/Traces/study/?acc=SRP319593&o=acc_s%3Aa	https://doi.org/10.1186/s12934-022-01760-1			BG-11M		2000‚Äì3000¬†lx	30				Convert Light units to some standard		RLg_glucose	Mixotroph_RLg_glucose	TRUE	TRUE	TRUE	FALSE	TRUE
SRR14518533	PRJNA729175	SAMN19112394	SRX10864010	1.15 G	680.28 Mb	2022-05-15	Synechococcus elongatus PCC 7942 = FACHB-805	wt	RNA-seq	RL_WT		3	Mixotroph	SRP319593	RL_WT	Genetic_engineering	TRUE	S	9	https://www.ncbi.nlm.nih.gov/Traces/study/?acc=SRP319593&o=acc_s%3Aa	https://doi.org/10.1186/s12934-022-01760-1			BG-11M		2000‚Äì3000¬†lx	30				Convert Light units to some standard		RL_WT	Mixotroph_RL_WT	TRUE	TRUE	TRUE	FALSE	TRUE
SRR14518534	PRJNA729175	SAMN19112393	SRX10864009	1.20 G	710.01 Mb	2022-05-15	Synechococcus elongatus PCC 7942 = FACHB-805	wt	RNA-seq	RL_WT		2	Mixotroph	SRP319593	RL_WT	Genetic_engineering	TRUE	S	9	https://www.ncbi.nlm.nih.gov/Traces/study/?acc=SRP319593&o=acc_s%3Aa	https://doi.org/10.1186/s12934-022-01760-1			BG-11M		2000‚Äì3000¬†lx	30				Convert Light units to some standard		RL_WT	Mixotroph_RL_WT	TRUE	TRUE	TRUE	FALSE	TRUE
SRR14518535	PRJNA729175	SAMN19112392	SRX10864008	1.03 G	609.06 Mb	2022-05-15	Synechococcus elongatus PCC 7942 = FACHB-805	wt	RNA-seq	RL_WT		1	Mixotroph	SRP319593	RL_WT	Genetic_engineering	TRUE	S	9	https://www.ncbi.nlm.nih.gov/Traces/study/?acc=SRP319593&o=acc_s%3Aa	https://doi.org/10.1186/s12934-022-01760-1			BG-11M		2000‚Äì3000¬†lx	30				Convert Light units to some standard		RL_WT	Mixotroph_RL_WT	TRUE	TRUE	TRUE	FALSE	TRUE
SRR19538252	PRJNA845529	SAMN28860377	SRX15590319	707.49 M	412.91 Mb	2022-06-06	Synechococcus elongatus PCC 7942 = FACHB-805	pilB::Tn5	RNA-seq	pilB::Tn5_BG11_Biofilm	4d	3	Biofilm	SRP378421	Wild_Type_BG11_Supernatant_1d	Genetic_characterization	TRUE	S	21	https://www.ncbi.nlm.nih.gov/Traces/study/?acc=SRP378421&o=acc_s%3Aa	https://doi.org/10.3389/fmicb.2022.899150	Batch		BG-11M		125	30	125				4 days 00:00:00	pilB::Tn5_BG11_Biofilm_4d	Biofilm_pilB::Tn5_BG11_Biofilm_4d	TRUE	TRUE	TRUE	FALSE	TRUE
SRR19538253	PRJNA845529	SAMN28860378	SRX15590318	709.08 M	415.36 Mb	2022-06-06	Synechococcus elongatus PCC 7942 = FACHB-805	pilB::Tn5	RNA-seq	pilB::Tn5_BG11_Biofilm	4d	2	Biofilm	SRP378421	Wild_Type_BG11_Supernatant_1d	Genetic_characterization	TRUE	S	21	https://www.ncbi.nlm.nih.gov/Traces/study/?acc=SRP378421&o=acc_s%3Aa	https://doi.org/10.3389/fmicb.2022.899150	Batch		BG-11M		125	30	125				4 days 00:00:00	pilB::Tn5_BG11_Biofilm_4d	Biofilm_pilB::Tn5_BG11_Biofilm_4d	TRUE	TRUE	TRUE	FALSE	TRUE
SRR19538254	PRJNA845529	SAMN28860379	SRX15590317	728.35 M	424.87 Mb	2022-06-06	Synechococcus elongatus PCC 7942 = FACHB-805	pilB::Tn5	RNA-seq	pilB::Tn5_BG11_Biofilm	4d	1	Biofilm	SRP378421	Wild_Type_BG11_Supernatant_1d	Genetic_characterization	TRUE	S	21	https://www.ncbi.nlm.nih.gov/Traces/study/?acc=SRP378421&o=acc_s%3Aa	https://doi.org/10.3389/fmicb.2022.899150	Batch		BG-11M		125	30	125				4 days 00:00:00	pilB::Tn5_BG11_Biofilm_4d	Biofilm_pilB::Tn5_BG11_Biofilm_4d	TRUE	TRUE	TRUE	FALSE	TRUE
SRR19538255	PRJNA845529	SAMN28860380	SRX15590316	665.53 M	386.21 Mb	2022-06-06	Synechococcus elongatus PCC 7942 = FACHB-805	pilB::Tn5	RNA-seq	pilB::Tn5_BG11_Supernatant	4d	3	Biofilm	SRP378421	Wild_Type_BG11_Supernatant_1d	Genetic_characterization	TRUE	S	21	https://www.ncbi.nlm.nih.gov/Traces/study/?acc=SRP378421&o=acc_s%3Aa	https://doi.org/10.3389/fmicb.2022.899150	Batch		BG-11M		125	30	125				4 days 00:00:00	pilB::Tn5_BG11_Supernatant_4d	Biofilm_pilB::Tn5_BG11_Supernatant_4d	TRUE	TRUE	TRUE	FALSE	TRUE
SRR19538256	PRJNA845529	SAMN28860381	SRX15590315	794.45 M	459.82 Mb	2022-06-06	Synechococcus elongatus PCC 7942 = FACHB-805	pilB::Tn5	RNA-seq	pilB::Tn5_BG11_Supernatant	4d	2	Biofilm	SRP378421	Wild_Type_BG11_Supernatant_1d	Genetic_characterization	TRUE	S	21	https://www.ncbi.nlm.nih.gov/Traces/study/?acc=SRP378421&o=acc_s%3Aa	https://doi.org/10.3389/fmicb.2022.899150	Batch		BG-11M		125	30	125				4 days 00:00:00	pilB::Tn5_BG11_Supernatant_4d	Biofilm_pilB::Tn5_BG11_Supernatant_4d	TRUE	TRUE	TRUE	FALSE	TRUE
SRR19538257	PRJNA845529	SAMN28860382	SRX15590314	758.91 M	442.56 Mb	2022-06-06	Synechococcus elongatus PCC 7942 = FACHB-805	pilB::Tn5	RNA-seq	pilB::Tn5_BG11_Supernatant	4d	1	Biofilm	SRP378421	Wild_Type_BG11_Supernatant_1d	Genetic_characterization	TRUE	S	21	https://www.ncbi.nlm.nih.gov/Traces/study/?acc=SRP378421&o=acc_s%3Aa	https://doi.org/10.3389/fmicb.2022.899150	Batch		BG-11M		125	30	125				4 days 00:00:00	pilB::Tn5_BG11_Supernatant_4d	Biofilm_pilB::Tn5_BG11_Supernatant_4d	TRUE	TRUE	TRUE	FALSE	TRUE
SRR19538258	PRJNA845529	SAMN28860383	SRX15590313	793.21 M	459.11 Mb	2022-06-06	Synechococcus elongatus PCC 7942 = FACHB-805	WT	RNA-seq	Wild_Type_BG11_Supernatant	4d	3	Biofilm	SRP378421	Wild_Type_BG11_Supernatant_1d	Genetic_characterization	TRUE	S	21	https://www.ncbi.nlm.nih.gov/Traces/study/?acc=SRP378421&o=acc_s%3Aa	https://doi.org/10.3389/fmicb.2022.899150	Batch		BG-11M		125	30	125				4 days 00:00:00	Wild_Type_BG11_Supernatant_4d	Biofilm_Wild_Type_BG11_Supernatant_4d	TRUE	TRUE	TRUE	FALSE	TRUE
SRR19538259	PRJNA845529	SAMN28860384	SRX15590312	883.58 M	512.69 Mb	2022-06-06	Synechococcus elongatus PCC 7942 = FACHB-805	WT	RNA-seq	Wild_Type_BG11_Supernatant	4d	2	Biofilm	SRP378421	Wild_Type_BG11_Supernatant_1d	Genetic_characterization	TRUE	S	21	https://www.ncbi.nlm.nih.gov/Traces/study/?acc=SRP378421&o=acc_s%3Aa	https://doi.org/10.3389/fmicb.2022.899150	Batch		BG-11M		125	30	125				4 days 00:00:00	Wild_Type_BG11_Supernatant_4d	Biofilm_Wild_Type_BG11_Supernatant_4d	TRUE	TRUE	TRUE	FALSE	TRUE
SRR19538260	PRJNA845529	SAMN28860385	SRX15590311	776.11 M	449.23 Mb	2022-06-06	Synechococcus elongatus PCC 7942 = FACHB-805	WT	RNA-seq	Wild_Type_BG11_Supernatant	4d	1	Biofilm	SRP378421	Wild_Type_BG11_Supernatant_1d	Genetic_characterization	TRUE	S	21	https://www.ncbi.nlm.nih.gov/Traces/study/?acc=SRP378421&o=acc_s%3Aa	https://doi.org/10.3389/fmicb.2022.899150	Batch		BG-11M		125	30	125				4 days 00:00:00	Wild_Type_BG11_Supernatant_4d	Biofilm_Wild_Type_BG11_Supernatant_4d	TRUE	TRUE	TRUE	FALSE	TRUE
SRR19538261	PRJNA845529	SAMN28860386	SRX15590310	704.51 M	409.82 Mb	2022-06-06	Synechococcus elongatus PCC 7942 = FACHB-805	pilB::Tn5	RNA-seq	pilB::Tn5_CM_Supernatant	1d	3	Biofilm	SRP378421	Wild_Type_BG11_Supernatant_1d	Genetic_characterization	TRUE	S	21	https://www.ncbi.nlm.nih.gov/Traces/study/?acc=SRP378421&o=acc_s%3Aa	https://doi.org/10.3389/fmicb.2022.899150	Batch		BG-11M		125	30	125				1 days 00:00:00	pilB::Tn5_CM_Supernatant_1d	Biofilm_pilB::Tn5_CM_Supernatant_1d	TRUE	TRUE	TRUE	FALSE	TRUE
SRR19538262	PRJNA845529	SAMN28860387	SRX15590309	687.08 M	399.05 Mb	2022-06-06	Synechococcus elongatus PCC 7942 = FACHB-805	pilB::Tn5	RNA-seq	pilB::Tn5_CM_Supernatant	1d	2	Biofilm	SRP378421	Wild_Type_BG11_Supernatant_1d	Genetic_characterization	TRUE	S	21	https://www.ncbi.nlm.nih.gov/Traces/study/?acc=SRP378421&o=acc_s%3Aa	https://doi.org/10.3389/fmicb.2022.899150	Batch		BG-11M		125	30	125				1 days 00:00:00	pilB::Tn5_CM_Supernatant_1d	Biofilm_pilB::Tn5_CM_Supernatant_1d	TRUE	TRUE	TRUE	FALSE	TRUE
SRR19538263	PRJNA845529	SAMN28860388	SRX15590308	718.71 M	416.59 Mb	2022-06-06	Synechococcus elongatus PCC 7942 = FACHB-805	pilB::Tn5	RNA-seq	pilB::Tn5_CM_Supernatant	1d	1	Biofilm	SRP378421	Wild_Type_BG11_Supernatant_1d	Genetic_characterization	TRUE	S	21	https://www.ncbi.nlm.nih.gov/Traces/study/?acc=SRP378421&o=acc_s%3Aa	https://doi.org/10.3389/fmicb.2022.899150	Batch		BG-11M		125	30	125				1 days 00:00:00	pilB::Tn5_CM_Supernatant_1d	Biofilm_pilB::Tn5_CM_Supernatant_1d	TRUE	TRUE	TRUE	FALSE	TRUE
SRR19538264	PRJNA845529	SAMN28860389	SRX15590307	606.60 M	351.23 Mb	2022-06-06	Synechococcus elongatus PCC 7942 = FACHB-805	pilB::Tn5	RNA-seq	pilB::Tn5_BG11_Supernatant	1d	3	Biofilm	SRP378421	Wild_Type_BG11_Supernatant_1d	Genetic_characterization	TRUE	S	21	https://www.ncbi.nlm.nih.gov/Traces/study/?acc=SRP378421&o=acc_s%3Aa	https://doi.org/10.3389/fmicb.2022.899150	Batch		BG-11M		125	30	125				1 days 00:00:00	pilB::Tn5_BG11_Supernatant_1d	Biofilm_pilB::Tn5_BG11_Supernatant_1d	TRUE	TRUE	TRUE	FALSE	TRUE
SRR19538265	PRJNA845529	SAMN28860390	SRX15590306	689.45 M	398.49 Mb	2022-06-06	Synechococcus elongatus PCC 7942 = FACHB-805	pilB::Tn5	RNA-seq	pilB::Tn5_BG11_Supernatant	1d	2	Biofilm	SRP378421	Wild_Type_BG11_Supernatant_1d	Genetic_characterization	TRUE	S	21	https://www.ncbi.nlm.nih.gov/Traces/study/?acc=SRP378421&o=acc_s%3Aa	https://doi.org/10.3389/fmicb.2022.899150	Batch		BG-11M		125	30	125				1 days 00:00:00	pilB::Tn5_BG11_Supernatant_1d	Biofilm_pilB::Tn5_BG11_Supernatant_1d	TRUE	TRUE	TRUE	FALSE	TRUE
SRR19538266	PRJNA845529	SAMN28860391	SRX15590305	694.13 M	405.89 Mb	2022-06-06	Synechococcus elongatus PCC 7942 = FACHB-805	pilB::Tn5	RNA-seq	pilB::Tn5_BG11_Supernatant	1d	1	Biofilm	SRP378421	Wild_Type_BG11_Supernatant_1d	Genetic_characterization	TRUE	S	21	https://www.ncbi.nlm.nih.gov/Traces/study/?acc=SRP378421&o=acc_s%3Aa	https://doi.org/10.3389/fmicb.2022.899150	Batch		BG-11M		125	30	125				1 days 00:00:00	pilB::Tn5_BG11_Supernatant_1d	Biofilm_pilB::Tn5_BG11_Supernatant_1d	TRUE	TRUE	TRUE	FALSE	TRUE
SRR19538267	PRJNA845529	SAMN28860392	SRX15590304	703.70 M	410.25 Mb	2022-06-06	Synechococcus elongatus PCC 7942 = FACHB-805	WT	RNA-seq	Wild_Type_CM_Supernatant	1d	3	Biofilm	SRP378421	Wild_Type_BG11_Supernatant_1d	Genetic_characterization	TRUE	S	21	https://www.ncbi.nlm.nih.gov/Traces/study/?acc=SRP378421&o=acc_s%3Aa	https://doi.org/10.3389/fmicb.2022.899150	Batch		BG-11M		125	30	125				1 days 00:00:00	Wild_Type_CM_Supernatant_1d	Biofilm_Wild_Type_CM_Supernatant_1d	TRUE	TRUE	TRUE	FALSE	TRUE
SRR19538268	PRJNA845529	SAMN28860393	SRX15590303	726.26 M	419.61 Mb	2022-06-06	Synechococcus elongatus PCC 7942 = FACHB-805	WT	RNA-seq	Wild_Type_CM_Supernatant	1d	2	Biofilm	SRP378421	Wild_Type_BG11_Supernatant_1d	Genetic_characterization	TRUE	S	21	https://www.ncbi.nlm.nih.gov/Traces/study/?acc=SRP378421&o=acc_s%3Aa	https://doi.org/10.3389/fmicb.2022.899150	Batch		BG-11M		125	30	125				1 days 00:00:00	Wild_Type_CM_Supernatant_1d	Biofilm_Wild_Type_CM_Supernatant_1d	TRUE	TRUE	TRUE	FALSE	TRUE
SRR19538269	PRJNA845529	SAMN28860394	SRX15590302	720.22 M	417.17 Mb	2022-06-06	Synechococcus elongatus PCC 7942 = FACHB-805	WT	RNA-seq	Wild_Type_CM_Supernatant	1d	1	Biofilm	SRP378421	Wild_Type_BG11_Supernatant_1d	Genetic_characterization	TRUE	S	21	https://www.ncbi.nlm.nih.gov/Traces/study/?acc=SRP378421&o=acc_s%3Aa	https://doi.org/10.3389/fmicb.2022.899150	Batch		BG-11M		125	30	125				1 days 00:00:00	Wild_Type_CM_Supernatant_1d	Biofilm_Wild_Type_CM_Supernatant_1d	TRUE	TRUE	TRUE	FALSE	TRUE
SRR19538270	PRJNA845529	SAMN28860395	SRX15590301	770.93 M	445.75 Mb	2022-06-06	Synechococcus elongatus PCC 7942 = FACHB-805	WT	RNA-seq	Wild_Type_BG11_Supernatant	1d	3	Biofilm	SRP378421	Wild_Type_BG11_Supernatant_1d	Genetic_characterization	TRUE	S	21	https://www.ncbi.nlm.nih.gov/Traces/study/?acc=SRP378421&o=acc_s%3Aa	https://doi.org/10.3389/fmicb.2022.899150	Batch		BG-11M		125	30	125				1 days 00:00:00	Wild_Type_BG11_Supernatant_1d	Biofilm_Wild_Type_BG11_Supernatant_1d	TRUE	TRUE	TRUE	FALSE	TRUE
SRR19538271	PRJNA845529	SAMN28860396	SRX15590300	724.03 M	418.39 Mb	2022-06-06	Synechococcus elongatus PCC 7942 = FACHB-805	WT	RNA-seq	Wild_Type_BG11_Supernatant	1d	2	Biofilm	SRP378421	Wild_Type_BG11_Supernatant_1d	Genetic_characterization	TRUE	S	21	https://www.ncbi.nlm.nih.gov/Traces/study/?acc=SRP378421&o=acc_s%3Aa	https://doi.org/10.3389/fmicb.2022.899150	Batch		BG-11M		125	30	125				1 days 00:00:00	Wild_Type_BG11_Supernatant_1d	Biofilm_Wild_Type_BG11_Supernatant_1d	TRUE	TRUE	TRUE	FALSE	TRUE
SRR19538272	PRJNA845529	SAMN28860397	SRX15590299	657.02 M	380.51 Mb	2022-06-06	Synechococcus elongatus PCC 7942 = FACHB-805	WT	RNA-seq	Wild_Type_BG11_Supernatant	1d	1	Biofilm	SRP378421	Wild_Type_BG11_Supernatant_1d	Genetic_characterization	TRUE	S	21	https://www.ncbi.nlm.nih.gov/Traces/study/?acc=SRP378421&o=acc_s%3Aa	https://doi.org/10.3389/fmicb.2022.899150	Batch		BG-11M		125	30	125				1 days 00:00:00	Wild_Type_BG11_Supernatant_1d	Biofilm_Wild_Type_BG11_Supernatant_1d	TRUE	TRUE	TRUE	FALSE	TRUE
SRR19905018	PRJNA854269	SAMN29425849	SRX15947809	926.91 M	273.21 Mb	2022-06-29	Synechococcus elongatus PCC 7942 = FACHB-805	WT	RNA-seq	PAR	15m	2	UVTol	SRP384271	PAR_15m	Perturbation	TRUE	P	10	https://www.ncbi.nlm.nih.gov/Traces/study/?acc=%09PRJNA854269&o=acc_s%3Aa	https://www.pnas.org/doi/10.1073/pnas.2211789119											0 days 00:15:00	PAR_15m	UVTol_PAR_15m	TRUE	TRUE	TRUE	FALSE	TRUE
SRR19905015	PRJNA854269	SAMN29425851	SRX15947812	1.19 G	353.18 Mb	2022-06-29	Synechococcus elongatus PCC 7942 = FACHB-805	WT	RNA-seq	PAR	15m	3	UVTol	SRP384271	PAR_15m	Perturbation	TRUE	P	10	https://www.ncbi.nlm.nih.gov/Traces/study/?acc=%09PRJNA854269&o=acc_s%3Aa	https://www.pnas.org/doi/10.1073/pnas.2211789119											0 days 00:15:00	PAR_15m	UVTol_PAR_15m	TRUE	TRUE	TRUE	FALSE	TRUE
SRR19905014	PRJNA854269	SAMN29425852	SRX15947813	1.04 G	308.57 Mb	2022-06-29	Synechococcus elongatus PCC 7942 = FACHB-805	WT	RNA-seq	PAR	2h	1	UVTol	SRP384271	PAR_15m	Perturbation	TRUE	P	10	https://www.ncbi.nlm.nih.gov/Traces/study/?acc=%09PRJNA854269&o=acc_s%3Aa	https://www.pnas.org/doi/10.1073/pnas.2211789119											0 days 02:00:00	PAR_2h	UVTol_PAR_2h	TRUE	TRUE	TRUE	FALSE	TRUE
SRR19905013	PRJNA854269	SAMN29425853	SRX15947814	971.04 M	288.12 Mb	2022-06-29	Synechococcus elongatus PCC 7942 = FACHB-805	WT	RNA-seq	PAR	2h	2	UVTol	SRP384271	PAR_15m	Perturbation	TRUE	P	10	https://www.ncbi.nlm.nih.gov/Traces/study/?acc=%09PRJNA854269&o=acc_s%3Aa	https://www.pnas.org/doi/10.1073/pnas.2211789119											0 days 02:00:00	PAR_2h	UVTol_PAR_2h	TRUE	TRUE	TRUE	FALSE	TRUE
SRR19905021	PRJNA854269	SAMN29425846	SRX15947806	972.84 M	285.99 Mb	2022-06-29	Synechococcus elongatus PCC 7942 = FACHB-805	WT	RNA-seq	HUV	15m	1	UVTol	SRP384271	PAR_15m	Perturbation	TRUE	P	10	https://www.ncbi.nlm.nih.gov/Traces/study/?acc=%09PRJNA854269&o=acc_s%3Aa	https://www.pnas.org/doi/10.1073/pnas.2211789119											0 days 00:15:00	HUV_15m	UVTol_HUV_15m	TRUE	TRUE	TRUE	FALSE	TRUE
SRR19905019	PRJNA854269	SAMN29425848	SRX15947808	1.29 G	380.93 Mb	2022-06-29	Synechococcus elongatus PCC 7942 = FACHB-805	WT	RNA-seq	HUV	15m	2	UVTol	SRP384271	PAR_15m	Perturbation	TRUE	P	10	https://www.ncbi.nlm.nih.gov/Traces/study/?acc=%09PRJNA854269&o=acc_s%3Aa	https://www.pnas.org/doi/10.1073/pnas.2211789119											0 days 00:15:00	HUV_15m	UVTol_HUV_15m	TRUE	TRUE	TRUE	FALSE	TRUE
SRR19905017	PRJNA854269	SAMN29425850	SRX15947810	1.16 G	341.64 Mb	2022-06-29	Synechococcus elongatus PCC 7942 = FACHB-805	WT	RNA-seq	HUV	15m	3	UVTol	SRP384271	PAR_15m	Perturbation	TRUE	P	10	https://www.ncbi.nlm.nih.gov/Traces/study/?acc=%09PRJNA854269&o=acc_s%3Aa	https://www.pnas.org/doi/10.1073/pnas.2211789119											0 days 00:15:00	HUV_15m	UVTol_HUV_15m	TRUE	TRUE	TRUE	FALSE	TRUE
SRR22956176	PRJNA917560	SAMN32542762	SRX18913115	2.94 G	933.64 Mb	2023-01-03	Synechococcus elongatus PCC 7942 = FACHB-805	Synpcc7942_0808 locus knocked into ectABC	RNA-seq	ectABC_300mM_NaCl	4d	1	SaltTol	SRP415570	WT_0mM_NaCl_4d	Genetic_engineering_Perturbation	TRUE	P	12	https://www.ncbi.nlm.nih.gov/Traces/study/?acc=%09PRJNA917560&o=acc_s%3Aa	https://www.frontiersin.org/articles/10.3389/fmicb.2023.1123081/full											4 days 00:00:00	ectABC_300mM_NaCl_4d	SaltTol_ectABC_300mM_NaCl_4d	TRUE	TRUE	TRUE	FALSE	TRUE
SRR22956177	PRJNA917560	SAMN32542763	SRX18913114	2.92 G	923.53 Mb	2023-01-03	Synechococcus elongatus PCC 7942 = FACHB-805	Synpcc7942_0808 locus knocked into ectABC	RNA-seq	ectABC_300mM_NaCl	4d	2	SaltTol	SRP415570	WT_0mM_NaCl_4d	Genetic_engineering_Perturbation	TRUE	P	12	https://www.ncbi.nlm.nih.gov/Traces/study/?acc=%09PRJNA917560&o=acc_s%3Aa	https://www.frontiersin.org/articles/10.3389/fmicb.2023.1123081/full											4 days 00:00:00	ectABC_300mM_NaCl_4d	SaltTol_ectABC_300mM_NaCl_4d	TRUE	TRUE	TRUE	FALSE	TRUE
SRR22956178	PRJNA917560	SAMN32542764	SRX18913113	2.89 G	922.46 Mb	2023-01-03	Synechococcus elongatus PCC 7942 = FACHB-805	Synpcc7942_0808 locus knocked into ectABC	RNA-seq	ectABC_300mM_NaCl	4d	3	SaltTol	SRP415570	WT_0mM_NaCl_4d	Genetic_engineering_Perturbation	TRUE	P	12	https://www.ncbi.nlm.nih.gov/Traces/study/?acc=%09PRJNA917560&o=acc_s%3Aa	https://www.frontiersin.org/articles/10.3389/fmicb.2023.1123081/full											4 days 00:00:00	ectABC_300mM_NaCl_4d	SaltTol_ectABC_300mM_NaCl_4d	TRUE	TRUE	TRUE	FALSE	TRUE
SRR22956179	PRJNA917560	SAMN32542765	SRX18913112	3.33 G	1.01 Gb	2023-01-03	Synechococcus elongatus PCC 7942 = FACHB-805	Synpcc7942_0808 locus knocked into ectABC	RNA-seq	ectABC_0mM_NaCl	4d	1	SaltTol	SRP415570	WT_0mM_NaCl_4d	Genetic_engineering_Perturbation	TRUE	P	12	https://www.ncbi.nlm.nih.gov/Traces/study/?acc=%09PRJNA917560&o=acc_s%3Aa	https://www.frontiersin.org/articles/10.3389/fmicb.2023.1123081/full											4 days 00:00:00	ectABC_0mM_NaCl_4d	SaltTol_ectABC_0mM_NaCl_4d	TRUE	TRUE	TRUE	FALSE	TRUE
SRR22956180	PRJNA917560	SAMN32542766	SRX18913111	2.67 G	841.85 Mb	2023-01-03	Synechococcus elongatus PCC 7942 = FACHB-805	Synpcc7942_0808 locus knocked into ectABC	RNA-seq	ectABC_0mM_NaCl	4d	2	SaltTol	SRP415570	WT_0mM_NaCl_4d	Genetic_engineering_Perturbation	TRUE	P	12	https://www.ncbi.nlm.nih.gov/Traces/study/?acc=%09PRJNA917560&o=acc_s%3Aa	https://www.frontiersin.org/articles/10.3389/fmicb.2023.1123081/full											4 days 00:00:00	ectABC_0mM_NaCl_4d	SaltTol_ectABC_0mM_NaCl_4d	TRUE	TRUE	TRUE	FALSE	TRUE
SRR22956181	PRJNA917560	SAMN32542767	SRX18913110	2.59 G	808.84 Mb	2023-01-03	Synechococcus elongatus PCC 7942 = FACHB-805	Synpcc7942_0808 locus knocked into ectABC	RNA-seq	ectABC_0mM_NaCl	4d	3	SaltTol	SRP415570	WT_0mM_NaCl_4d	Genetic_engineering_Perturbation	TRUE	P	12	https://www.ncbi.nlm.nih.gov/Traces/study/?acc=%09PRJNA917560&o=acc_s%3Aa	https://www.frontiersin.org/articles/10.3389/fmicb.2023.1123081/full											4 days 00:00:00	ectABC_0mM_NaCl_4d	SaltTol_ectABC_0mM_NaCl_4d	TRUE	TRUE	TRUE	FALSE	TRUE
SRR22956182	PRJNA917560	SAMN32542768	SRX18913109	3.47 G	1.06 Gb	2023-01-03	Synechococcus elongatus PCC 7942 = FACHB-805	WT	RNA-seq	WT_300mM_NaCl	4d	1	SaltTol	SRP415570	WT_0mM_NaCl_4d	Genetic_engineering_Perturbation	TRUE	P	12	https://www.ncbi.nlm.nih.gov/Traces/study/?acc=%09PRJNA917560&o=acc_s%3Aa	https://www.frontiersin.org/articles/10.3389/fmicb.2023.1123081/full											4 days 00:00:00	WT_300mM_NaCl_4d	SaltTol_WT_300mM_NaCl_4d	TRUE	TRUE	TRUE	FALSE	TRUE
SRR22956183	PRJNA917560	SAMN32542769	SRX18913108	3.05 G	961.84 Mb	2023-01-03	Synechococcus elongatus PCC 7942 = FACHB-805	WT	RNA-seq	WT_300mM_NaCl	4d	2	SaltTol	SRP415570	WT_0mM_NaCl_4d	Genetic_engineering_Perturbation	TRUE	P	12	https://www.ncbi.nlm.nih.gov/Traces/study/?acc=%09PRJNA917560&o=acc_s%3Aa	https://www.frontiersin.org/articles/10.3389/fmicb.2023.1123081/full											4 days 00:00:00	WT_300mM_NaCl_4d	SaltTol_WT_300mM_NaCl_4d	TRUE	TRUE	TRUE	FALSE	TRUE
SRR22956184	PRJNA917560	SAMN32542770	SRX18913107	2.84 G	896.25 Mb	2023-01-03	Synechococcus elongatus PCC 7942 = FACHB-805	WT	RNA-seq	WT_300mM_NaCl	4d	3	SaltTol	SRP415570	WT_0mM_NaCl_4d	Genetic_engineering_Perturbation	TRUE	P	12	https://www.ncbi.nlm.nih.gov/Traces/study/?acc=%09PRJNA917560&o=acc_s%3Aa	https://www.frontiersin.org/articles/10.3389/fmicb.2023.1123081/full											4 days 00:00:00	WT_300mM_NaCl_4d	SaltTol_WT_300mM_NaCl_4d	TRUE	TRUE	TRUE	FALSE	TRUE
SRR22956185	PRJNA917560	SAMN32542771	SRX18913106	2.66 G	833.12 Mb	2023-01-03	Synechococcus elongatus PCC 7942 = FACHB-805	WT	RNA-seq	WT_0mM_NaCl	4d	1	SaltTol	SRP415570	WT_0mM_NaCl_4d	Genetic_engineering_Perturbation	TRUE	P	12	https://www.ncbi.nlm.nih.gov/Traces/study/?acc=%09PRJNA917560&o=acc_s%3Aa	https://www.frontiersin.org/articles/10.3389/fmicb.2023.1123081/full											4 days 00:00:00	WT_0mM_NaCl_4d	SaltTol_WT_0mM_NaCl_4d	TRUE	TRUE	TRUE	FALSE	TRUE
SRR22956186	PRJNA917560	SAMN32542772	SRX18913105	3.31 G	1.01 Gb	2023-01-03	Synechococcus elongatus PCC 7942 = FACHB-805	WT	RNA-seq	WT_0mM_NaCl	4d	2	SaltTol	SRP415570	WT_0mM_NaCl_4d	Genetic_engineering_Perturbation	TRUE	P	12	https://www.ncbi.nlm.nih.gov/Traces/study/?acc=%09PRJNA917560&o=acc_s%3Aa	https://www.frontiersin.org/articles/10.3389/fmicb.2023.1123081/full											4 days 00:00:00	WT_0mM_NaCl_4d	SaltTol_WT_0mM_NaCl_4d	TRUE	TRUE	TRUE	FALSE	TRUE
SRR22956187	PRJNA917560	SAMN32542773	SRX18913104	2.89 G	906.92 Mb	2023-01-03	Synechococcus elongatus PCC 7942 = FACHB-805	WT	RNA-seq	WT_0mM_NaCl	4d	3	SaltTol	SRP415570	WT_0mM_NaCl_4d	Genetic_engineering_Perturbation	TRUE	P	12	https://www.ncbi.nlm.nih.gov/Traces/study/?acc=%09PRJNA917560&o=acc_s%3Aa	https://www.frontiersin.org/articles/10.3389/fmicb.2023.1123081/full											4 days 00:00:00	WT_0mM_NaCl_4d	SaltTol_WT_0mM_NaCl_4d	TRUE	TRUE	TRUE	FALSE	TRUE
SRR19578218	PRJNA847037	SAMN28911411	SRX15630048	1.18 G	352.92 Mb	2022-06-08	Synechococcus elongatus PCC 7942 = FACHB-805	WT	RNA-seq	WT_NTL		1	HS199	SRP379051	WT_NTL		TRUE	P	12	https://www.ncbi.nlm.nih.gov/Traces/study/?acc=PRJNA847037%20&o=acc_s%3Aa	https://www.nature.com/articles/s41467-023-36964-5												WT_NTL	HS199_WT_NTL	TRUE	TRUE	TRUE	FALSE	TRUE
SRR19578227	PRJNA847037	SAMN28911412	SRX15630039	1.15 G	342.58 Mb	2022-06-08	Synechococcus elongatus PCC 7942 = FACHB-805	WT	RNA-seq	WT_NTL		2	HS199	SRP379051	WT_NTL		TRUE	P	12	https://www.ncbi.nlm.nih.gov/Traces/study/?acc=PRJNA847037%20&o=acc_s%3Aa	https://www.nature.com/articles/s41467-023-36964-5												WT_NTL	HS199_WT_NTL	TRUE	TRUE	TRUE	FALSE	TRUE
SRR19578226	PRJNA847037	SAMN28911413	SRX15630040	1.31 G	409.84 Mb	2022-06-08	Synechococcus elongatus PCC 7942 = FACHB-805	WT	RNA-seq	WT_NTL		3	HS199	SRP379051	WT_NTL		TRUE	P	12	https://www.ncbi.nlm.nih.gov/Traces/study/?acc=PRJNA847037%20&o=acc_s%3Aa	https://www.nature.com/articles/s41467-023-36964-5												WT_NTL	HS199_WT_NTL	TRUE	TRUE	TRUE	FALSE	TRUE
SRR19578221	PRJNA847037	SAMN28911408	SRX15630045	1.11 G	329.95 Mb	2022-06-08	Synechococcus elongatus PCC 7942 = FACHB-805	WT	RNA-seq	WT_HTL		1	HS199	SRP379051	WT_NTL		TRUE	P	12	https://www.ncbi.nlm.nih.gov/Traces/study/?acc=PRJNA847037%20&o=acc_s%3Aa	https://www.nature.com/articles/s41467-023-36964-5												WT_HTL	HS199_WT_HTL	TRUE	TRUE	TRUE	FALSE	TRUE
SRR19578220	PRJNA847037	SAMN28911409	SRX15630046	1.19 G	358.13 Mb	2022-06-08	Synechococcus elongatus PCC 7942 = FACHB-805	WT	RNA-seq	WT_HTL		2	HS199	SRP379051	WT_NTL		TRUE	P	12	https://www.ncbi.nlm.nih.gov/Traces/study/?acc=PRJNA847037%20&o=acc_s%3Aa	https://www.nature.com/articles/s41467-023-36964-5												WT_HTL	HS199_WT_HTL	TRUE	TRUE	TRUE	FALSE	TRUE
SRR19578219	PRJNA847037	SAMN28911410	SRX15630047	1.28 G	404.04 Mb	2022-06-08	Synechococcus elongatus PCC 7942 = FACHB-805	WT	RNA-seq	WT_HTL		3	HS199	SRP379051	WT_NTL		TRUE	P	12	https://www.ncbi.nlm.nih.gov/Traces/study/?acc=PRJNA847037%20&o=acc_s%3Aa	https://www.nature.com/articles/s41467-023-36964-5												WT_HTL	HS199_WT_HTL	TRUE	TRUE	TRUE	FALSE	TRUE
SRR19578224	PRJNA847037	SAMN28911405	SRX15630042	1.17 G	360.77 Mb	2022-06-08	Synechococcus elongatus PCC 7942 = FACHB-805	HS199	RNA-seq	NC2_NTL		1	HS199	SRP379051	WT_NTL		TRUE	P	12	https://www.ncbi.nlm.nih.gov/Traces/study/?acc=PRJNA847037%20&o=acc_s%3Aa	https://www.nature.com/articles/s41467-023-36964-5												NC2_NTL	HS199_NC2_NTL	TRUE	TRUE	TRUE	FALSE	TRUE
SRR19578223	PRJNA847037	SAMN28911406	SRX15630043	1.33 G	407.29 Mb	2022-06-08	Synechococcus elongatus PCC 7942 = FACHB-805	HS199	RNA-seq	NC2_NTL		2	HS199	SRP379051	WT_NTL		TRUE	P	12	https://www.ncbi.nlm.nih.gov/Traces/study/?acc=PRJNA847037%20&o=acc_s%3Aa	https://www.nature.com/articles/s41467-023-36964-5												NC2_NTL	HS199_NC2_NTL	TRUE	TRUE	TRUE	FALSE	TRUE
SRR19578222	PRJNA847037	SAMN28911407	SRX15630044	1.16 G	360.83 Mb	2022-06-08	Synechococcus elongatus PCC 7942 = FACHB-805	HS199	RNA-seq	NC2_NTL		3	HS199	SRP379051	WT_NTL		TRUE	P	12	https://www.ncbi.nlm.nih.gov/Traces/study/?acc=PRJNA847037%20&o=acc_s%3Aa	https://www.nature.com/articles/s41467-023-36964-5												NC2_NTL	HS199_NC2_NTL	TRUE	TRUE	TRUE	FALSE	TRUE
SRR19578229	PRJNA847037	SAMN28911402	SRX15630037	1.16 G	350.50 Mb	2022-06-08	Synechococcus elongatus PCC 7942 = FACHB-805	HS199	RNA-seq	NC2_HTL		1	HS199	SRP379051	WT_NTL		TRUE	P	12	https://www.ncbi.nlm.nih.gov/Traces/study/?acc=PRJNA847037%20&o=acc_s%3Aa	https://www.nature.com/articles/s41467-023-36964-5												NC2_HTL	HS199_NC2_HTL	TRUE	TRUE	TRUE	FALSE	TRUE
SRR19578228	PRJNA847037	SAMN28911403	SRX15630038	1.20 G	363.43 Mb	2022-06-08	Synechococcus elongatus PCC 7942 = FACHB-805	HS199	RNA-seq	NC2_HTL		2	HS199	SRP379051	WT_NTL		TRUE	P	12	https://www.ncbi.nlm.nih.gov/Traces/study/?acc=PRJNA847037%20&o=acc_s%3Aa	https://www.nature.com/articles/s41467-023-36964-5												NC2_HTL	HS199_NC2_HTL	TRUE	TRUE	TRUE	FALSE	TRUE
SRR19578225	PRJNA847037	SAMN28911404	SRX15630041	1.16 G	354.19 Mb	2022-06-08	Synechococcus elongatus PCC 7942 = FACHB-805	HS199	RNA-seq	NC2_HTL		3	HS199	SRP379051	WT_NTL		TRUE	P	12	https://www.ncbi.nlm.nih.gov/Traces/study/?acc=PRJNA847037%20&o=acc_s%3Aa	https://www.nature.com/articles/s41467-023-36964-5												NC2_HTL	HS199_NC2_HTL	TRUE	TRUE	TRUE	FALSE	TRUE
SRR21851019	PRJNA888938	SAMN31221727	SRX17839591	5.88 G	1.68 Gb	2022-10-10	Synechococcus elongatus PCC 7942 = FACHB-805	HS	RNA-seq	HS		3	HS	SRP401786	WT		TRUE	P	6	https://www.ncbi.nlm.nih.gov/Traces/study/?acc=SRP401786&o=acc_s%3Aa													HS	HS_HS	TRUE	TRUE	TRUE	FALSE	TRUE
SRR21851020	PRJNA888938	SAMN31221726	SRX17839590	6.38 G	1.79 Gb	2022-10-10	Synechococcus elongatus PCC 7942 = FACHB-805	HS	RNA-seq	HS		2	HS	SRP401786	WT		TRUE	P	6	https://www.ncbi.nlm.nih.gov/Traces/study/?acc=SRP401786&o=acc_s%3Aa													HS	HS_HS	TRUE	TRUE	TRUE	FALSE	TRUE
SRR21851021	PRJNA888938	SAMN31221725	SRX17839589	5.56 G	1.55 Gb	2022-10-10	Synechococcus elongatus PCC 7942 = FACHB-805	HS	RNA-seq	HS		1	HS	SRP401786	WT		TRUE	P	6	https://www.ncbi.nlm.nih.gov/Traces/study/?acc=SRP401786&o=acc_s%3Aa													HS	HS_HS	TRUE	TRUE	TRUE	FALSE	TRUE
SRR21851022	PRJNA888938	SAMN31221724	SRX17839588	4.14 G	1.16 Gb	2022-10-10	Synechococcus elongatus PCC 7942 = FACHB-805	WT	RNA-seq	WT		3	HS	SRP401786	WT		TRUE	P	6	https://www.ncbi.nlm.nih.gov/Traces/study/?acc=SRP401786&o=acc_s%3Aa													WT	HS_WT	TRUE	TRUE	TRUE	FALSE	TRUE
SRR21851023	PRJNA888938	SAMN31221723	SRX17839587	5.43 G	1.51 Gb	2022-10-10	Synechococcus elongatus PCC 7942 = FACHB-805	WT	RNA-seq	WT		2	HS	SRP401786	WT		TRUE	P	6	https://www.ncbi.nlm.nih.gov/Traces/study/?acc=SRP401786&o=acc_s%3Aa													WT	HS_WT	TRUE	TRUE	TRUE	FALSE	TRUE
SRR21851024	PRJNA888938	SAMN31221722	SRX17839586	4.45 G	1.27 Gb	2022-10-10	Synechococcus elongatus PCC 7942 = FACHB-805	WT	RNA-seq	WT		1	HS	SRP401786	WT		TRUE	P	6	https://www.ncbi.nlm.nih.gov/Traces/study/?acc=SRP401786&o=acc_s%3Aa													WT	HS_WT	TRUE	TRUE	TRUE	FALSE	TRUE

## Sheet: S3_Syn7942_transformedCount
	SRR807396	SRR807397	SRR807398	SRR807399	SRR807400	SRR807401	SRR807402	SRR807403	SRR807404	SRR807405	SRR807406	SRR807407	SRR807408	SRR807409	SRR807410	SRR807411	SRR807412	SRR1001850	SRR1001851	SRR1001852	SRR1001853	SRR1001854	SRR1001855	SRR1001856	SRR1001857	SRR1001858	SRR1001859	SRR1001860	SRR1001861	SRR1001862	SRR1001863	SRR1001864	SRR1001865	SRR1001866	SRR1001867	SRR3283837	SRR3283838	SRR3283839	SRR3283840	SRR5031863	SRR5031864	SRR5031865	SRR5031866	SRR5031867	SRR5031868	SRR5031869	SRR5031870	SRR5031871	SRR5031872
SYNPCC7942_RS00005	8.76892	8.8433	8.98725	8.63416	8.88789	9.05136	9.32015	8.64725	9.06126	8.89982	9.26018	8.87629	8.51607	8.82951	9.14807	9.05718	8.93612	7.21112	7.21164	7.33854	7.51148	7.70044	7.40423	7.21496	7.28212	7.59342	7.85696	8.24664	7.99067	7.32828	7.26601	7.41522	7.29808	7.27227	7.25445	5.87453	5.82401	6.69765	6.60212	7.43947	6.85221	6.99029	6.62522	6.85523	7.28318	7.41887	6.02339	6.37776	7.64343
SYNPCC7942_RS00010	7.32752	7.351	7.53974	7.564	7.16616	7.52244	7.91735	7.8195	7.66246	7.58897	7.6314	7.80895	7.1809	7.59089	7.61294	7.53039	7.46093	5.49647	5.68705	5.23077	5.85202	5.54518	5.19999	5.84132	5.36912	5.68844	6.10618	6.73095	5.86101	5.09441	5.12269	5.77859	5.36555	5.45247	5.15518	6.12719	6.15371	7.11958	6.91165	6.08716	5.34833	4.97036	5.52905	5.92324	6.0033	6.27944	6.64824	6.5969	7.21727
SYNPCC7942_RS00015	8.94981	8.4266	8.36748	8.54938	8.80836	8.5798	8.94454	8.95172	9.03695	8.98995	8.97054	8.95692	8.50145	8.90075	9.00218	8.98862	8.81282	6.77325	6.72127	6.25916	6.54325	6.57852	6.64479	6.88888	6.94311	6.20765	6.31606	6.39219	6.47457	6.64727	6.70462	6.67597	6.6852	6.63275	6.6385	6.27181	6.32898	6.756	6.59449	6.29413	6.33908	5.66138	5.15627	5.30595	5.84357	6.08579	6.76807	7.05209	7.40306
SYNPCC7942_RS00020	9.21112	8.30235	8.50051	9.15599	9.14305	8.76765	8.98283	9.4413	9.25748	9.21253	9.15347	9.31137	8.86304	9.38046	9.19531	9.50397	8.40725	8.31462	8.22737	7.46454	6.68469	7.09826	7.76862	8.45678	8.13004	6.95357	6.66255	6.595	6.68987	8.48193	8.57865	8.73466	8.3236	8.38695	8.52265	7.3686	7.38564	7.619	7.52963	7.01394	6.0351	5.30027	5.29319	5.89716	5.80125	6.53673	8.80164	9.72702	9.83257
SYNPCC7942_RS00025	5.69022	6.0755	6.49741	5.82837	5.92249	6.20798	6.50528	5.84791	6.19713	6.1165	6.31546	6.0122	5.56874	5.38924	6.50121	5.48017	6.47209	6.03783	5.82296	6.07149	5.93226	6.05858	5.59714	6.45149	6.01511	6.53971	6.89601	6.69488	6.17998	6.02228	5.93801	6.31088	6.09832	6.20233	5.92712	4.07614	4.20924	4.82929	4.95163	5.71662	5.08661	3.97785	4.07383	4.30718	4.46651	4.70959	5.36584	6.42583	7.56001
SYNPCC7942_RS00030	4.95023	4.46071	5.25023	4.50806	5.15358	4.55788	5.13613	4.61548	4.91753	4.8592	4.7528	4.35762	5.61407	5.45571	5.61573	5.41991	4.66468	3.39881	4.06887	5.03283	4.15212	5.04957	4.33416	4.2687	4.20127	4.60086	4.97766	5.39232	5.2503	4.35233	4.5861	4.87833	3.65163	3.36931	3.83578	2.56072	2.75216	4.39097	4.53401	4.1479	0	3.68385	0	0	0	0	4.04538	2.69146	5.6376
SYNPCC7942_RS00035	7.74821	7.80967	7.85962	7.74676	8.04043	7.88111	8.16561	8.20761	8.00644	7.76928	8.10422	7.83401	7.92154	7.82481	8.4215	8.04729	8.08697	5.56838	5.748	5.45221	6.00744	6.47394	5.57681	5.8476	6.25231	7.15768	6.76756	6.56794	6.78512	6.07567	5.85839	6.02184	6.41171	5.98608	6.03575	4.04513	3.95426	5.32418	5.40994	6.10764	3.87113	1.92437	2.75745	2.45899	4.20561	4.32706	4.57708	4.34475	7.14622
SYNPCC7942_RS00040	8.33042	8.51451	8.44893	8.77032	8.8315	9.00469	8.84517	8.96818	8.60193	8.49712	8.74358	8.69921	7.89511	8.26401	9.11217	8.78711	8.76654	6.50733	6.43808	7.0687	6.23507	6.68342	6.53059	6.42041	6.45022	7.04769	6.95357	7.51429	7.1606	6.57476	6.69969	6.06625	6.48679	6.43419	6.49309	5.2257	5.16487	6.16282	6.25687	6.39438	5.24496	4.01287	4.30206	5.1339	5.09102	4.83529	6.23506	6.40454	7.44421
SYNPCC7942_RS00045	8.24918	7.75153	7.66256	8.01785	8.16734	8.02874	7.932	8.08424	8.10807	7.85231	8.07658	7.99168	7.5214	8.05973	7.99294	8.1177	7.44406	6.99895	7.01727	6.54805	6.95637	6.99878	7.30792	7.84901	7.84849	6.35287	6.5527	7.03681	7.39579	7.21018	7.3936	7.37018	7.37105	7.32676	7.24603	5.64348	5.71513	6.99684	6.85634	6.76096	5.82494	5.23675	4.758	5.28769	4.32867	5.10378	5.65469	5.52649	7.23103
SYNPCC7942_RS00050	9.20922	8.82325	9.1649	8.76225	9.09706	8.88321	9.29138	9.21479	9.03732	8.82843	9.16882	9.00408	9.05857	9.09286	9.30996	9.18071	8.96886	7.00737	6.57979	6.81712	6.8236	7.07715	7.06054	7.11128	7.0493	7.59266	7.72615	7.62112	7.66457	7.07036	6.70535	7.12041	6.95976	6.77979	6.60651	5.8606	5.87901	6.26498	5.96346	7.0611	6.77811	6.52	6.37943	6.95875	6.91494	7.1634	7.27266	8.1769	7.57508
SYNPCC7942_RS00055	8.45694	8.43386	8.40506	8.32939	8.90097	8.58893	8.52222	8.66884	8.18307	8.50322	9.03143	8.61663	8.55118	9.27594	8.96748	9.42487	8.91964	6.49786	6.5021	6.88256	6.52831	6.82567	7.05826	6.65762	6.80212	6.92751	7.12135	7.18079	7.18228	6.76666	6.98758	7.10774	7.18371	7.04332	6.74346	4.02289	4.12218	5.29395	5.45444	6.21926	4.17154	3.69677	4.28526	3.40973	4.29825	4.25859	5.2053	4.83616	7.38784
SYNPCC7942_RS00060	8.65011	8.4539	8.69878	8.78215	8.66893	8.91461	8.86443	8.91436	8.69517	8.4026	8.37888	8.56489	9.08899	8.33154	8.18197	8.61043	8.06399	10.3547	10.0563	10.0928	10.5036	10.5553	10.2993	11.042	11.2058	10.4053	10.4557	10.9099	11.0359	10.2958	10.7347	10.2898	10.4766	10.4351	10.1839	8.15875	8.23583	9.76173	9.54975	10.7956	10.0457	9.25211	9.50822	9.74598	9.50947	10.1339	10.7773	11.0885	11.1436
SYNPCC7942_RS00065	10.5522	9.48459	7.95049	7.74194	8.73128	7.96018	7.85676	6.90165	7.37607	7.22526	7.28033	7.75345	9.88497	9.76994	7.4596	10.8835	9.29314	8.18638	7.44961	9.13254	8.83783	9.01012	9.89419	4.92543	5.12541	6.70277	6.96006	7.20622	8.34308	5.70367	5.11481	4.46889	4.81025	4.77505	5.24344	7.87943	8.16719	12.0673	12.3071	6.87391	7.03456	6.32197	6.8308	7.2956	7.46101	7.52194	7.6959	7.61282	11.1244
SYNPCC7942_RS00070	7.64523	6.92634	6.91763	6.49912	6.50376	6.30573	6.52334	5.76333	6.65339	5.99977	6.57766	6.2678	6.90672	6.44835	6.30337	7.20938	6.34805	8.66126	8.11474	9.72468	9.54302	9.40472	10.346	7.1927	6.86998	8.15403	8.47507	8.71647	9.19164	7.37945	7.49624	7.39551	7.72471	7.17733	7.5098	7.81145	7.98007	12.0643	12.4433	8.48321	7.98939	7.70484	8.15642	8.26505	8.01367	8.76266	8.83615	8.78122	11.8743
SYNPCC7942_RS00075	5.43884	5.39461	5.4532	5.08929	5.18904	5.24992	4.90816	4.73255	5.03724	4.47256	4.856	4.63117	5.40535	4.40403	4.55683	5.31612	4.58276	5.09108	4.23462	6.02773	5.58081	5.64595	6.15125	4.04275	3.93442	4.63744	3.80861	5.91727	6.55089	3.22919	3.01626	3.39883	4.13982	3.52885	4.49019	3.9719	4.04893	7.23318	7.43422	4.64648	4.23279	4.84523	3.09154	5.51228	4.7041	5.3521	5.10628	6.02031	8.20391
SYNPCC7942_RS00080	6.86443	6.82065	7.30365	7.04509	7.38343	7.22872	7.22749	7.0371	7.47632	6.8678	7.32633	7.13234	7.52251	6.75857	7.09982	7.35688	6.91733	6.57152	6.74558	6.49793	7.21677	6.81304	7.15069	6.27727	7.07	5.5505	6.03939	5.45259	7.48461	6.94895	6.83858	6.94495	7.39432	7.29837	6.89239	5.89344	5.90243	5.78969	5.56966	6.79341	6.61237	6.48838	5.87737	3.09062	3.96198	0	5.29368	5.05702	6.02494
SYNPCC7942_RS00085	5.03267	5.39149	5.10825	5.12005	5.15096	5.02246	4.97095	4.66788	5.02523	4.57055	5.39894	4.91462	5.03079	4.34019	5.22147	4.61936	4.68692	4.41073	4.60103	4.79377	4.95801	5.11439	4.90411	5.12724	4.00416	5.93951	5.09661	6.0782	4.58197	4.23816	4.84266	5.15907	4.42396	4.37965	5.4745	3.92218	4.18799	5.73252	5.92821	5.13742	4.67463	4.15171	3.89033	4.66055	4.61816	5.29067	5.19676	5.97316	6.04902
SYNPCC7942_RS00090	4.20054	4.43587	4.75047	4.40375	4.58768	4.22629	4.0509	4.16377	4.28651	4.15709	4.33921	4.18253	3.37733	4.07977	4.7908	4.36887	4.61703	3.6309	3.65362	3.72275	4.48213	4.3788	4.23452	4.40072	4.72998	4.65501	4.6506	5.3826	4.98213	3.93163	4.01857	3.83508	4.05024	3.76139	4.35714	3.78333	3.97635	5.82576	5.81806	4.75068	5.03632	3.72018	3.31684	3.60857	3.56807	4.37722	6.11511	5.49454	5.27794
SYNPCC7942_RS00095	8.0269	7.50712	7.57126	7.73814	8.01181	7.73021	7.87264	7.78475	8.00221	7.67452	8.01986	7.68017	7.2966	7.7491	7.99188	7.93299	7.44237	6.47746	6.27023	6.04934	6.279	6.54561	6.51541	6.92663	7.25243	5.92658	6.40877	7.21399	7.13383	6.5151	6.69818	6.64754	6.52731	6.47178	6.53035	4.053	4.37401	5.17576	5.05962	6.09912	5.00803	3.8086	4.10294	4.50199	4.67279	4.11473	4.10011	3.95133	6.4376
SYNPCC7942_RS00100	7.01082	7.26039	7.68158	7.11347	7.14865	7.55632	7.71773	7.14925	7.31945	7.31591	7.69037	7.20732	6.69216	6.73729	7.59837	6.83404	7.59318	6.3924	5.97394	6.38233	7.40469	6.88455	6.05457	8.3368	7.08595	5.98872	7.15966	7.1883	7.2613	6.37372	6.42424	6.46363	6.40701	6.37068	6.58927	5.2432	5.33229	6.11877	6.08494	7.99216	7.12359	5.55628	5.17217	5.75626	6.03384	6.3562	5.06766	5.1683	6.77232
SYNPCC7942_RS00105	4.57893	5.03866	5.33216	4.71348	5.07362	5.05275	5.10962	4.99182	4.86236	4.95918	5.15953	4.94718	4.885	4.68344	5.74302	4.68197	5.72121	5.17922	4.55914	5.00573	5.64824	5.77625	4.67629	7.24383	6.33307	5.25821	5.80173	6.4985	5.69743	5.31026	4.95549	5.76022	5.14628	4.55023	5.13699	3.6432	3.67998	4.42511	4.69191	5.83658	6.01087	3.63127	4.28148	4.45598	4.41386	2.23278	3.16787	3.99943	5.73066
SYNPCC7942_RS00110	4.43249	4.27625	4.65956	4.4496	4.63858	4.08039	4.44262	4.45283	4.66697	4.4602	4.54667	4.24109	4.79731	4.17029	5.32129	4.71067	4.64862	4.52377	4.03834	4.16083	3.88259	4.06965	4.1229	3.9107	4.49809	5.43449	5.28628	4.65847	4.67748	5.15909	3.4968	4.1951	4.56193	4.05698	4.48085	1.82991	2.19275	4.20819	4.26908	4.22132	1.38648	2.65469	1.24165	1.64652	2.35983	2.81199	1.66292	0	4.65691
SYNPCC7942_RS00115	6.52207	6.23274	6.44576	6.28189	6.5618	6.11966	6.24415	6.21765	6.64611	6.21865	6.57689	6.07931	6.15322	6.16628	6.94684	6.28501	6.33626	5.58117	4.98709	6.27556	5.27063	5.37363	5.85748	4.79053	5.46228	6.78242	6.30484	6.1142	5.60109	5.53502	5.38287	5.73051	5.29288	5.62762	5.41616	3.98935	4.08081	6.00473	5.94004	5.45113	5.11857	3.35414	4.12281	4.49774	3.94457	3.10911	4.12646	5.08074	5.4955
SYNPCC7942_RS00120	6.43023	5.84493	6.07754	5.76457	6.53853	5.7422	6.12084	5.89102	6.60374	5.93877	6.58137	5.81699	6.06392	6.24664	7.05062	6.48184	6.42754	5.75187	5.773	6.18333	5.07095	5.37341	5.49876	4.87859	5.15226	7.20914	6.20911	5.69005	5.43702	5.5095	5.70058	5.62043	5.29358	5.43733	5.81992	3.54435	3.62555	5.45427	5.66606	4.93651	4.3288	3.79697	2.93482	3.68486	3.80122	2.37582	3.09376	2.88109	5.77428
SYNPCC7942_RS00125	5.34935	5.46032	5.38776	5.20884	5.28879	5.40364	5.61134	5.49858	5.28385	4.93203	5.44074	5.52107	5.76469	5.39906	5.46946	5.76464	5.42568	4.20346	3.63567	3.97353	4.5338	4.77339	4.36085	4.58668	4.098	4.40725	5.03627	4.34213	4.28685	4.54124	4.64413	4.55126	3.97669	4.3166	4.28266	4.45057	4.20445	5.87732	5.8602	4.04487	3.59081	4.37672	4.52829	4.71085	4.51459	4.76707	5.88172	6.11523	5.16419
SYNPCC7942_RS00130	6.9616	6.88072	6.70186	6.99243	6.83608	6.92738	7.36895	7.74386	7.33054	7.4275	7.13693	7.62461	7.0737	7.25422	7.19745	7.29578	7.22356	4.33872	4.31313	4.35115	5.07367	4.58319	4.63319	4.97682	4.00797	4.89755	4.65708	4.91421	5.07324	4.6976	4.45077	4.31199	4.65964	4.49481	4.36774	5.32537	5.18575	6.03272	5.89735	4.63633	3.48378	3.75859	3.921	4.40385	3.71247	4.41677	5.55143	6.09527	6.32499
SYNPCC7942_RS00135	5.79154	5.56758	5.3931	5.62138	5.6442	5.6818	6.13905	6.26451	5.65392	5.81322	5.94585	5.99716	6.07351	5.74178	5.68962	5.68954	5.49141	5.18441	4.90451	5.17734	4.75722	5.65793	4.96791	5.85935	4.57949	5.30649	5.99064	5.45547	5.52688	5.15127	5.24899	5.71118	5.10688	5.40895	4.99619	4.31794	4.39362	4.74409	4.67206	4.75292	3.8535	3.17423	3.62921	4.3486	3.37775	4.42853	5.0085	5.05988	7.36684
SYNPCC7942_RS00140	5.70846	5.13797	5.51642	5.28743	5.48902	5.36021	5.68891	5.96526	5.85432	5.60586	5.66916	5.64645	6.22411	5.75502	5.5954	5.86979	5.34062	3.68419	3.71489	2.99452	4.07668	3.96205	4.07626	3.8853	4.56239	4.18549	3.75362	4.17886	3.90399	4.48307	4.11539	4.12874	3.94137	3.99101	3.80264	3.83189	3.75517	4.83509	4.62158	4.18134	3.35414	3.85338	3.71494	4.50128	3.81985	5.14635	5.77219	5.83715	4.85212
SYNPCC7942_RS00145	4.81074	4.4083	4.66713	4.76086	4.84395	4.6577	5.02975	5.26009	5.29503	5.07502	4.96643	4.94476	4.74049	4.81304	4.88598	4.91209	4.60432	3.30193	2.34183	2.91581	2.36553	2.87977	1.36836	3.92	3.6961	2.53586	3.28002	2.80115	3.93873	3.40832	3.45568	2.53485	3.22519	3.85575	2.84055	2.96766	3.05375	4.08078	4.10567	3.17809	1.47931	1.30264	0	1.74851	2.47972	0	2.53592	2.95555	4.40095
SYNPCC7942_RS00150	3.92139	3.79087	3.80635	3.92743	3.8971	3.6733	4.25933	4.35982	4.07057	4.20206	4.0918	4.22698	4.09672	3.90067	4.01147	4.11163	3.73017	2.92822	3.05074	2.01599	2.84745	2.08246	2.46093	2.48601	2.29097	3.42826	2.518	1.77795	2.16991	1.97642	2.99206	1.8487	3.42088	3.26581	2.58876	2.30703	2.2373	3.5264	3.5219	2.91696	3.04904	2.19577	1.15718	2.27549	1.51748	0	2.29459	3.88253	4.32984
SYNPCC7942_RS00155	6.83636	6.79827	6.52962	6.52563	6.83947	6.8291	6.95839	7.21424	6.87878	6.86982	6.97611	7.06705	6.47349	6.81884	7.00389	7.24019	6.9138	5.64885	4.69739	4.23199	4.88424	4.92643	4.95842	5.26124	5.18568	4.78811	5.05452	4.9528	5.62877	4.91751	4.81245	4.62352	5.4552	5.579	5.02155	4.59262	4.44616	5.20638	5.24299	5.36155	4.67627	4.50482	4.08536	4.3892	4.16462	4.6823	5.1901	5.05037	5.89468
SYNPCC7942_RS00160	5.45406	5.30212	5.37194	5.59893	5.27276	5.71303	5.85015	5.80046	5.74246	5.74274	5.54472	5.87487	5.54529	5.03976	5.36681	5.46494	5.06998	4.98246	4.42616	4.18388	4.70389	4.50414	4.59925	4.9388	4.9306	4.74478	4.08767	5.40957	5.09147	5.25608	4.94942	4.96313	5.38165	4.71459	5.19263	4.09785	4.19575	5.48112	5.59267	5.17003	4.30488	4.2251	4.26617	3.98735	4.71268	4.45949	5.57255	5.66215	6.12188
SYNPCC7942_RS00165	4.36846	5.71885	5.96914	5.81708	4.44716	4.96854	5.04928	4.59771	5.567	5.47209	5.29648	5.30682	5.52005	4.14719	5.13629	4.55697	5.06131	5.55637	5.12261	5.65785	7.32734	5.52591	5.01735	5.36018	4.9253	5.90577	6.92791	6.99915	7.22878	4.0792	5.37089	4.65337	4.55747	5.48102	5.8403	5.77284	5.74992	7.32079	7.7265	6.86048	6.814	7.33786	8.87492	8.87443	8.52625	8.24581	7.35986	7.14436	7.57874
SYNPCC7942_RS13645	5.15421	5.85152	6.2573	6.20445	5.10071	5.88979	5.93375	4.99733	5.7793	5.70289	5.95864	5.70219	5.20121	3.88359	5.22768	4.23791	5.41551	4.86743	5.49659	5.97734	6.89736	5.83045	5.29032	3.25102	5.21118	5.68983	6.87904	6.40864	6.93019	5.12149	5.35986	2.89187	5.20763	5.37903	5.17315	5.48087	5.55947	7.2974	7.6558	6.89293	7.46784	7.94008	9.39907	9.41737	9.13448	8.87667	7.36559	7.57785	7.56749
SYNPCC7942_RS00170	8.26447	10.2586	10.1944	9.55073	8.4562	9.12978	10.3209	8.94793	9.2249	10.4198	10.052	10.1453	9.30149	9.06491	9.68159	8.87466	10.5828	5.20683	5.01567	8.592	10.006	8.98152	6.25468	1.95082	3.41943	9.00625	10.0906	10.3432	10.0718	3.42603	0	0	4.16436	3.13857	4.4478	6.86758	6.70795	8.83966	9.04065	9.73087	9.25269	9.82174	10.2388	10.368	10.2815	9.80338	6.54586	6.25443	5.79185
SYNPCC7942_RS00175	6.08979	7.30289	7.60851	7.06972	6.02537	6.80928	7.11569	6.08658	6.52522	6.72553	6.97071	6.76733	6.37503	5.69516	6.72001	5.61784	6.78782	4.49067	3.79834	6.72368	8.36042	7.44948	5.39674	3.8784	4.24203	7.3186	8.67265	9.23722	8.83244	3.98498	3.88864	3.44121	3.87487	3.77905	4.38667	4.93023	5.16831	6.91983	7.20253	8.1896	7.26569	8.17001	8.72114	8.73962	8.57861	8.03698	7.19915	6.83496	5.91006
SYNPCC7942_RS00180	5.3987	5.29603	5.58955	5.08922	5.66731	5.30202	5.25643	4.78339	5.13693	4.84229	5.52549	4.91463	5.53878	4.94842	5.33839	5.06686	5.09733	4.16769	4.30041	4.38544	4.12907	3.47903	4.10062	3.5643	3.93099	4.93617	5.54645	5.65943	4.86107	4.55522	4.79046	4.50889	4.10832	4.42523	4.56869	3.07016	3.1184	5.70006	5.8946	4.82836	3.87753	3.75324	3.92144	5.05053	4.60755	5.01022	4.673	4.40122	6.96802
SYNPCC7942_RS00185	3.44319	3.88987	4.04437	4.05347	3.67454	3.87292	3.25527	3.44829	3.88103	3.57327	3.71358	3.59857	4.35569	2.91667	3.97318	3.53686	3.47797	5.69657	5.15777	5.45738	5.85183	5.41671	4.60541	3.36067	4.0609	5.59144	5.10175	6.39586	4.61499	5.02408	5.57637	5.02017	5.58348	5.77267	5.58972	4.00738	4.0988	6.97491	7.01671	5.12708	4.21663	4.64681	4.38046	4.59808	4.55577	0	3.14889	0	8.2192
SYNPCC7942_RS00190	5.50759	5.41979	5.56355	5.55152	5.68177	5.496	5.53062	5.62165	5.44125	5.3469	5.91418	5.74188	6.01904	5.34426	5.65534	5.37648	5.4599	4.44068	4.4294	4.962	4.60294	4.90648	5.23283	5.76908	5.4242	5.63807	5.69825	6.25468	5.62208	4.71646	5.12779	4.68141	5.24079	5.00244	5.15277	4.89959	4.73383	5.99534	6.00287	5.25178	5.07051	5.08387	3.53604	4.59518	5.04889	3.37236	3.4721	5.44782	6.53509
SYNPCC7942_RS00195	8.38741	9.25032	9.18284	8.50204	8.52603	9.23262	9.17393	8.27758	8.60153	8.93421	9.09619	8.80625	7.90931	7.96593	9.15613	8.02398	9.6557	6.0799	5.89356	7.72027	8.84708	8.0045	6.42325	5.83553	5.00363	7.71542	8.3035	8.52504	8.04316	5.76522	5.74133	5.94048	5.73935	5.59401	5.68566	6.65648	6.86005	8.10329	7.9966	8.79753	8.24932	8.13784	8.42238	8.43275	7.99513	7.39262	5.76254	4.96942	6.07812
SYNPCC7942_RS00200	7.27822	7.8827	8.03244	7.408	7.65075	7.84433	7.77835	7.48591	7.71571	7.82899	7.93212	7.83269	7.54433	7.4902	8.64979	7.5193	8.68562	5.77057	5.80057	6.96739	8.07311	7.40813	5.93519	6.341	5.36531	6.93119	7.3481	7.91512	7.05447	5.64197	4.71212	5.69822	5.2054	5.60604	5.2919	6.01735	6.22819	7.24873	7.20632	7.98535	7.13184	6.30159	6.19438	6.77613	6.04039	6.28057	4.94158	6.18499	6.83031
SYNPCC7942_RS00205	5.37966	5.57156	5.50926	5.34523	5.50578	5.48316	5.18611	5.83382	5.42608	5.61577	5.45521	5.59939	5.27826	4.97841	6.16381	5.5169	5.74943	5.04841	4.89529	5.58169	4.77843	5.13619	5.24833	5.55165	5.14034	5.14469	5.48187	5.7669	5.1663	4.68278	4.91884	4.86989	4.63968	4.74109	4.75466	3.31867	3.34412	5.30178	5.52473	5.24023	4.2427	3.33707	3.47315	2.73008	3.703	3.4	3.17335	3.18059	6.23805
SYNPCC7942_RS00210	7.99835	7.99511	8.23398	8.37234	7.98614	8.11801	8.04581	8.09018	8.72017	8.28058	7.96727	8.00406	10.3225	8.43033	7.93163	8.45442	8.08551	9.23716	9.44527	9.03986	9.1289	9.18551	9.42285	10.3552	10.541	9.05726	9.7718	10.093	10.3709	9.7011	9.96901	10.0516	9.75346	9.67284	9.45073	9.18182	9.18023	9.41193	9.5717	9.65494	9.33782	8.3023	8.07579	7.44472	7.60612	7.9955	8.57115	9.13876	9.39504
SYNPCC7942_RS00215	5.77039	5.93312	5.54674	5.526	6.05737	5.97188	6.19679	6.20715	5.9435	6.09642	6.20296	5.98809	5.35044	5.68924	6.40174	6.1835	6.10511	4.21328	4.79588	4.73562	4.01648	4.41584	4.19751	4.04477	4.02716	4.3742	4.29146	4.6754	4.76564	4.37686	4.44826	4.21178	3.81605	4.3474	4.00181	2.68936	2.94018	4.26027	4.18138	3.2341	0	3.84856	1.91185	0	2.37404	0	2.42932	3.73892	4.48926
SYNPCC7942_RS00220	5.66487	5.53753	5.21534	5.4436	5.58145	5.51253	5.49614	5.89078	5.62143	5.43998	5.66499	5.60952	5.38316	5.82639	5.76713	5.93586	5.43775	4.03981	4.74472	4.60573	4.24659	4.16172	4.33706	4.06513	4.90947	5.00755	4.90242	4.89242	4.93074	4.70846	4.53023	4.83296	4.6754	4.54904	4.55609	3.90671	4.00059	4.76704	4.62826	3.9039	2.68468	3.3085	3.0249	3.60254	3.56207	3.3222	3.96094	4.08387	5.45952
SYNPCC7942_RS00225	5.52086	5.91697	5.97122	5.99248	5.83868	6.04951	5.70346	5.82067	5.66602	5.62676	5.72347	5.7715	5.39283	5.53404	5.97437	5.63134	5.74526	4.51487	4.25319	5.58686	5.20398	5.13444	4.30226	4.78155	4.753	5.54162	5.52793	5.61064	5.50953	5.14565	4.21489	4.42648	4.81128	5.03658	5.08489	3.56331	3.61889	5.79617	5.97263	4.69864	4.22065	4.55051	3.60717	4.53128	4.69177	5.33959	5.44698	5.5751	6.54959
SYNPCC7942_RS00230	8.65319	8.80183	9.32755	9.33153	9.20726	9.56179	9.42036	8.91877	9.16934	8.841	9.01689	9.08789	8.65812	8.97035	9.3619	9.02987	9.24608	7.92417	7.79834	8.31086	7.47103	7.35448	7.47379	7.46123	7.21581	8.43545	8.08024	7.51581	6.88288	7.77355	7.85454	7.82628	7.95449	7.73013	7.708	4.93707	5.05266	7.0406	7.33107	7.0011	5.85712	5.25688	6.75277	7.39077	7.6791	8.0038	7.65591	7.41666	8.54757
SYNPCC7942_RS00235	7.09402	7.22272	8.12065	8.121	7.47213	7.73198	7.70384	7.32074	7.81223	7.44045	7.52814	7.58922	7.3158	7.20352	7.67895	7.27054	7.51826	8.37527	8.23345	8.72044	8.56082	8.13666	8.32284	8.46521	8.68204	8.58696	8.59559	8.55785	8.25393	8.73488	8.56166	8.21165	8.74906	8.47384	8.45819	8.4565	8.24781	8.62397	9.25075	7.84253	8.05435	7.7532	8.75511	8.71164	8.83021	9.10235	9.17032	8.89938	8.80739
SYNPCC7942_RS00240	13.092	13.3294	14.2505	14.5579	13.7922	13.8088	13.833	13.5351	13.8856	13.786	13.768	13.8659	13.6047	13.5952	13.8424	13.5719	13.8405	13.8389	13.7421	13.7339	13.9959	13.6609	13.6892	13.4152	13.3519	13.4443	13.4309	12.7052	12.7134	13.8615	13.7275	13.6143	13.9109	13.769	13.775	12.8902	12.8529	13.3839	13.8778	13.4843	13.3369	12.9304	13.4211	13.821	14.0755	14.3138	14.1531	14.0653	13.4057
SYNPCC7942_RS00245	14.4429	14.8142	15.6122	15.8671	15.1919	14.8825	15.3545	14.8869	15.3229	15.3007	15.2012	15.4656	15.308	15.6526	15.2842	15.3268	15.8223	15.2207	15.1727	15.1275	15.1308	14.5836	14.6361	14.89	14.5957	15.1682	15.045	14.0946	13.8953	15.2227	15.1413	14.9355	15.36	15.1349	15.1464	13.8644	13.8342	15.1204	15.7128	14.29	13.9522	13.3308	14.8301	15.6456	15.988	16.0919	15.6706	15.487	15.2518
SYNPCC7942_RS00250	7.3422	7.41764	7.90375	8.1554	7.46793	7.65903	7.62036	7.79652	7.87679	7.98823	7.83225	7.85157	7.02166	7.02238	7.3471	7.32258	7.06375	7.51229	7.12882	7.65953	7.88768	7.28494	7.29851	7.43708	7.21281	7.35693	7.82543	8.01653	7.99945	7.35137	7.43246	7.34923	7.63927	7.45719	7.53138	7.62854	7.52132	8.24933	8.56214	7.8206	7.73353	7.48068	7.62011	7.41139	7.2065	7.38761	7.30332	7.57676	9.3224
SYNPCC7942_RS00255	5.98229	5.95967	6.03179	6.0605	5.48642	5.1407	5.26641	5.20135	5.67662	5.85053	6.33302	5.4407	5.1901	5.7735	5.84102	5.86735	5.71894	7.42565	7.03307	7.48615	7.62386	6.9218	7.09248	6.26826	6.68385	6.43745	7.18041	7.74943	7.45495	7.11732	7.12193	6.63498	7.16248	7.15521	7.20636	5.80183	5.70895	6.83835	7.41657	7.24695	6.75385	6.6222	6.74596	6.12724	5.42174	4.80646	4.35146	5.24183	7.69677
SYNPCC7942_RS00260	7.64033	7.4987	7.59737	7.76414	7.55051	7.05968	7.7527	7.46057	7.46503	8.179	8.21476	7.74961	7.48865	8.86635	7.92935	8.59677	8.67581	7.81195	7.12395	7.48716	7.73116	7.06853	7.48708	6.8094	7.02801	7.09907	7.12442	7.47568	7.70009	7.63913	7.49943	6.81068	7.54754	7.55749	7.07389	7.07755	6.99222	7.67225	8.10177	7.22166	7.36328	7.58469	7.47821	7.31465	7.52302	6.76132	6.17284	6.05152	7.1449
SYNPCC7942_RS00265	6.58318	6.25191	6.42842	6.55789	6.1372	5.80265	5.39931	5.17607	5.94026	5.56623	6.22392	5.22341	5.10526	5.04738	5.74972	5.11034	4.95125	6.73851	6.52333	7.4622	7.27205	6.25652	6.6171	6.06284	6.1566	5.93259	6.72591	7.14748	6.9603	6.70862	6.66332	6.32383	6.89593	6.63068	6.73143	5.23513	5.30303	6.6643	7.15039	6.98753	6.32421	6.13293	5.98839	6.00476	5.25989	4.20773	5.16715	5.46853	6.58079
SYNPCC7942_RS00270	5.72645	5.83484	6.35385	6.42235	5.72676	5.64553	5.5417	5.44739	5.99649	5.5839	5.89448	5.53485	6.01783	5.32295	5.6713	5.27359	5.30796	7.30353	7.09185	7.76079	7.88	7.1526	7.22698	7.11815	7.01296	7.49797	7.945	8.49636	8.1957	7.09943	6.90837	6.99665	7.68465	7.34738	7.44776	6.22974	6.02476	7.41095	7.89044	7.21217	6.88049	7.06483	7.98759	7.80112	7.57304	6.9765	6.47243	6.77998	8.06014
SYNPCC7942_RS00275	8.44114	9.08755	9.40989	8.8851	8.84615	7.99003	8.62374	8.36322	8.41297	9.2668	9.3415	8.71304	9.26877	10.3269	9.51607	9.74803	10.5611	8.96865	8.61963	9.46472	9.28545	8.39892	8.49636	8.34737	8.05599	9.15826	9.63329	9.68317	9.13894	8.97569	8.87324	8.30782	8.95091	8.43796	8.99396	7.78527	7.68943	8.85885	9.82756	8.63389	8.47888	8.65294	10.2504	9.94753	9.55045	8.87236	7.81577	7.64031	9.4321
SYNPCC7942_RS00280	5.4473	5.70544	5.82047	5.99642	5.14354	5.11349	5.13214	5.22807	5.54954	5.44652	5.5268	5.22494	4.54255	4.63601	5.14574	4.67677	4.30192	6.05014	5.77031	6.38621	6.46676	5.97201	5.49479	5.47894	5.37277	5.40164	6.51474	7.41746	7.04359	5.66982	5.95021	6.07379	6.0771	5.75752	5.89439	5.39759	5.4371	6.95642	7.28513	6.47567	5.83814	6.24441	6.61206	5.51702	5.42907	4.73962	4.94898	6.11123	8.35869
SYNPCC7942_RS00285	4.99036	5.23748	5.19573	5.36365	4.63434	4.61952	4.95004	5.19292	5.24698	4.97933	5.18818	5.04239	5.18749	4.43252	5.01763	4.68858	4.63065	4.77857	4.78115	4.90321	4.6021	4.3815	4.62067	3.96105	4.71754	5.12315	5.68455	6.17516	6.13384	5.01383	4.81001	4.70875	4.91313	4.99175	4.87887	5.05754	4.98945	6.48086	6.71441	5.59777	5.38367	5.55948	5.76312	5.09989	4.94516	4.38588	4.88972	5.65809	7.72873
SYNPCC7942_RS00290	6.23547	6.67574	6.61786	6.87951	6.31638	6.58431	6.48165	6.77753	6.61852	6.65858	6.44583	6.52273	6.10659	6.0604	6.63853	6.33986	6.21148	4.81491	4.85413	4.83297	4.67791	4.28605	4.71123	4.5557	4.92176	5.44734	6.06263	6.96984	6.15493	5.18392	5.42255	5.18	5.05139	5.27596	4.84238	5.80065	5.56751	6.79342	6.65883	5.48179	6.35872	6.96589	7.18449	7.00268	6.50378	7.08599	7.29313	7.22912	7.71843
SYNPCC7942_RS00295	7.56932	8.22508	7.99025	8.35534	7.30524	7.46323	7.56016	7.67056	8.05554	7.6781	7.78262	8.11569	8.01893	7.58433	7.59808	7.64782	7.51752	6.30978	6.62042	6.57143	6.68169	6.33983	6.57948	7.04128	6.62327	7.44239	7.3481	7.93387	8.01285	6.96845	6.91996	6.30821	7.35074	6.44948	6.54197	7.71927	7.44839	8.30619	8.33931	7.55974	8.8086	9.10716	9.17117	9.41224	9.17968	9.27098	9.2784	9.37189	9.22521
SYNPCC7942_RS00305	5.3505	5.60295	5.69632	5.48089	5.17886	5.34547	5.38285	5.22614	5.3708	5.24308	5.47238	5.4993	5.4218	5.18407	5.91856	5.32523	5.82679	4.88579	4.33504	5.23791	5.22481	4.94436	4.98136	5.06459	5.03584	5.3275	5.64816	6.26238	6.25489	4.80118	4.79114	4.47581	4.63188	5.1662	4.61991	5.03538	4.93013	7.11095	6.98108	5.43962	6.17637	5.91628	6.4255	6.59338	6.50643	6.45407	6.65917	6.68778	6.28599
SYNPCC7942_RS00310	7.28551	7.49062	7.24173	7.18384	6.87888	6.47815	6.26562	5.95433	6.57404	6.17124	6.78098	6.24619	5.80083	5.77537	6.83398	6.10781	6.34133	6.53793	6.02273	6.63834	6.6485	6.4298	6.15805	6.5896	6.15584	6.47814	7.06671	7.39834	7.50696	6.39446	6.36216	5.6251	6.55166	6.14762	6.50254	6.3286	6.16944	8.51714	8.58603	6.92231	6.86935	7.35121	7.27768	6.97081	6.80468	6.62961	6.35567	6.31918	7.13099
SYNPCC7942_RS00315	3.10682	3.24731	3.59081	3.29318	3.29618	3.01035	3.24711	3.12765	3.13697	3.00364	3.18341	3.10201	2.80848	2.90568	3.09937	3.26096	3.26324	2.12468	3.07177	3.9248	2.644	3.04203	0	1.65287	3.5713	2.2142	2.92777	4.25648	3.27774	2.2164	1.66037	0	0	2.77433	2.04139	3.12819	3.20677	4.22061	4.34677	2.16659	0	1.68937	2.48184	2.19544	4.44851	3.47502	0	3.49196	4.85734
SYNPCC7942_RS00320	9.8242	9.79861	10.185	10.1125	9.7679	9.97315	9.70735	9.76015	9.67732	9.66564	9.50413	9.63117	9.85231	8.88136	9.3875	9.31671	8.87158	9.59067	9.47827	9.94585	9.86194	9.74121	9.89691	9.62257	9.81022	10.1756	9.96157	9.90944	9.93261	9.68916	9.72712	9.61331	9.63192	9.52949	9.79563	9.20568	9.36874	10.2472	10.3965	10.0369	9.43201	9.00491	8.68923	8.85135	8.50161	8.68329	9.48278	9.73501	10.2998
SYNPCC7942_RS00325	5.86616	5.23537	5.44729	5.64216	5.5566	5.2756	5.57152	5.769	5.88469	5.63306	5.69996	5.51509	5.64234	5.75294	5.94974	5.57003	5.56089	4.74221	4.54119	4.64112	4.61691	4.71576	4.50162	5.37772	5.38092	5.14723	4.96076	4.80846	4.91255	4.86467	4.96318	4.86952	4.93088	4.63261	4.79499	3.79461	4.14086	5.2017	5.01838	3.97534	3.85035	2.08358	1.58613	2.36981	2.0116	2.78478	3.77781	3.08061	6.06425
SYNPCC7942_RS00330	5.87635	5.15853	5.82789	5.32924	5.6776	5.19352	5.79963	5.89172	5.85582	5.48979	5.83125	5.44737	5.82231	5.95526	6.02977	5.95276	5.53417	4.79902	4.61632	4.28822	4.54211	4.73385	4.61562	5.50364	5.44225	5.15718	5.20884	5.9402	5.48561	4.84803	5.39843	4.37867	5.30122	4.96412	4.89937	3.8437	3.95756	4.86848	4.9977	4.73598	2.44112	1.77524	0	2.29235	1.53132	3.58724	3.6884	3.22828	6.29595
SYNPCC7942_RS00335	6.38825	6.38546	6.21312	6.3076	6.54966	6.42188	6.37836	6.68332	6.47522	6.23564	6.52829	6.36323	6.10883	6.19857	6.69492	6.45538	6.30517	3.85453	4.46712	4.22554	3.60467	4.14779	4.50016	4.68841	4.51147	5.37107	4.97969	5.01786	3.91392	4.62084	4.16848	4.85908	4.50797	4.363	4.54408	3.74461	3.65479	4.21253	4.40337	3.71131	3.46358	3.03567	1.04264	2.57655	2.07392	0	2.95072	4.13628	5.78403
SYNPCC7942_RS00340	8.17497	8.83962	8.86725	8.16681	8.14795	8.77876	8.76005	7.77718	7.8903	7.89247	8.57106	8.10851	7.74827	7.44757	8.17589	7.58333	8.85248	5.35492	4.273	5.02676	6.51472	5.67649	4.88282	5.69906	5.05878	6.65816	5.33112	7.04563	6.51428	4.10828	3.79023	3.03577	4.93364	4.63536	2.98934	5.89514	5.78239	7.3812	7.21996	6.51848	7.02116	8.17217	8.74822	9.66956	9.83542	9.59774	9.74898	9.35645	5.75195
SYNPCC7942_RS00345	4.23008	4.24438	4.78715	4.14941	4.55938	4.3099	4.41807	4.26704	3.93555	3.98072	4.21577	4.07214	4.13118	4.11562	4.69631	4.3762	4.41173	4.07491	3.76738	4.14803	4.73284	3.62961	3.50773	4.51829	4.5742	4.18344	4.55546	4.88152	4.3077	4.39711	4.52879	4.32632	4.5707	3.99315	3.25917	2.61418	3.06679	4.54137	4.60347	4.00786	5.2192	4.06545	5.46797	6.09902	6.71046	6.40133	6.73989	5.94101	5.72795
SYNPCC7942_RS00350	7.79011	7.26922	7.20435	7.46615	8.01191	7.5688	7.5972	7.77112	7.87977	7.61247	7.85423	7.80668	7.2704	7.58073	7.87839	7.91716	7.5402	5.91383	5.68273	5.48531	5.36232	5.72407	5.78745	6.01879	6.09485	5.07792	5.28737	5.54731	5.81101	5.90634	6.11473	5.39199	5.7427	6.0313	5.80667	3.68817	3.52946	4.74302	4.61501	5.34891	3.58085	3.53986	2.78636	2.64686	2.60984	3.80902	3.54878	4.31004	5.85889
SYNPCC7942_RS00355	7.15953	6.76148	6.72059	6.80963	7.18923	6.67337	6.93284	7.19152	6.94128	6.6438	7.07872	6.84785	6.75906	7.18198	7.11642	7.3424	6.37946	5.77184	5.57359	5.22317	5.46581	5.63798	5.55809	6.33157	6.43707	6.04545	5.68678	6.05851	6.35136	5.14698	6.26252	5.82251	5.52844	6.00056	5.85147	4.21546	4.25212	5.34614	5.20421	5.08504	3.96655	3.08784	3.12617	3.95284	3.00438	4.42432	4.18455	4.65494	7.198
SYNPCC7942_RS00360	8.47879	8.08963	7.80634	8.28981	8.1052	8.1963	8.11542	8.3016	8.00605	7.89432	7.99656	7.98222	7.63678	7.69839	7.68947	7.72203	7.13521	6.93002	6.91449	6.77079	6.94552	6.97569	7.0902	7.48836	7.26131	7.10639	7.36596	7.37644	7.43671	6.98459	7.04837	7.38509	7.14664	6.8463	7.01784	5.7379	5.97652	6.70081	6.53386	6.75098	5.16907	4.72321	5.25442	5.47667	5.20242	5.87744	6.1716	6.51789	8.21077
SYNPCC7942_RS00365	4.15151	3.70746	4.04625	3.80116	3.66597	3.91778	4.3069	3.7356	4.04165	3.67832	4.46107	4.09503	5.11545	4.80557	4.65493	4.99743	3.94188	2.37492	3.89171	2.65586	3.51925	3.08958	3.51884	3.54678	2.46488	3.86835	1.9048	4.37461	4.50285	3.87096	4.49419	2.81585	4.25077	3.7798	3.66071	3.34609	3.44265	4.47463	4.38963	3.56901	0	1.91533	3.25848	0	3.805	3.76622	2.46861	4.33307	3.39351
SYNPCC7942_RS00370	8.57371	8.13011	8.19318	7.97271	8.48093	8.15949	8.66195	8.36398	8.71413	8.36094	8.75977	8.43252	7.73902	8.50584	8.70029	8.50366	8.40352	7.20597	7.33046	7.06443	7.17083	7.43152	7.2669	7.23563	7.171	7.52559	7.46138	7.19117	7.32285	7.284	7.51028	7.43899	7.37695	7.28431	7.21407	5.39194	5.55273	6.07039	6.1601	6.68498	5.91113	5.56381	4.95483	4.89911	5.5376	5.38388	5.67505	5.89447	7.37333
SYNPCC7942_RS00375	5.67422	5.36393	5.89155	5.63231	5.69916	5.43796	5.71289	5.58351	5.94638	5.5361	5.8656	5.53918	5.68359	5.37811	5.90358	5.75185	5.35931	6.53019	5.82617	5.92929	5.99092	5.89803	6.26087	5.82914	5.65407	6.22374	6.20314	6.19118	6.13378	6.56883	6.24866	6.12437	6.2359	6.23605	6.08178	4.26908	4.34525	4.95829	5.24121	6.01383	5.15129	3.65421	3.53812	2.36293	2.81327	3.96729	4.46392	5.19359	7.48518
SYNPCC7942_RS00380	7.0898	6.84734	6.28682	6.55802	6.59432	6.14079	5.93961	6.24324	6.25711	6.1639	6.42202	6.27154	6.48026	5.9512	6.61236	6.65476	5.97947	6.66174	6.32034	6.41495	6.54876	6.27265	6.45368	6.37921	6.27686	5.94231	6.69752	6.59255	7.15749	6.54038	6.13046	5.82758	6.51139	6.24167	6.06025	4.68073	4.66347	5.90451	6.23008	6.10903	4.92948	5.07509	4.0977	4.27099	4.22915	5.19267	5.16593	6.53485	7.26544
SYNPCC7942_RS00385	6.79089	6.97089	6.82412	7.11742	7.12633	7.30115	7.33638	7.79596	7.07527	7.41552	7.32693	7.57587	7.23913	6.78736	7.4403	7.3244	7.10226	6.71843	6.66432	6.82806	6.87395	6.66486	7.25432	6.51369	7.10769	7.62358	7.52763	7.13737	7.32941	7.35432	6.76825	7.04105	6.92613	6.95515	7.0312	6.16089	6.03774	7.33601	7.38835	7.05162	6.42741	5.16552	4.68476	5.64736	5.13048	6.1379	6.55086	6.05089	7.21053
SYNPCC7942_RS00390	9.66704	9.67295	9.66849	9.61519	9.91438	9.87297	9.64108	10.0389	9.87652	9.81512	9.91628	9.97247	9.43305	9.72127	9.86587	10.0381	9.79311	7.61129	7.63178	7.88355	7.74431	8.18653	7.94263	7.58061	7.82372	8.43368	8.09114	8.33386	8.22501	7.86477	7.55928	7.89378	8.08015	7.52341	7.77673	7.7886	7.8603	8.6168	8.82921	7.68541	8.0979	7.71116	7.23179	7.82695	7.972	7.71875	8.68101	8.57079	8.21527
SYNPCC7942_RS00395	8.93526	8.77903	8.45712	8.89493	8.81672	8.96808	8.99243	9.37748	8.83248	8.80507	8.74752	8.98658	8.48387	8.76876	8.46731	8.66742	8.27015	5.67394	5.50731	5.53895	4.98398	5.47426	5.54907	6.47712	6.25135	6.62514	6.49029	6.26425	6.35225	5.9258	5.79444	5.80835	5.80157	5.64195	5.58972	6.60467	6.62243	7.31649	6.92584	5.69821	4.49196	4.90021	5.48501	5.68112	6.12534	5.84581	6.89537	7.33681	8.17413
SYNPCC7942_RS00400	8.06946	7.97909	7.56855	8.04467	8.27094	8.33959	8.10833	8.41164	8.21398	7.95611	8.0987	8.32021	8.66023	7.96636	8.10786	8.38062	7.92847	7.1751	6.91013	7.10904	7.43472	7.02427	6.86911	7.57101	6.8963	7.82345	7.88846	7.3457	7.44735	7.67223	7.05097	7.40119	7.36135	6.95039	7.00694	7.29323	7.40262	7.86988	7.54992	7.24057	7.22023	6.15162	6.45413	7.16846	7.04718	6.59438	7.11486	8.6017	9.20146
SYNPCC7942_RS00405	8.02536	7.36988	7.4965	7.66465	7.97229	7.4255	7.58219	7.58895	7.92155	7.45854	7.88785	7.45718	7.19326	7.54823	7.60869	7.6766	7.23942	6.72843	6.60367	6.36326	6.20496	6.27631	6.65314	6.68889	6.8185	6.43165	6.19781	6.69591	6.77592	6.64329	6.91908	6.5683	6.76682	6.83893	6.73063	4.84771	4.89228	5.53767	5.44625	6.02259	5.28577	4.69729	4.11747	3.96294	3.92165	4.43461	4.53971	5.2805	7.00052
SYNPCC7942_RS00410	7.07158	6.84988	6.92703	7.08421	7.40514	7.26343	7.4064	7.4379	7.73201	7.29234	7.75154	7.43958	7.39401	7.05634	7.5219	7.29834	7.20682	5.66978	5.80733	6.26374	5.89416	5.70153	5.53691	4.89042	5.22389	5.85187	5.49705	5.36955	5.47866	5.51348	5.46981	5.63243	6.03337	6.11493	5.2919	3.44679	3.47391	4.2857	4.48051	5.88977	5.79119	5.15753	5.55352	0	4.99709	3.61699	5.85193	5.85993	7.09807
SYNPCC7942_RS00415	8.05744	7.55791	7.85641	7.68607	8.16421	7.68239	8.25088	8.07805	8.26139	7.97551	8.45116	8.01096	7.80469	8.34989	8.43995	8.4339	8.08502	5.67159	5.66221	6.34364	6.28881	6.70103	6.3108	6.80056	6.64628	6.93312	6.63321	6.52402	6.78512	6.73333	6.6256	6.90464	6.7225	6.697	6.39582	5.06651	5.17938	6.09175	5.80106	6.76045	6.78217	6.72572	7.69343	7.65231	7.65595	7.90323	8.34759	8.72381	7.73862
SYNPCC7942_RS00420	6.30333	6.5256	7.17652	6.70294	6.82567	6.73487	6.65733	6.58011	6.70389	6.31746	6.54696	6.50698	6.09725	6.62267	6.8833	6.72144	6.55244	5.62015	5.7147	5.59566	6.09613	5.68155	5.56101	6.0678	5.94409	6.77688	6.39985	7.5804	6.72374	5.77741	5.45951	5.8726	5.91294	5.58114	5.4922	4.48278	4.43928	5.77097	5.79332	6.48352	6.14266	5.25314	5.24027	5.55353	5.8259	6.36104	6.93683	6.37942	7.45742
SYNPCC7942_RS00425	7.36451	7.80512	8.00531	7.92628	7.30918	7.85422	8.06824	7.6421	7.85795	7.85692	7.72605	7.76836	7.04256	7.10643	7.63643	7.19265	7.74939	5.9013	5.72705	6.25398	7.01549	6.65089	5.9281	7.30743	8.45062	9.178	9.33	9.65379	9.39837	7.3825	7.18422	7.32182	7.33789	7.71718	7.93985	6.28197	6.3483	7.38974	7.45186	7.32909	6.8832	6.03294	6.96764	7.23783	7.53977	7.44601	7.67438	7.40115	7.73854
SYNPCC7942_RS00430	8.13098	7.91316	7.98968	7.85698	7.81936	7.83272	8.2572	8.14776	8.2766	7.97565	8.15721	8.18624	8.28091	7.90018	7.7919	7.88348	7.87789	6.6393	6.42604	6.29241	7.04539	6.81394	6.46733	6.499	6.21009	7.02826	6.86621	7.52295	7.26543	6.48051	6.48976	6.45924	6.47827	6.35633	6.49309	7.71386	7.64394	7.98147	7.80463	6.96188	6.95913	7.07355	7.31141	7.67687	7.79301	8.1515	8.66747	8.48496	8.08278
SYNPCC7942_RS00435	8.42706	8.0316	8.09432	7.84852	8.10933	8.00003	8.39195	8.27396	8.38706	8.09568	8.40738	8.28213	8.00795	8.34196	8.24105	8.11219	8.28473	5.26998	4.95995	5.52354	5.68936	5.90335	4.77322	5.54794	5.69796	6.05532	5.84399	5.91609	5.85886	5.67401	5.24439	5.45586	4.72197	5.85823	5.09868	6.21397	6.18598	6.70364	6.52867	5.76056	5.75347	5.51694	5.68234	6.2749	6.42155	6.68433	6.55859	7.04771	7.07107
SYNPCC7942_RS00440	9.06783	8.68046	8.88518	7.52318	8.68339	7.70677	8.05876	6.3976	7.95716	6.7442	8.18355	6.58067	9.17546	6.76415	7.43009	6.7522	7.41587	6.84571	6.66564	7.87788	6.84543	6.41879	6.66382	7.95625	7.92545	9.1524	8.47067	7.88593	7.76413	7.09909	7.58193	7.10949	7.39933	7.19299	7.31811	8.43984	8.40111	10.9864	10.8718	6.6948	6.63163	7.86099	8.28609	8.30735	7.78712	7.69328	6.75526	7.45013	7.57653
SYNPCC7942_RS00450	8.32957	8.26784	8.33008	7.54296	8.50878	7.94997	7.75451	7.24401	7.45226	7.13852	7.91175	7.08396	7.51542	7.37226	7.91967	7.44253	7.84813	6.96217	6.89224	6.93931	6.4378	6.84971	6.98841	6.52919	6.18692	7.93388	7.52935	6.4806	6.73721	7.03572	7.09952	7.15098	7.00061	6.85533	7.03292	5.4385	5.40635	8.24545	8.10148	6.65038	5.85712	5.15835	5.91074	5.65558	5.89082	6.26484	5.61628	5.81646	6.8706
SYNPCC7942_RS00455	7.21815	6.88581	6.83481	6.77933	7.22395	6.97085	7.41734	6.898	7.32008	7.03582	7.33569	6.87197	7.27065	7.31578	7.75672	7.66062	7.04989	6.59847	6.30417	6.3419	5.65583	6.27081	6.37035	5.80181	5.93491	6.5419	6.26731	5.99802	6.48683	6.38454	6.16389	6.57809	6.38778	6.44948	6.29491	4.25089	4.34661	5.67179	5.65459	5.53463	5.13094	4.08372	4.03695	4.22114	2.85296	3.62505	3.43151	4.83616	6.99515
SYNPCC7942_RS00460	4.59036	4.93964	4.98847	4.90632	5.17135	4.97177	5.38691	5.78454	5.16824	5.4873	4.94923	5.49917	5.66578	6.35396	5.89302	6.47126	5.66062	4.56101	4.88118	4.48985	5.03482	5.08854	4.79705	6.00809	5.07413	5.55165	4.7225	5.64226	5.63158	5.02408	5.5285	5.64164	4.892	5.11583	5.4109	5.01946	5.11034	5.84942	5.94721	4.96231	4.05637	3.40878	3.82972	3.12759	4.55577	3.57748	5.33444	5.24538	9.32796
SYNPCC7942_RS00465	7.41647	8.02479	7.71819	8.36909	7.55811	7.62933	7.17461	8.84037	7.63643	8.07013	7.43772	8.54881	8.16183	7.55095	7.74712	8.0299	7.25837	6.96022	6.78822	6.74247	5.98973	6.795	7.04171	7.57924	7.07	7.91217	7.44375	7.59421	7.22698	7.65862	7.10772	7.73485	7.83329	7.43557	7.72986	7.39491	7.59672	7.69579	7.89536	6.58611	6.83844	5.52722	5.47857	6.20151	5.74963	6.3984	5.41005	6.62098	8.65831
SYNPCC7942_RS00470	6.76708	6.70328	6.92349	6.71834	6.81091	6.66154	6.99194	7.15425	6.93838	6.9608	6.87855	6.88571	6.77223	6.97298	7.30199	7.03589	6.87376	4.27046	4.28435	4.80914	4.77835	4.67944	4.57666	5.17106	5.42576	5.3001	4.12869	5.41289	5.30298	4.69053	4.77988	4.4888	5.2461	4.94563	5.0821	3.89013	3.82737	5.24401	5.29403	4.69689	3.79937	3.5361	3.57577	3.7206	4.62242	4.64985	4.19712	4.85325	6.02384
SYNPCC7942_RS00475	4.8841	4.64238	5.11334	4.78147	4.96574	4.37687	4.57535	4.94401	4.25514	4.60179	4.72009	4.26939	4.47386	4.80343	5.00073	4.70816	4.39771	3.71598	3.19284	3.54783	3.62991	3.92659	3.40731	3.71426	3.95729	3.25936	3.85739	5.44857	5.03393	2.81035	2.82962	3.49594	2.61269	2.84652	3.18201	3.0588	3.07581	3.62048	3.86741	4.05479	2.61171	2.37672	2.90347	3.23792	2.09492	1.75869	3.70114	4.16221	4.77465
SYNPCC7942_RS00480	12.2297	11.9045	12.2323	11.5305	12.4469	11.7381	12.2062	12.3847	11.7418	12.6082	12.7448	11.9415	12.2556	13.2275	12.399	12.874	12.7677	7.99596	8.1244	8.73058	8.3202	8.63713	8.76675	8.52339	14.6301	15.1196	14.948	14.1699	13.9117	8.65888	8.41589	8.02507	4.67112	4.99611	5.04736	7.68447	7.62131	8.77142	8.94999	8.39878	7.25293	7.16605	6.20572	6.18145	5.81063	6.11744	7.89846	7.74803	7.29083
SYNPCC7942_RS00490	8.57587	9.45154	9.27043	8.59663	8.60217	8.7381	7.76427	7.71013	7.88372	7.87481	8.27402	7.8671	7.77586	7.42458	7.86538	7.52887	8.41871	6.47614	6.50312	7.90399	7.43556	6.80817	6.41158	5.8821	6.4904	7.9575	7.57628	6.85508	6.95523	6.3419	6.17393	6.4092	6.51118	6.52826	6.58168	8.96558	8.85277	9.8444	9.85975	8.56922	8.38067	9.26612	9.64928	9.09929	8.38984	8.75734	8.75346	8.44048	6.36947
SYNPCC7942_RS00495	4.56115	4.47633	4.46099	4.67115	4.60127	4.64742	4.44719	4.45309	4.53804	4.48859	4.5493	4.49012	4.03256	4.10109	4.62316	4.39278	4.15387	4.31417	4.11846	4.0161	4.19708	4.03818	3.96816	4.5359	4.21059	4.05866	4.28152	4.48079	4.37338	4.1328	4.27396	4.29363	4.05102	4.0405	4.17267	3.87641	3.86004	4.54608	4.55746	3.82675	3.73373	2.56482	3.29282	3.40282	2.73413	2.51285	2.79227	4.28379	5.53206
SYNPCC7942_RS00500	9.1657	9.09364	9.04377	9.08643	9.15676	9.3499	9.38835	8.94766	9.1835	9.11147	9.30761	9.11947	8.5215	8.92589	9.26175	9.02121	9.15085	7.76822	7.7491	7.55053	7.58264	7.71342	7.76802	7.75211	7.93849	7.54471	7.53541	7.98138	7.917	7.79877	7.93025	7.65596	7.76434	7.70863	7.69051	6.13247	6.19297	7.26787	7.35403	7.62934	7.24594	7.01836	7.8232	8.14101	8.21416	8.41897	8.57533	7.93148	7.99406
SYNPCC7942_RS00505	6.58626	6.49963	6.67907	6.25559	6.58615	6.40754	6.64719	6.26762	6.81904	6.46662	6.80577	6.49285	6.87491	6.88097	6.7573	6.90498	6.95774	6.15721	6.4396	6.07378	6.48238	6.20025	6.22406	6.6212	6.54137	6.16064	6.33078	6.26006	6.31221	6.06179	6.01195	6.79665	6.42044	5.74668	6.50049	5.88989	5.84423	6.70853	6.53022	6.78907	6.95713	6.34496	6.79852	7.0244	6.75124	6.77065	6.99421	6.69684	6.10856
SYNPCC7942_RS00510	7.64417	8.05345	8.06921	7.42582	7.25033	7.81203	8.17798	6.69671	7.30956	7.12448	8.05362	7.36588	7.17149	6.53141	7.57652	6.84592	7.84718	5.29571	5.70087	5.56133	6.3999	6.14892	5.5472	5.0608	5.41993	6.43178	5.17039	6.0782	6.58549	5.60938	5.14331	5.72849	5.02852	5.41871	5.05275	5.55628	5.72703	6.47898	6.59031	7.57696	6.67675	6.36338	7.71791	8.3457	8.30167	8.03523	8.10749	7.52566	5.22458
SYNPCC7942_RS00515	9.63331	9.31453	9.50543	9.85372	9.47405	9.3321	9.41866	9.80321	9.64556	9.58757	9.56507	9.55453	9.01344	9.55638	9.6363	9.59412	9.21386	8.09286	7.71023	7.56887	7.54372	7.50368	7.78766	8.65857	8.47265	7.76853	8.1204	8.42751	8.49829	8.15959	8.01114	8.06031	7.99827	8.08299	8.01328	8.08269	8.15113	8.54247	8.59862	7.44698	6.35134	5.42283	5.44024	5.69645	5.40237	5.41905	6.65553	7.22876	9.29073
SYNPCC7942_RS00520	7.1827	7.76445	7.53135	7.84158	7.30299	8.04438	7.66134	7.93128	7.39499	7.73759	7.45539	7.82277	7.02384	7.06278	7.37256	7.23246	7.36909	6.81063	5.85697	6.43326	6.66071	6.835	6.567	6.56842	6.74695	6.59026	6.70541	7.32491	6.94748	6.41161	6.29877	6.71805	6.51683	6.41787	6.41055	6.74774	6.7949	7.39998	7.39927	7.01394	6.95444	6.74325	7.1921	7.01988	7.35672	7.54647	8.1581	8.34704	8.78352
SYNPCC7942_RS00525	3.72512	4.13092	4.07955	4.60363	3.63095	4.43194	4.34399	4.49645	3.75116	3.79511	3.91118	3.95938	5.30506	4.05806	3.86476	3.93643	3.43388	4.8951	4.75104	5.4053	5.3726	4.99802	4.85772	6.38485	4.32568	5.29361	5.48205	5.60129	5.19054	5.13099	4.71212	5.44073	4.7191	4.42261	5.84185	5.14351	5.14488	5.80627	5.90757	6.04743	5.16238	3.8053	5.36206	5.67593	5.74588	5.90762	6.4949	7.34385	7.59948
SYNPCC7942_RS00530	5.98623	6.2747	5.8116	6.44632	5.74638	6.09824	5.77776	6.27834	5.86462	6.11958	5.9704	6.15267	5.9162	5.94556	5.99445	5.95368	5.9693	5.08485	4.94014	5.22505	4.68364	4.8441	4.86882	5.23588	5.04472	5.17096	5.31698	5.82458	5.76742	4.87135	4.95576	5.16976	5.20149	5.14358	5.13546	5.14836	5.25478	6.3598	6.2115	5.6827	5.27429	4.82564	4.18271	4.18781	4.94008	4.50063	5.24691	4.51842	6.54662
SYNPCC7942_RS00535	5.83023	5.74341	6.07936	6.35782	5.60171	5.84794	6.23288	6.60491	6.35729	6.40145	6.03296	6.35259	5.08785	5.65424	5.84105	5.63925	5.43896	4.13852	3.73446	4.61916	4.50753	4.03711	3.94636	4.21292	4.45117	4.25908	3.96754	4.48649	4.31483	3.9056	4.49479	4.65397	4.44768	4.37766	4.41388	4.61128	4.77288	5.39648	5.28184	4.45713	3.59644	2.47272	2.89694	3.20755	3.42826	3.3298	3.99012	5.1321	6.42977
SYNPCC7942_RS00540	5.57524	5.70052	5.95342	6.03044	5.35878	5.62997	6.12803	6.57478	6.00772	6.10646	5.76305	6.17581	5.47424	5.73058	5.71591	5.22635	5.35939	3.6945	3.24239	4.499	3.78632	3.58778	3.46623	4.11557	5.15179	3.4201	4.00919	2.98147	4.59622	2.99005	4.25589	3.35533	3.74488	3.5997	4.13877	4.60284	4.7147	4.94849	4.94136	4.08298	3.2117	3.86378	2.99748	2.69018	3.83023	0	4.97729	5.01035	6.14493
SYNPCC7942_RS00545	8.04102	8.01486	7.92702	8.38391	7.89401	8.12015	8.4013	8.81557	8.50393	8.54327	8.2497	8.64015	7.95048	8.30177	8.14531	8.24186	7.99441	4.93526	4.83933	4.52644	4.38598	4.68587	4.61416	5.0146	4.72115	5.34328	5.80155	5.67126	5.61422	4.92939	4.49127	5.02901	4.836	4.74794	4.7884	6.15898	6.20861	6.19983	6.02311	5.30378	5.11776	4.61543	5.16668	4.84886	5.31648	5.59019	6.08217	6.93144	7.13911
SYNPCC7942_RS00550	4.87819	5.07569	4.80786	4.78004	4.43412	4.28652	5.06256	4.61424	4.77334	5.19772	5.27016	5.19353	4.72071	5.85935	5.44138	5.67973	5.83672	4.1729	4.58183	4.1522	4.69159	4.66984	3.92509	2.20902	4.67394	6.10136	5.82878	5.86749	5.8103	3.73611	4.51776	5.2431	3.726	4.68233	4.46353	9.553	9.49432	4.79559	4.95915	4.6197	5.40091	4.77179	4.81358	2.81751	4.61284	5.70861	4.98892	6.13507	6.21106
SYNPCC7942_RS00555	7.49308	7.61646	7.82881	7.06442	7.43414	7.35616	7.83621	7.32271	7.48247	7.67696	7.76695	7.45674	7.73172	8.16773	7.75306	7.68358	8.24715	6.96304	7.10215	7.50121	7.70916	7.95148	7.02686	7.43144	7.26765	8.74301	8.72964	8.69547	8.16298	7.08568	6.92241	7.52742	7.04073	7.08375	7.22968	10.1281	10.0824	7.09841	6.91747	7.85602	7.41688	7.00834	7.64713	7.73313	7.64632	7.66852	7.73577	7.71792	7.40253
SYNPCC7942_RS00560	6.8972	7.07838	7.22706	6.58754	7.01992	7.05484	7.28209	6.72653	7.02681	7.01888	7.03371	6.91779	6.4335	6.96016	7.41308	6.75001	7.48614	5.32046	5.51999	6.39185	6.05669	5.83891	5.41688	6.06828	5.79423	7.52111	7.49458	7.22418	7.0589	5.68495	5.84196	5.72086	5.40876	5.52398	5.5025	7.99641	7.94537	5.7729	5.83986	6.50195	5.52422	5.65078	5.35295	5.61774	4.68361	6.18941	5.8714	6.35781	6.11618
SYNPCC7942_RS00565	6.01183	6.22369	6.07922	5.99664	6.21619	6.39115	6.40619	6.37682	6.37131	6.26767	6.22181	6.31026	5.56874	5.94318	6.16264	6.06805	6.10752	3.95883	3.73137	3.80081	4.43308	4.34547	4.36173	4.18467	4.28914	4.59304	4.66393	4.47708	4.24991	4.25856	3.88103	4.2032	4.04467	4.53569	4.31792	4.27077	4.18921	4.78044	4.82551	4.12035	4.68566	4.87198	4.49458	4.62895	4.80039	4.26116	5.21771	5.12885	5.17597
SYNPCC7942_RS00570	4.31788	3.99316	4.09013	4.01862	4.2848	4.09114	4.34412	4.19987	4.39526	3.81097	4.58933	3.99937	4.57001	4.46763	4.63286	4.61009	4.02035	4.05487	4.12645	4.69713	4.10707	4.42432	4.57951	4.35757	5.06382	4.59514	4.56703	4.83033	4.37664	4.81168	4.89815	5.12129	4.41257	4.08193	4.17009	2.1578	2.16182	3.75899	3.9569	3.82994	2.56878	2.51626	1.91839	2.41702	2.87079	3.55274	3.29676	3.74715	4.63841
SYNPCC7942_RS00575	8.00529	7.37169	8.14764	7.53851	8.46561	7.62496	7.49886	7.79816	8.39439	7.46613	8.162	7.67071	8.78921	8.18216	8.24202	8.46903	7.64602	7.77359	7.25949	7.34395	7.412	7.56782	8.06821	6.3638	7.57206	5.94055	7.39363	6.89602	7.95699	8.20467	7.82297	7.77783	7.91472	7.79833	7.35364	5.34437	5.22826	6.43112	6.54008	4.13319	7.01827	4.46617	3.56967	5.69857	4.12645	5.61429	4.19082	4.66131	7.76929
SYNPCC7942_RS00580	9.1031	8.6566	8.952	8.70808	9.33176	8.54511	8.80034	8.96104	9.22983	8.63152	9.11449	8.75218	9.47763	9.49598	9.37381	9.71741	8.9683	9.08098	8.83816	8.70773	8.67712	8.79518	8.94163	8.88838	9.11326	8.92626	9.08118	8.87045	8.64594	9.12053	9.26639	8.9856	9.36096	9.09825	9.15468	7.49806	7.39712	7.87051	7.80007	8.37482	7.59952	6.73491	5.71833	6.10664	6.4503	6.30336	6.97904	7.56498	9.08724
SYNPCC7942_RS13655	4.13392	4.58222	4.23117	4.38795	4.26979	4.50756	4.22104	4.82986	4.49001	4.53202	4.26353	4.56798	4.42829	4.80784	5.03509	5.361	4.74034	5.18697	5.50205	5.12725	5.30714	5.56636	5.62039	6.21558	6.04726	5.8329	5.84516	6.10279	5.87317	5.57766	6.39419	5.25934	5.93843	6.31528	5.25883	4.87636	4.73585	6.28822	6.23394	4.6357	4.10673	1.53691	1.56548	3.34763	3.68601	4.19355	5.00508	4.98473	8.4646
SYNPCC7942_RS00585	6.73737	6.60463	6.61037	6.82728	6.72837	6.87258	7.07908	7.35057	6.81433	7.19058	6.78738	7.05902	6.89675	7.41589	6.65815	6.94155	6.76062	4.37595	4.15004	4.55211	3.88503	3.7599	3.56722	3.86594	3.64268	5.0845	4.85308	4.67682	4.50072	4.4884	3.77679	2.92228	4.36786	3.89448	4.37393	4.58233	4.61008	4.80544	4.66096	3.49306	3.73004	3.70901	4.21969	4.10383	4.70759	4.831	5.79018	5.56576	5.24129
SYNPCC7942_RS13660	5.23059	5.50752	5.23638	6.00611	4.68923	4.762	5.00587	5.32906	5.42207	5.65006	5.51417	5.4887	4.8498	5.32141	5.15011	5.19917	4.91597	4.73303	4.84784	4.79565	4.84871	4.18352	4.46289	3.99192	4.05478	5.34951	5.38705	4.80662	5.29124	4.96296	4.62117	4.60175	4.95238	4.78623	4.85091	5.15369	5.09992	5.6455	5.7444	4.81509	4.37561	3.75745	4.66071	4.62687	4.58452	4.61191	4.50429	5.54896	6.38459
SYNPCC7942_RS00590	10.0464	9.80587	9.63994	10.1213	9.82828	9.95648	10.0908	10.2986	10.1671	10.1279	10.0226	10.1202	9.62113	9.74591	9.84527	9.82324	9.38791	8.26254	8.1704	7.98271	8.06917	8.13856	8.26571	8.62421	8.24712	7.92572	8.26607	8.22333	8.4313	8.34847	8.23829	8.4522	8.28136	8.25481	8.30013	8.51495	8.64616	8.366	8.28079	8.20609	7.92286	7.41638	7.12138	7.3917	7.57545	8.09259	8.74521	9.2808	9.76973
SYNPCC7942_RS00595	8.48439	8.65621	8.38822	8.89699	8.74642	8.87148	8.80147	9.35404	8.90356	9.35687	8.64935	9.48122	8.55441	8.80242	8.99386	8.94253	9.13872	5.25507	4.91999	5.28994	5.71304	5.81469	5.65268	6.63379	6.12584	4.89577	5.41914	5.57058	6.0511	5.64395	5.50476	5.43161	5.79064	5.62865	5.78621	6.77903	6.91786	6.93907	6.91777	5.09148	4.95485	3.53001	4.90669	2.73534	5.65527	4.64345	6.7084	7.34898	7.84694
SYNPCC7942_RS00600	3.8416	4.52034	4.20665	4.27548	4.05121	4.2069	4.63486	5.69032	4.35041	4.7001	4.77594	5.09376	4.62826	5.23301	4.61974	4.98999	4.49025	2.84761	3.42733	2.72384	3.45408	4.1047	3.92819	4.52569	3.26366	3.80181	2.99362	4.79913	4.31505	3.94605	3.49149	2.27283	3.4611	2.98643	4.6087	2.79452	2.83628	4.56949	4.01663	3.21315	3.55081	2.17542	2.20929	0	2.6979	2.32159	3.26773	2.33649	7.82152
SYNPCC7942_RS00605	4.22411	4.36201	4.41039	4.29947	4.23925	4.32509	4.38783	4.67705	4.34981	4.19997	4.40147	4.29719	4.11671	4.19255	3.90093	4.41364	3.82033	4.54631	4.54887	3.49812	3.74283	4.21028	4.28596	3.87008	3.82495	4.59229	3.45886	5.08201	3.68251	3.99034	4.06066	4.65551	3.98009	4.18803	4.27658	3.29795	3.3026	4.24435	4.25542	4.5339	3.06771	2.81913	3.51142	3.42578	2.86823	4.27538	4.59236	5.57011	6.03658
SYNPCC7942_RS00610	5.92588	5.51475	5.56251	5.38261	5.8849	5.69112	5.72813	5.83805	5.94756	5.67443	5.8698	5.63438	5.59948	5.56108	5.7664	5.64198	5.60813	3.3014	3.23747	3.61094	3.27514	3.71562	3.26668	3.65098	2.91102	3.43465	2.87473	3.6314	2.69399	3.25108	3.66109	3.2802	3.59197	3.76525	3.46998	3.03904	3.07233	4.68131	4.58567	3.75938	1.56067	2.88713	3.4449	2.28108	2.24611	2.69055	3.34467	3.5913	3.68794
SYNPCC7942_RS00620	5.5181	5.43132	5.15737	5.36535	4.63942	4.44373	4.17537	4.20045	4.50004	4.39233	4.84245	4.3049	3.574	3.26153	4.12138	3.85347	3.6152	5.08218	5.06328	5.68241	5.78135	4.82283	5.20464	4.74264	5.0858	4.72428	5.42182	5.43943	5.76765	4.95743	4.75321	4.77758	5.44253	5.22203	5.40495	6.96965	6.95766	7.98299	8.19647	5.78464	5.6518	6.03723	6.27163	5.61553	4.35108	3.92032	4.27148	4.74324	6.59978
SYNPCC7942_RS00630	7.0411	7.23329	6.89181	7.16264	7.18861	7.36825	7.7205	7.9027	7.45155	7.75295	7.55544	7.77819	7.37959	7.36239	7.79624	7.51837	7.65109	6.08109	5.44797	5.94206	6.41161	6.36729	5.65485	5.9652	6.19015	6.19457	6.10874	5.71666	5.98492	6.08787	6.08128	5.71929	6.10525	5.49215	5.77685	6.11589	6.20854	6.525	6.37162	5.96709	5.87823	5.14344	5.11718	5.42976	6.1274	6.43521	6.85867	7.01216	7.69143
SYNPCC7942_RS00635	9.23844	9.31767	8.76874	9.07512	9.19385	9.46785	9.76704	9.80862	9.42683	9.62114	9.56826	9.91605	8.8692	9.50658	9.42286	9.41157	9.66518	7.78008	7.6171	7.16002	8.08096	7.90644	7.99702	8.1149	8.08501	7.19225	7.97943	7.46697	7.77265	7.69907	7.7434	7.66521	7.68819	7.79983	7.70965	8.63459	8.55489	8.50026	8.11559	8.09467	7.70026	7.50527	7.88846	8.05885	8.27469	8.5964	9.28847	9.52453	8.94414
SYNPCC7942_RS00640	7.20588	6.54048	6.52766	6.31992	7.24365	6.69294	7.09709	7.02354	7.0932	6.70279	7.41567	6.92	6.75979	7.19919	7.14387	7.57917	6.71066	7.4739	7.45524	6.95652	7.26844	7.33254	7.42558	7.91162	8.20214	6.17552	6.81105	6.52729	6.94472	7.58081	7.87812	7.73428	7.43942	7.67295	7.61801	3.64745	3.80876	4.3909	4.36613	6.6865	5.1863	3.29873	4.16341	3.19034	3.88709	3.26532	4.29246	5.27862	7.11045
SYNPCC7942_RS00645	7.69911	7.87994	8.1157	8.03057	8.09012	7.91633	7.50107	8.03896	7.86797	7.91133	7.95291	7.95839	7.88597	7.79178	8.53533	8.1681	7.8631	6.79495	7.23607	6.64578	6.5402	6.91947	7.13941	3.92	4.56838	5.64939	5.61251	6.12214	7.59309	7.12149	6.96499	7.25594	7.13534	6.81598	7.32382	3.85736	3.89205	6.0938	5.8497	7.05819	5.39669	4.69686	4.47	4.62065	4.94281	4.39314	3.94471	4.97304	9.05708
SYNPCC7942_RS00650	7.46202	7.40672	7.57125	6.95077	7.52034	7.26529	7.03203	7.45331	7.79931	7.47038	7.49748	7.20999	7.21736	7.18168	7.86245	7.35046	7.7417	5.61248	5.57067	6.14647	6.13263	6.05556	5.62849	5.33327	5.31499	6.68589	6.37979	6.3793	6.10684	5.62325	5.42011	5.39778	5.35539	5.75622	5.93795	4.77295	4.89402	6.78454	6.94037	6.17155	5.52748	5.03244	5.37436	6.08431	4.75138	5.61755	5.85427	6.0308	6.74474
SYNPCC7942_RS00655	6.65284	6.80705	6.92016	6.48403	7.02629	6.937	6.79493	6.92736	6.77841	6.72117	6.82078	6.8194	6.53851	6.59842	7.2317	6.91386	7.12612	4.88715	5.2308	5.84507	6.32784	5.81774	5.41421	5.17106	5.38371	6.58135	7.44439	6.6158	6.29822	4.94422	5.09127	5.34357	5.50278	5.07887	4.80948	5.02069	5.04985	5.69728	5.77846	6.40453	5.09718	4.56773	2.5063	4.51912	4.47691	4.04399	4.5421	4.45475	5.98493
SYNPCC7942_RS00660	8.06243	8.50152	8.32088	7.84564	8.2691	8.4945	8.38439	7.80153	7.74659	8.03824	8.14202	7.91569	7.40857	8.10517	8.42823	8.05873	8.70776	6.1445	6.69748	7.51533	7.77067	7.79255	6.83767	5.88029	6.13758	8.09092	8.56752	8.56215	8.24961	6.02865	5.53544	6.27389	5.89163	6.03612	6.10396	6.14579	6.26028	6.9431	6.63636	8.001	7.33739	7.17515	6.90286	7.26733	7.14599	7.21914	6.78414	6.052	7.09258
SYNPCC7942_RS00665	4.97538	5.245	5.01064	5.59873	4.55987	4.90048	5.09532	5.02704	5.27826	5.3751	5.00109	5.21342	5.11843	5.12012	5.03161	4.97428	5.19258	5.48809	5.31205	5.50077	5.75742	5.34071	5.34001	4.91245	5.10483	5.48352	6.05141	5.94057	5.7802	5.1119	4.56034	4.83906	4.72351	5.35339	5.43662	5.06944	5.15056	6.07868	6.05299	5.78616	6.14662	4.73852	4.92325	4.90943	5.01917	5.36697	5.42756	5.89208	6.95514
SYNPCC7942_RS00670	5.68596	5.73494	5.96376	5.45693	5.91387	5.81121	5.90074	5.51124	5.82448	5.67027	5.85933	5.68147	5.71992	5.93078	6.00709	6.07865	6.04855	4.04685	3.85625	3.87823	4.28719	4.79947	4.50258	4.37962	4.26978	4.43564	4.75	4.4542	4.04671	4.1579	4.25943	3.34562	4.3222	4.18383	3.51994	3.2234	3.37006	4.69248	4.75474	4.61177	4.57205	4.1556	4.53299	4.55801	4.09105	4.72798	4.15532	3.55623	4.08992
SYNPCC7942_RS00675	7.80227	7.83683	7.58857	7.65182	7.80438	7.7588	7.98678	8.42434	8.08299	7.98533	8.07005	8.30136	7.80269	7.98976	8.18442	8.22475	8.03505	5.67231	5.63271	5.339	5.75292	5.44042	5.18084	5.75269	5.01952	6.45871	6.11357	6.22298	6.02087	5.33107	5.13074	5.50954	5.83444	5.83213	5.84413	5.69924	5.64848	7.2699	7.22622	5.57643	5.35318	4.85981	4.8424	5.04239	5.42387	4.63849	6.1642	5.91165	6.41197
SYNPCC7942_RS00680	7.96791	7.6361	7.63131	7.68712	7.66368	7.42235	7.99175	8.55815	8.15332	8.07926	8.06618	8.26791	7.5235	7.60224	7.94682	7.65767	7.77702	5.17684	5.37803	5.11004	5.1347	5.40695	4.69016	6.06056	5.60236	6.2407	6.06417	6.25289	5.81811	5.58944	5.58768	5.45903	5.61854	5.75116	5.82846	5.45986	5.47601	7.1033	6.94993	5.23775	4.25053	3.54647	4.09522	3.83023	4.51112	3.81574	4.4927	4.87754	5.9561
SYNPCC7942_RS00685	4.54767	4.3176	4.27336	3.78208	4.32225	4.00608	4.55735	4.38388	4.57448	4.11309	4.53466	4.27393	4.57911	4.76106	4.79593	4.78549	4.40577	4.23783	3.49485	4.06522	4.02602	4.27787	4.20713	3.31067	4.11736	4.013	3.34565	4.52225	4.00706	4.12422	4.12784	4.61697	3.29054	3.18604	3.56127	2.7185	3.17036	4.41754	4.19645	3.95587	3.37916	2.8423	2.06349	1.80015	3.03969	0	1.81731	3.01932	5.60387
SYNPCC7942_RS00690	5.56236	5.57573	5.21651	5.27949	5.7794	5.65194	5.79737	5.5914	5.4477	5.39217	6.02997	5.74621	5.47679	5.91661	6.1667	6.29349	5.92864	4.19973	3.28419	3.52649	4.1695	4.04021	3.99701	3.73249	3.51096	4.36718	3.98695	4.38179	4.47651	3.79826	3.74264	3.63753	3.85047	3.73439	2.86875	2.61916	2.56144	3.83335	3.97726	3.20723	3.46733	1.32218	1.7309	3.04312	2.50663	0	2.56305	2.62858	4.7862
SYNPCC7942_RS00695	9.75567	9.54785	9.41744	9.75568	9.69846	9.68932	10.2066	10.287	10.1322	10.1768	10.1681	10.2534	9.76323	10.0734	10.0335	10.0747	9.8539	8.09766	7.81119	7.7692	8.04648	8.05295	8.10379	7.73515	7.83633	7.90446	8.21989	8.05094	8.12655	8.09393	8.18401	8.19542	8.06837	7.98472	7.92857	7.34892	7.44496	7.86327	7.82909	7.94397	7.1477	7.02219	6.76455	6.75702	6.73125	6.8582	7.62095	7.59427	8.83587
SYNPCC7942_RS00700	8.08563	8.31902	8.26665	7.47814	8.6809	8.06778	7.00762	7.58492	7.65102	7.47859	7.8087	6.9555	7.16733	7.16465	8.70878	8.10122	8.23473	7.30668	7.28827	8.33846	7.49755	7.73264	7.77797	7.3723	7.71882	8.92737	9.03964	8.88038	8.46136	7.35503	7.13007	7.50684	7.28417	7.24408	7.16438	4.03238	4.19626	6.21869	6.26038	7.48902	6.29225	6.08154	5.68117	4.89737	4.85471	5.91185	5.25827	5.83861	6.55516
SYNPCC7942_RS00705	11.7628	11.679	11.5509	11.7708	11.625	11.8844	12.0543	11.8732	11.8493	11.7352	11.8463	11.8151	11.0752	11.1333	11.3323	11.0427	11.2413	8.94602	9.06693	9.12923	8.98273	9.0647	9.02085	9.1543	8.87269	9.68683	9.52334	9.75988	9.49833	9.00064	8.96589	9.16865	9.07927	8.98599	9.11963	9.29442	9.2679	11.0009	10.7776	9.17802	8.657	9.34279	9.52286	9.62105	9.82357	10.0502	10.6099	10.7609	9.11634
SYNPCC7942_RS00710	8.18718	8.41946	8.25571	8.45397	8.2922	8.5805	8.29196	8.58759	8.21056	8.19469	8.14278	8.39339	8.3498	8.00556	8.22025	8.31396	8.09288	6.32643	5.68627	6.28236	6.81281	6.36309	6.48939	6.39166	6.44684	6.3121	6.50931	7.33232	6.92094	6.35093	6.27482	6.29866	6.30407	6.26423	6.41598	6.64347	6.58739	6.58845	6.48696	6.63447	5.85712	4.1871	4.22812	5.02934	6.28091	5.83095	6.54756	7.46444	7.62824
SYNPCC7942_RS00715	7.96631	7.7414	7.81634	7.99501	7.80593	7.77466	8.00695	7.92406	8.31022	8.01761	7.98286	8.07602	7.67373	7.76669	8.19274	7.86578	7.94912	7.63773	7.63394	7.36802	7.6436	7.43184	7.49766	7.80851	7.78893	6.87488	7.51552	7.9556	7.89148	7.59496	7.68451	7.80682	7.47187	7.58877	7.59224	6.9505	7.15235	6.87371	6.76165	7.5059	7.79787	5.44541	5.04887	5.30117	5.72394	6.4654	5.87679	5.53746	7.46536
SYNPCC7942_RS00720	8.4394	7.94007	8.14119	8.32214	8.37103	8.09007	8.49097	8.35584	8.53133	8.38798	8.50606	8.3214	7.61872	8.10967	8.52193	8.19278	8.26628	7.87066	7.613	7.6055	7.55893	7.65501	7.66106	8.01473	7.94882	7.25648	7.36344	7.59112	7.62149	7.5662	7.6861	7.72654	7.72098	7.8826	7.68593	6.30632	6.45193	6.71869	6.4385	7.53316	6.84616	4.26973	4.79811	5.12743	5.34048	5.35714	5.62455	5.58461	8.24136
SYNPCC7942_RS00725	9.21446	8.96996	9.15274	8.9519	9.36152	9.07017	9.05902	8.99007	8.9263	8.80755	9.24006	8.76209	8.82829	8.7368	8.88439	8.95347	8.36986	8.29122	8.21621	8.10791	8.3829	8.34289	8.46871	8.61978	8.60461	8.06909	8.50181	8.43479	8.70543	8.57202	8.51674	8.46385	8.33262	8.30734	8.33949	7.78694	7.78893	8.28088	8.16835	8.24307	6.7427	7.42669	7.41857	7.55229	6.99366	7.12668	7.19623	7.53393	8.68112
SYNPCC7942_RS00730	5.5679	5.7739	5.70455	5.82096	5.9337	5.8836	5.70559	6.23064	5.83144	5.79893	5.7463	5.88223	6.51757	6.58867	5.88521	6.45732	5.72147	6.55009	6.39121	5.74103	6.26023	5.8121	6.43067	6.69071	6.39268	6.59519	6.43946	6.36725	6.27074	6.30588	6.78651	6.64591	6.26235	5.74425	6.65989	5.36297	5.33627	5.42426	5.14967	5.87656	4.77652	2.41479	3.31168	4.20377	2.13105	5.14893	5.85059	6.14679	7.67316
SYNPCC7942_RS00735	6.59894	6.68596	6.74886	6.73223	7.01992	6.82647	6.49039	6.93025	6.51413	6.44444	6.59247	6.88258	6.90116	6.81208	6.8818	7.16318	6.56061	6.50733	6.32165	6.09986	5.6322	6.05885	5.9018	6.20897	5.79008	6.23499	6.35693	6.49777	5.76228	6.08787	5.82998	6.06625	5.6516	5.66375	5.91612	5.19315	5.21047	5.01091	5.11536	5.28532	4.28252	4.47253	4.30206	5.1339	4.87566	4.83529	5.34483	6.51871	7.12435
SYNPCC7942_RS00740	7.21044	7.14155	7.0582	7.07653	7.10257	7.20239	7.2247	7.54478	7.32687	7.18273	7.18168	7.4204	7.32928	7.20704	7.12177	7.12449	7.06107	5.01054	5.35396	5.65654	4.92014	5.20623	5.36774	4.8844	4.94916	5.81652	5.22089	5.55173	5.3067	4.84459	4.82704	5.30047	5.23638	5.35013	4.93637	5.32921	5.43524	6.41963	6.24845	4.78309	5.34099	6.01001	6.38916	6.20151	5.86305	5.70861	5.69338	6.36087	6.61068
SYNPCC7942_RS00745	7.66313	7.78518	7.30292	7.70797	7.02818	7.43403	7.92633	7.9068	7.56632	7.76453	7.81062	8.31102	8.14637	7.92786	7.42032	7.85844	7.81503	6.14434	6.18873	6.13992	6.42346	6.52424	6.14794	5.92226	5.61645	7.00846	7.57476	7.81942	7.5112	6.24543	6.29037	6.74104	6.4477	6.25602	6.23436	9.79258	9.54415	9.68873	9.35909	6.80623	8.05982	9.11635	9.43749	9.19032	9.36323	9.39033	9.53809	9.84131	8.68676
SYNPCC7942_RS00750	6.15867	6.29026	6.36679	6.3336	5.88863	6.37708	6.42749	6.08083	6.37383	6.31322	6.3433	6.3722	5.91023	5.94656	6.05086	5.94621	6.04452	5.58524	5.33882	5.72341	6.44339	6.02309	5.4531	5.60725	5.6196	5.42901	5.62707	5.82218	5.92096	5.53253	5.68872	5.50129	5.71866	5.71945	5.40475	5.61251	5.6285	5.9277	6.12463	6.11333	6.02826	5.38021	5.04751	5.58525	6.17716	6.40541	6.83621	6.91844	6.96792
SYNPCC7942_RS00755	4.08203	3.8364	4.21389	4.28066	3.99862	3.85839	3.7174	3.7507	4.19729	3.92285	4.24809	3.74281	3.39128	3.84233	4.32744	4.16709	3.88266	4.99957	4.87273	4.40481	5.38083	5.10274	5.09539	5.05326	5.25869	4.74914	4.76116	4.79913	4.64736	5.26578	4.90851	4.69557	4.48902	5.5946	4.74745	3.14018	3.18391	5.12568	5.26546	4.6113	5.05128	3.00618	3.04421	2.73534	3.20677	4.39191	4.19082	3.71723	6.03002
SYNPCC7942_RS00760	6.97324	6.17117	6.2659	6.1987	6.97447	6.3672	6.61546	6.62933	6.88075	6.42417	7.00789	6.33461	6.34808	6.63095	7.11123	6.73198	6.43273	5.41285	5.3637	5.38312	5.18492	5.44217	5.66115	5.62753	5.41536	5.19121	5.18674	5.41289	5.52208	5.75641	5.56455	5.59514	5.00801	5.32676	5.15368	2.79865	2.99652	4.7426	4.57317	5.15916	3.85794	3.11542	3.00404	4.00687	2.65925	2.76782	3.75941	1.56661	5.77001
SYNPCC7942_RS00765	7.52056	7.46453	7.20698	7.26152	7.20351	7.27146	6.86094	6.89082	6.85587	6.82652	7.05849	6.7437	6.59711	6.40667	6.89921	6.46755	6.72882	4.80029	5.2438	5.21377	5.31243	5.47178	5.27948	5.25481	5.40934	5.33191	5.5395	5.97279	5.91553	4.95121	4.89226	5.01373	4.95623	4.77595	5.05261	5.30499	5.2708	6.5217	6.43742	5.2963	5.35846	5.50221	5.34893	5.11596	5.3011	4.99079	5.48039	5.82718	6.22256
SYNPCC7942_RS00770	7.92685	7.37225	7.69304	7.53548	7.83555	7.42368	8.2864	8.15694	8.11541	7.8185	8.18849	8.04916	7.73287	7.81617	8.3542	8.02295	8.22378	7.17707	6.82828	6.86868	6.98303	7.21437	6.98531	8.0683	8.03312	7.14636	7.63918	7.93918	7.73048	7.25586	7.24463	7.16955	7.05469	7.09948	7.28139	6.1498	6.28422	7.59878	7.36843	7.1366	5.31843	5.35367	4.73214	5.587	5.91843	6.23993	7.16112	7.28706	8.44566
SYNPCC7942_RS00775	8.38516	8.00728	8.48144	8.10731	8.41716	7.96695	8.45049	8.4503	8.34735	7.99613	8.45203	8.12897	8.67782	8.2332	8.34327	8.28201	8.17328	8.29745	8.03155	8.08574	8.19631	8.2149	8.063	9.12341	9.26188	8.05372	8.84306	9.25266	8.96838	8.34924	8.41919	8.49678	8.45928	8.26224	8.23229	7.54748	7.67234	8.50877	8.41182	8.06824	6.10588	6.67119	6.11129	7.13929	6.36549	7.798	8.39612	8.76097	9.07184
SYNPCC7942_RS00780	6.18615	6.11382	5.93401	5.98729	6.31774	6.38945	6.27618	6.41242	6.15099	6.17011	6.23019	6.267	5.87905	6.09478	6.37593	6.34533	6.32364	5.23939	4.6316	4.54057	5.05409	4.83496	4.95257	5.76984	5.5335	5.11975	5.4412	4.91082	5.19734	5.12246	4.9212	4.55421	5.44692	4.44907	4.90256	4.07133	4.17158	5.37579	5.0599	5.00571	3.86295	3.7764	4.47715	5.38812	4.5423	5.21358	5.11981	3.96623	6.16606
SYNPCC7942_RS00785	5.737	5.12964	5.25737	5.09196	5.6467	4.97696	5.56725	5.65903	5.56401	5.2511	5.46058	5.52369	5.55028	5.45866	5.60753	5.52599	5.17316	5.04801	3.0128	4.1086	5.13263	4.09741	4.57922	5.5247	5.52457	5.01225	5.56272	5.46676	4.13799	4.45214	3.74162	4.28661	5.00437	4.54252	5.07563	3.73277	3.84469	4.4972	4.68655	3.84035	4.04754	2.39177	3.82098	0	3.83371	3.41407	4.84797	0	5.88965
SYNPCC7942_RS00790	7.26471	6.70235	6.74132	7.03546	7.34758	6.84958	7.17536	7.43502	7.34728	7.44778	7.44781	7.22148	7.27766	7.6165	7.30012	7.53685	6.89493	7.89694	7.95937	7.52853	7.22313	7.61632	7.84071	7.71564	7.56063	8.20274	8.19039	7.78155	7.68705	7.93623	7.95762	8.24656	7.89602	7.83981	7.87719	5.77234	5.93525	6.45523	6.6427	7.1873	6.86809	6.09473	5.88862	4.9538	4.4358	4.33209	4.43683	4.53355	7.60644
SYNPCC7942_RS00795	10.6227	11.6672	11.1285	10.5523	10.8284	11.0585	9.89468	10.6996	10.2363	10.7698	10.4045	10.4216	9.69735	10.0782	11.3663	10.4366	11.7129	6.76253	7.02283	8.99358	8.78433	8.98367	8.14145	5.22672	5.9338	10.5142	10.6687	10.0249	9.72354	6.26546	6.02828	5.97293	6.0012	6.13937	6.56994	7.93299	7.77375	10.4233	10.381	8.48503	8.98894	8.75518	8.27984	7.95082	6.93039	5.93523	5.74378	5.84841	6.52042
SYNPCC7942_RS00800	9.08398	8.85359	8.85877	9.40093	8.8514	8.99036	9.35284	9.38797	9.27	9.19732	9.22613	9.32653	9.02887	9.21323	8.97829	9.20822	8.83086	8.55688	8.38527	8.26669	8.72503	8.62383	8.68255	9.20381	9.03598	8.58205	9.06037	9.12185	9.28544	8.39566	8.66598	8.7242	8.328	8.39536	8.7101	7.72084	7.76364	9.37494	9.14323	8.39232	7.10129	6.02793	5.31089	5.70097	5.50056	5.90254	6.59336	6.76333	10.2338
SYNPCC7942_RS00805	5.8779	5.95926	5.32927	5.73594	5.8413	6.08412	6.02225	6.24756	5.67413	5.58039	5.96025	6.13114	4.82768	5.59693	5.89229	6.02328	5.86479	5.13234	5.22108	5.15053	5.08759	5.36981	5.08069	5.32679	5.30851	6.07528	5.82878	6.21822	6.11566	5.6701	6.15187	6.12577	5.3704	5.40787	4.95486	3.90597	3.96945	5.45024	5.2959	5.5543	3.88267	3.61814	3.65802	3.57156	3.53116	0	4.93192	4.05209	7.39797
SYNPCC7942_RS00810	6.76712	7.23512	7.24443	7.24721	6.7205	7.51649	7.37436	6.98272	6.91399	6.88835	6.98937	7.14665	6.72371	6.36786	6.76048	6.60537	6.62261	4.66001	4.53016	4.95791	5.62899	5.78094	4.66146	4.71484	4.82562	5.42694	5.30035	5.84643	6.18427	4.18463	4.66878	4.76956	4.73238	4.86844	4.57039	4.48208	4.74086	6.28008	6.23943	6.30554	5.38882	5.15367	5.66384	6.0975	6.34278	6.47905	7.09276	6.777	7.00076
SYNPCC7942_RS00815	8.72914	7.94852	7.91339	7.9133	8.68075	8.08697	8.20941	8.27482	8.5365	8.03095	8.63269	8.24558	8.07282	8.3911	8.38944	8.63022	8.03958	7.14083	6.78528	6.5058	6.74964	6.62867	6.9963	7.26934	7.29651	6.33671	6.73562	6.89098	6.8988	6.60394	7.12565	6.94363	6.73922	7.16318	7.02327	5.87272	5.99834	6.21831	6.08078	6.42665	6.15984	5.78699	4.29448	4.41645	2.73122	4.12409	4.78708	5.41367	7.0354
SYNPCC7942_RS00820	8.01943	8.8197	7.93469	8.83359	7.61512	8.20581	8.3688	9.69436	8.31825	8.99121	8.24273	9.73559	8.6471	7.97271	7.91451	8.01757	8.33646	5.8756	6.04773	6.13992	6.25182	6.72189	6.07309	6.69196	6.72612	6.79139	7.0037	7.21842	6.98504	6.56897	6.50139	6.37947	6.44974	6.50634	6.41249	11.1481	11.1632	10.6811	10.4767	6.23906	8.97155	7.27392	7.48882	7.49931	7.3043	7.92226	8.9243	8.39172	7.07959
SYNPCC7942_RS00825	8.02662	9.12367	8.21539	9.221	8.0833	9.01769	8.95372	10.6205	8.58518	9.72679	8.36516	10.3695	8.24278	8.68776	8.44115	8.57673	8.67047	4.84138	4.59882	4.70191	5.42587	5.42094	4.86882	5.13124	4.99731	6.87842	6.20054	6.0782	6.20718	5.65324	5.65979	5.35478	5.51403	5.21202	5.98421	10.5171	10.3002	10.1687	10.0143	5.28392	7.65803	6.8597	6.44777	6.58097	7.14853	7.28268	7.91135	7.95493	6.27236
SYNPCC7942_RS00830	10.6261	10.5581	10.6647	10.8241	10.5614	10.6611	10.7671	11.0877	10.7927	10.8405	10.7502	11.128	10.5494	10.9199	10.7165	11.061	10.8289	7.3927	7.19178	7.48993	7.48886	7.40454	7.38619	7.62138	7.2967	7.77392	8.20352	7.82557	7.93849	7.4214	6.92193	7.19103	7.60614	7.35352	7.37719	9.14966	9.12549	8.83958	8.70317	7.66195	7.94223	7.85987	8.32743	8.06561	8.19317	8.43599	8.93744	9.22488	9.03511
SYNPCC7942_RS00835	7.41001	7.38417	7.66211	7.65873	7.31113	7.33576	7.78327	8.21244	7.67668	8.00527	7.58377	7.87851	7.3182	7.66239	7.77589	7.4319	7.49976	6.58004	5.89936	6.14841	6.56011	6.62456	6.18614	6.8122	6.59739	6.12706	6.49516	7.27107	6.78276	6.22577	5.76184	5.37688	6.18371	6.02846	6.23009	6.95685	7.05088	7.14419	6.9345	6.49311	5.20228	4.72588	5.29829	4.71216	4.66971	5.76674	6.02433	6.19348	8.32759
SYNPCC7942_RS00840	8.06072	8.22245	8.11667	8.39517	8.03979	8.2979	8.53789	9.0035	8.54521	8.71751	8.2674	8.70051	8.01005	8.2742	8.52435	8.36015	8.23715	6.81847	6.51061	6.3973	6.80948	6.78497	6.71029	7.13732	6.82521	6.79728	6.99191	7.05392	7.14703	6.6507	6.22731	6.57219	6.51346	6.47187	6.60763	6.83359	7.09552	7.23059	7.00165	7.00491	5.99317	4.79409	4.47248	4.69073	5.18242	4.74029	5.31125	5.79425	8.65548
SYNPCC7942_RS00850	7.88856	7.92835	7.66979	7.90671	8.02696	7.80064	7.58263	7.92582	7.91174	7.70687	7.94731	7.80417	7.84736	7.41999	8.09433	7.97812	7.59672	7.03859	7.10551	6.66127	6.47914	7.42111	7.20545	7.08862	7.50087	7.09293	7.72313	6.37722	7.58472	7.26854	7.60657	7.70949	7.38242	6.9175	7.88268	5.30356	5.34555	6.80556	6.67649	6.6572	5.85712	4.94186	3.28618	5.39268	4.38454	0	3.89722	4.36245	6.61685
SYNPCC7942_RS00855	8.46687	8.02488	8.17176	7.33083	8.48888	7.9717	8.69884	8.09554	8.68026	8.20663	9.01377	8.4069	8.60063	8.65237	8.97085	8.83766	8.98917	7.48717	7.91054	7.71118	7.24777	7.53366	7.5679	7.5626	7.55595	8.90272	8.44122	7.96092	7.57194	7.9808	7.60483	7.93593	7.70534	7.98494	8.07811	5.97921	6.01229	8.28568	8.08722	7.24547	7.00756	6.74366	6.43875	6.74395	6.90272	7.00254	7.5783	7.34804	7.13374
SYNPCC7942_RS00860	8.4021	8.58757	8.53111	8.72023	8.51613	9.09629	8.9605	8.91413	8.97003	9.11522	8.52654	8.98921	8.54735	8.49317	8.39842	8.51856	8.55292	7.33423	7.26132	7.05765	7.59007	7.27413	7.09728	6.4537	6.62931	6.39489	6.65466	6.88538	7.13011	7.66916	7.60358	7.45758	7.56897	7.43693	7.43817	7.38907	7.65439	9.75195	9.831	8.09127	7.5982	5.78699	6.68596	7.64516	7.91114	8.32417	8.24816	8.12337	10.5944
SYNPCC7942_RS00865	6.56127	6.97486	6.91267	7.00913	6.836	7.21764	6.99477	7.28214	6.72138	7.22938	6.61073	7.18922	7.73722	7.51499	6.83738	7.36019	7.41309	5.70797	5.84559	5.64925	5.7783	5.81238	5.96721	5.60245	5.6091	6.11169	6.53384	6.13087	6.19725	5.82372	6.18831	6.46644	6.30027	5.37523	5.99246	6.45196	6.39806	6.75196	6.91832	5.12414	6.25243	6.28809	5.94062	5.51369	4.90172	6.41281	6.44003	5.44782	6.83173
SYNPCC7942_RS00870	7.35744	7.20453	7.09327	7.18763	7.50585	7.44106	7.30129	7.25473	7.21908	6.87069	7.27152	7.02391	6.4407	7.14395	7.31466	7.58906	6.84311	6.48548	6.33969	6.37109	6.50173	6.82817	6.60722	6.58291	6.86955	6.65863	6.74567	7.18649	7.11863	6.46248	6.62234	6.50657	6.42477	6.07803	6.55908	4.33752	4.46652	5.00162	5.08636	6.35891	5.17588	4.16202	3.73277	3.94461	3.74543	4.81398	4.66667	3.88171	6.29099
SYNPCC7942_RS00875	4.60296	4.66628	4.49248	4.63036	4.74986	4.77958	4.60212	4.42124	4.98886	4.37375	4.61738	4.49415	4.55584	4.21203	4.64547	4.58489	3.76647	5.6362	4.53755	5.29667	5.02254	5.88	5.06151	5.71342	5.79271	5.48165	5.45815	6.4806	5.54431	6.32785	5.31822	4.72574	4.3222	4.88156	5.07563	4.00586	4.22174	4.99829	4.57518	5.42207	0	3.84307	3.50063	2.67139	3.51312	3.10259	3.57546	4.03353	5.29146
SYNPCC7942_RS00880	5.3615	4.84256	4.7758	4.70469	5.50886	4.93363	5.26923	5.02704	5.23803	4.59174	5.57843	4.89843	4.82768	5.29216	5.55951	5.50639	4.73685	4.34403	4.70233	4.07222	4.47847	5.00806	4.82615	4.7006	5.13055	4.69547	4.32083	4.77592	4.94307	4.14072	4.02993	4.36916	4.63535	4.58186	4.67159	3.19552	2.97532	3.96633	4.02684	3.92133	3.40942	3.15307	2.49808	2.21091	2.65085	3.12007	3.79879	4.05209	4.51883
SYNPCC7942_RS00885	5.58515	5.44404	5.11571	5.309	5.73784	5.43953	5.52261	5.69804	5.5612	5.24138	5.5512	5.54449	5.328	5.46669	5.55177	5.7446	5.07714	3.14881	4.24518	3.25421	3.23721	4.21318	3.83213	4.09923	4.514	3.68607	4.13585	3.87096	3.4355	3.58247	2.41594	3.84616	2.6889	3.66937	3.48064	3.17617	3.27584	4.47984	4.19734	2.83342	1.89604	1.08159	3.50512	3.03299	1.45528	3.10693	3.78502	4.24794	4.79733
SYNPCC7942_RS00890	6.46607	6.12223	5.92756	6.07339	6.3752	6.05247	5.69041	5.85004	6.28772	5.88604	6.09939	5.70442	5.83168	5.99418	6.2429	6.38433	5.65472	5.06499	3.78466	5.05793	4.63902	5.06447	3.74633	5.35621	5.12146	5.12581	4.57331	5.26684	4.80807	3.09617	5.0143	5.36325	4.95317	4.65473	5.80334	3.57925	3.76394	5.15296	4.7484	3.94952	4.15777	2.48723	2.52295	3.07257	0	0	4.00669	0	5.02708
SYNPCC7942_RS13665	7.34983	7.85277	7.36693	8.36342	7.08596	7.75391	7.70603	8.20579	7.6382	8.18503	7.4742	8.08042	8.09548	8.39618	7.52922	8.26089	7.76253	6.79795	7.02697	6.91518	6.86345	6.8271	6.697	6.59912	6.55113	7.58331	7.74838	7.00385	7.41414	7.33848	6.72747	7.19648	7.07878	6.55978	7.17402	7.67352	7.45918	8.17023	8.39457	7.16731	6.76144	7.51599	7.28862	7.29097	7.24709	7.16278	8.61429	8.59822	9.07045
SYNPCC7942_RS00900	6.58749	6.8251	6.40314	7.00486	6.35206	6.72301	6.59416	6.93515	6.53915	6.5788	6.38013	6.79623	6.4639	6.17272	6.26183	6.25578	6.06599	5.62111	5.4062	5.60226	5.37503	5.7254	5.36582	5.57739	6.04237	6.13296	6.44622	6.44383	5.56032	5.64174	5.85221	6.15936	6.24525	5.44115	5.6869	6.41575	6.39086	6.98977	6.96629	6.11408	5.28187	5.6295	5.20502	5.72874	5.31529	5.69781	6.21434	6.66202	7.64452
SYNPCC7942_RS00905	8.4267	8.27055	7.9034	8.31266	8.18657	8.33522	8.30708	8.45837	8.00556	8.07185	8.14549	8.14635	7.4479	8.07427	7.74056	8.0303	7.48684	5.11442	5.11911	4.37232	4.58863	5.08629	4.62404	5.11436	5.54037	5.7984	5.30406	5.10792	5.24923	4.52778	5.56947	5.02301	4.79533	4.45577	5.22164	5.81468	5.90691	5.98324	5.81896	4.12278	3.57792	3.99627	3.84396	3.79043	3.90745	4.69732	5.68866	6.0294	6.1172
SYNPCC7942_RS00910	5.27613	5.50637	5.45608	5.81582	5.13982	4.56039	4.24817	4.49922	5.03724	4.60409	5.33396	4.39379	5.13941	4.44937	5.04346	4.71474	4.47927	4.73095	5.08139	4.60718	4.71614	4.3833	4.3761	5.38424	4.27762	4.72093	4.70747	3.93978	5.20259	6.038	4.51776	5.2431	5.04919	5.38249	5.59666	5.97025	5.79201	7.16283	7.56201	4.99798	5.61841	6.63942	6.64094	6.83829	5.74963	2.88984	4.58895	4.75385	5.96024
SYNPCC7942_RS00915	6.04357	6.13291	5.93842	6.46924	5.18098	5.37936	5.2644	5.10043	5.58847	6.05647	6.20662	5.52568	5.03798	5.23801	5.57492	5.26049	5.6145	6.44335	6.32571	7.28358	7.45118	6.89719	6.57814	5.72794	5.68405	6.50946	7.37253	7.84389	8.04789	6.32599	6.21216	5.98798	6.33167	6.04264	6.30243	8.15579	7.96952	7.89907	8.42968	7.45546	7.54968	7.84034	8.92927	8.35912	7.78306	6.57849	5.94687	5.64942	7.82785
SYNPCC7942_RS00920	8.08152	8.40483	7.93113	8.1544	7.22014	7.11087	7.07098	7.01158	7.28338	8.22174	8.1928	7.36492	7.50162	8.2349	7.76581	7.78838	8.2907	6.92009	6.79658	7.65687	8.10163	7.16445	6.97901	6.08253	6.26132	7.46153	7.80569	8.31215	8.00646	6.91176	6.53221	6.56057	6.98932	6.58725	6.96035	9.32696	9.17772	8.89114	9.31001	7.98621	7.72586	8.96846	9.80014	9.17746	8.39907	7.68384	6.45061	6.77576	8.04412
SYNPCC7942_RS00925	5.23255	5.76657	5.22547	5.21099	5.32188	5.5998	4.72971	4.92322	4.70506	4.62778	5.20482	4.96525	5.22802	4.60906	5.26511	4.80783	5.26321	4.37405	4.12926	4.92129	4.58279	4.15788	3.8921	4.16472	4.5263	4.53058	4.92798	5.4012	5.29671	4.38816	4.76835	4.99687	4.4521	4.22821	4.50905	8.87312	8.67091	7.90413	8.25984	4.53959	5.65629	6.65852	7.58364	7.15343	6.67587	6.33825	6.55268	7.00729	5.46838
SYNPCC7942_RS00930	7.01724	6.8615	6.84429	6.82501	7.09874	7.11873	6.87152	7.25461	6.87739	6.83854	6.92889	7.23377	6.58603	6.59182	6.47712	6.94317	6.3752	5.65557	4.36077	4.55211	4.40508	4.32864	4.66789	3.71426	4.42744	4.28712	4.69556	5.20331	5.04292	3.74123	4.80111	5.3967	4.55534	5.22227	4.77766	4.80537	4.93458	5.10893	4.81069	3.68232	5.11857	4.21823	5.22113	3.71649	5.46567	5.86329	5.39796	4.20061	5.3673
SYNPCC7942_RS00935	6.04918	5.94953	6.0378	5.81453	5.90463	5.97106	6.29213	6.40925	6.24321	6.10017	6.10484	6.20986	6.20473	6.1835	6.08265	6.0874	6.09134	4.4471	4.45562	3.82557	4.79273	4.69157	4.31444	4.92822	3.49298	4.81746	4.837	4.96226	4.98809	4.33259	4.20586	4.05898	3.96517	4.081	4.81038	5.20616	5.21361	5.71052	5.64079	5.48179	4.93443	5.05963	5.56382	5.56281	5.93779	5.58488	5.79171	6.2387	6.12603
SYNPCC7942_RS00940	5.43318	5.1077	5.06256	4.89371	5.56707	5.26452	5.45443	5.48264	5.46596	5.32028	5.59933	5.47136	4.97047	5.30864	5.73044	5.59105	5.45638	4.32841	4.36539	4.12013	4.09371	3.90041	4.32605	3.98774	3.5855	4.06778	4.45922	4.45445	4.77489	4.15814	3.37314	3.90742	3.96676	4.12506	3.76557	2.97524	3.04336	4.40828	4.43187	3.91736	3.58109	3.01237	3.36054	3.50334	3.58869	4.09372	4.46121	3.30471	4.8541
SYNPCC7942_RS00945	4.41698	4.24073	4.86692	4.51568	4.41739	4.26313	4.14239	4.21401	4.22397	4.25775	4.1648	3.94232	4.06732	4.07977	4.30863	4.41902	4.09413	4.72727	3.80365	3.99066	3.58812	3.53022	4.15355	3.61578	4.07696	3.7804	5.56272	5.34419	5.76228	4.08381	3.09818	3.2459	4.53426	3.78435	4.32826	3.55255	3.28573	4.22392	4.36084	4.48374	2.52284	3.13554	2.32562	4.30718	3.71735	0	3.78046	3.31751	6.08294
SYNPCC7942_RS00950	7.17505	6.87653	6.96953	6.5828	7.00396	6.84933	7.02502	6.48217	7.05773	6.55006	7.17995	6.60034	6.50868	6.4957	6.97031	6.77714	6.70805	5.69036	5.45176	5.38377	5.54503	5.38396	5.52686	4.90636	5.40561	6.29743	5.59878	5.66484	5.23814	5.58468	5.93655	5.64858	5.78871	5.33918	5.31594	3.83244	4.01308	5.94656	5.90364	5.52226	4.43466	4.23716	4.5409	5.03385	5.58306	5.58558	5.05714	5.06504	6.64207
SYNPCC7942_RS00955	4.98504	6.39488	5.71853	5.12159	5.24372	5.42514	5.4891	5.09389	5.19787	4.97285	5.39663	5.13843	5.17265	5.25776	5.3838	5.1366	5.46042	3.52661	3.19379	3.84069	4.0412	3.34855	3.25232	3.69806	3.41604	3.80104	4.70986	4.36065	3.99155	3.80364	4.07985	3.59467	3.74488	3.41145	3.85306	2.81835	2.75343	4.31602	4.58133	3.92366	3.31515	2.73321	3.78741	4.51195	4.14975	2.892	4.69792	4.75624	5.71909
SYNPCC7942_RS00960	9.78966	9.56137	9.60998	9.72608	9.71707	9.81601	10.0284	10.0317	9.83949	9.87036	9.95153	9.86658	9.17177	9.62535	9.67488	9.63081	9.39962	8.51521	8.4209	8.20893	8.55786	8.497	8.45011	8.7344	8.45501	7.87138	8.41008	8.20368	8.46473	8.3614	8.42073	8.48969	8.31676	8.39146	8.24428	7.1938	7.16064	8.69716	8.58784	8.3133	6.94386	7.26423	7.11514	6.87533	6.98229	7.33347	7.90532	8.21552	9.9107
SYNPCC7942_RS00965	4.07318	4.09113	3.90756	4.02254	4.134	4.03867	4.05451	4.05972	4.01511	3.95987	4.29606	3.85234	3.80196	4.6397	4.44734	4.60408	4.15235	2.83764	3.41682	3.13521	3.59867	3.78295	3.6733	4.28502	3.54463	4.1798	4.25822	4.9207	3.87174	3.36364	3.94492	4.01864	3.78352	3.07762	3.91157	2.50801	2.45787	3.85767	4.10961	3.09146	3.6664	1.45655	0	1.26512	1.8962	2.31233	3.02418	3.17579	5.12557
SYNPCC7942_RS00970	8.9912	8.54229	8.51343	8.96203	8.77452	8.80214	8.98224	9.03815	8.87733	8.90534	8.90956	8.92815	8.47559	8.83428	8.62904	8.90873	8.24351	7.89702	7.60247	6.47919	7.39805	7.16567	7.17664	8.05552	8.04574	6.41834	6.70267	6.92826	7.1838	7.78647	7.81339	8.08651	7.86428	7.8294	7.80012	6.80766	7.03534	7.89431	7.65241	6.67413	5.41433	4.68746	4.40886	4.43379	4.85735	6.36743	6.54253	7.07435	8.75371
SYNPCC7942_RS00975	6.62605	6.91705	6.90418	7.19729	6.37061	6.55298	6.66493	6.51584	6.7485	6.39212	6.55991	6.49423	7.70879	6.57072	6.25871	6.5192	6.11136	7.08379	7.03485	7.45492	7.51217	7.08664	6.79198	7.7491	7.42718	7.67675	8.25025	8.05984	7.9675	7.58135	7.54537	7.85737	7.6204	7.23716	7.53448	9.32367	9.18231	8.9679	8.96329	7.50517	7.96164	8.64421	9.35771	8.90978	8.74136	9.1111	9.58566	9.62133	9.19071
SYNPCC7942_RS00980	8.73937	9.05743	8.51901	8.64659	8.27645	8.8839	8.45503	8.15495	7.76668	8.05911	8.07326	8.2346	8.56095	8.21083	7.37077	7.90455	8.34154	5.74689	6.53851	7.12965	6.38076	5.79104	6.20747	6.5465	6.0227	7.2368	6.92964	7.15993	6.74892	6.1067	5.6956	5.9723	6.42856	5.79143	6.43487	10.4528	10.2437	10.1187	10.0337	6.64637	8.32196	9.76304	9.9769	9.85688	9.72267	9.61554	10.5638	10.944	7.53536
SYNPCC7942_RS00985	7.69092	7.08333	7.19648	7.37155	7.70407	7.31196	7.46402	7.63848	7.79612	7.54619	7.63491	7.51964	7.2902	7.51736	7.48541	7.61935	7.05214	5.25569	4.83085	4.7043	4.80088	5.21699	5.14403	5.43105	5.48129	5.25373	5.11105	5.10664	5.37203	5.2669	5.30431	5.06628	5.07932	5.11237	5.17512	4.55777	4.66023	5.39613	5.42219	4.65459	4.8629	4.83065	4.38614	3.81654	3.24233	3.12227	3.99755	3.985	5.25577
SYNPCC7942_RS00990	8.12887	8.00298	8.48108	7.63656	7.87582	8.38109	8.56909	7.70159	8.04766	8.02755	7.93259	7.91063	9.21347	8.76601	7.74789	8.17394	8.58049	5.59154	5.42237	5.61847	6.35689	5.85877	6.02532	6.06904	6.00939	6.5913	6.62035	6.84605	6.18057	6.01655	5.93022	6.04017	5.78018	5.61589	5.75112	10.0915	10.0766	11.2778	11.3463	6.2542	8.15699	8.95816	10.3571	10.6423	10.4255	10.0023	9.68701	9.44393	6.49065
SYNPCC7942_RS00995	5.61903	6.2082	6.38447	5.99521	5.9359	6.49241	6.35251	6.67905	6.04169	6.46189	6.01899	6.27213	6.52574	6.90263	6.39107	6.87348	6.31344	5.05911	4.61552	4.19449	4.99712	4.78441	4.57586	5.77099	4.75044	4.99422	5.74003	6.03735	5.40647	4.63676	5.10594	5.09553	4.98634	4.78183	5.17949	5.71337	5.70077	7.10922	7.28311	4.7247	4.34858	5.70002	6.91181	7.45717	6.9048	5.90013	5.43456	4.83051	9.06886
SYNPCC7942_RS01000	5.40607	5.74952	5.91304	6.40253	5.88826	5.8612	6.01012	7.50742	6.58911	7.231	6.29529	7.01341	6.3522	7.28569	6.92271	7.4647	6.43273	5.47674	5.56601	5.27308	5.40879	5.14427	5.1047	6.43313	5.43631	6.19944	6.67659	6.94751	6.3194	5.94998	5.68308	5.90408	5.68363	5.63531	5.0126	5.36161	5.35441	5.68806	5.56458	5.68033	5.02767	4.01168	3.07461	3.78155	3.47493	3.43692	4.12946	4.78412	9.66174
SYNPCC7942_RS01005	5.90604	6.21446	6.63732	5.91272	6.35147	6.19857	6.14664	6.21498	6.46564	6.48615	6.54053	6.3781	5.94998	6.04367	7.15705	6.0715	7.01752	4.83319	5.10198	6.2866	6.2977	6.41601	5.38784	4.9049	4.64064	8.09879	8.68914	8.5818	7.61865	4.10686	4.51632	4.58905	4.60456	5.05611	4.74538	5.95769	6.10764	7.04672	7.07367	6.81219	7.13808	6.49915	5.78622	5.41794	4.54709	4.40505	3.4666	4.06431	5.95195
SYNPCC7942_RS01010	5.08907	5.37217	5.88912	5.10859	5.48414	5.43409	5.35241	5.62285	5.65299	5.82044	5.83233	5.62143	5.35746	5.23492	6.50009	5.42674	6.42001	4.78917	4.97926	6.43823	6.39967	6.78907	4.88451	4.55122	4.79489	8.28472	8.86851	8.75076	7.69256	5.01043	4.79332	4.65673	3.50235	4.9155	4.67029	5.44021	5.58714	6.72683	6.58422	6.8932	7.17236	6.49056	6.10084	5.50094	4.13085	3.03934	3.71402	3.42669	5.69589
SYNPCC7942_RS01015	4.31184	5.00942	5.5939	4.69712	5.04729	5.05897	4.70807	4.82318	5.27449	5.2856	5.30122	4.93328	4.68141	4.52622	5.975	4.85565	5.9543	4.13432	4.47852	5.86022	5.67296	5.51005	4.06735	3.53196	4.34847	7.28958	7.82755	8.09975	6.4677	3.69834	3.30352	3.69462	3.98762	2.80666	4.42454	4.40242	4.58877	5.76889	5.68204	5.96841	5.76725	5.54485	5.04496	5.0593	1.94546	3.21884	3.31742	3.23546	3.96588
SYNPCC7942_RS01020	5.29579	6.05848	6.44145	5.76305	6.07714	6.08985	5.88644	5.92127	6.26873	6.17734	6.10594	6.00761	4.77497	5.46276	6.74783	5.82002	6.76919	5.1609	5.24328	6.90469	6.52391	6.73127	5.62887	4.5612	4.83942	8.43618	9.00348	8.93359	8.33064	4.61452	4.64652	5.44633	5.12595	4.95118	5.33058	4.99104	5.16683	6.4199	6.30932	7.25015	7.08786	6.25897	6.27701	6.21702	5.51537	5.3046	4.8438	5.52438	5.51419
SYNPCC7942_RS01025	5.83262	6.38366	6.89295	6.05579	6.3603	6.42536	6.26659	6.24046	6.47705	6.40554	6.60857	6.34605	6.19434	6.06195	7.21505	6.13874	7.10258	5.06885	5.45613	6.75016	6.89338	6.83575	5.64101	5.33652	5.15192	8.53417	9.05643	8.88109	7.97525	5.20737	4.45528	5.0965	4.99268	4.89658	5.43186	5.43249	5.54152	6.81208	6.89525	6.98767	6.98836	6.80435	7.28308	7.22228	6.81209	6.63	6.8647	6.15393	5.93903
SYNPCC7942_RS01030	5.56241	5.4564	5.86228	5.68151	5.48137	5.46628	5.69866	5.85053	5.88494	5.73445	5.54391	5.51672	5.50015	5.65811	5.68112	5.50286	5.27977	3.8015	3.73298	3.48199	4.45399	4.15514	3.74706	4.58901	4.19757	4.02031	4.07021	4.76325	4.79988	3.73882	3.26435	3.86031	3.87767	4.01135	3.67742	4.982	4.94456	5.47695	5.36941	4.58121	4.42843	4.83186	5.33199	5.587	6.36832	5.56561	6.67972	6.17919	5.47844
SYNPCC7942_RS01035	8.39172	8.30782	8.00468	8.01568	8.25979	8.34161	8.4202	8.64621	8.31721	8.44502	8.52408	8.62802	7.99123	8.55244	8.39567	8.53159	8.50119	4.78467	5.12753	3.98191	4.45381	4.88732	4.88001	4.11029	5.2148	4.44056	4.70448	5.71519	5.25256	4.1934	4.9883	3.8873	4.91552	4.34981	4.43889	6.54445	6.37538	6.78572	6.51244	4.69048	5.48332	4.59773	5.73315	5.95697	6.13249	6.36765	7.18988	8.01472	6.09936
SYNPCC7942_RS01040	4.5122	4.78352	4.69903	4.87019	4.32541	4.73829	4.82641	4.74383	4.75731	5.24354	4.80188	4.9164	4.82494	5.11281	4.67522	5.11445	4.89416	4.35281	4.04669	4.53277	4.80046	4.96964	4.4121	4.80574	3.76436	4.91659	4.46057	5.10353	5.20291	3.85234	4.43398	3.97455	4.25178	3.96025	3.71834	5.14738	4.9399	5.54938	5.58735	5.41321	6.20807	5.78224	5.63581	5.94365	5.82556	6.60789	6.23254	7.20639	6.6481
SYNPCC7942_RS01045	3.51899	3.71412	3.9488	3.88269	3.73742	3.76129	3.37107	3.38759	3.85572	3.48721	3.61811	3.34716	3.84266	3.71099	3.90723	4.09291	3.51438	2.74229	2.60787	2.46059	3.17022	3.34911	2.57337	2.68866	3.18034	2.98815	2.99906	3.64403	3.95408	2.76341	3.31023	2.98707	3.50377	3.36084	2.6875	2.11596	2.11994	3.89945	3.99885	3.13019	3.12949	1.9358	2.60791	3.3354	2.1068	2.54085	1.72754	2.55627	4.65729
SYNPCC7942_RS14130	6.14476	6.55914	6.15635	6.64028	6.22088	6.56073	6.17767	6.53409	6.32085	6.15602	6.09632	6.53163	6.77365	6.1107	6.46189	6.32343	6.45472	4.7551	4.89032	5.23221	5.71304	5.13811	4.50202	5.95043	5.26437	5.08142	5.98866	6.37063	5.97015	4.30833	4.54177	4.70118	4.60514	4.77421	4.86442	6.1253	5.82172	7.07291	7.0293	5.99992	5.16907	5.55177	5.40584	5.2454	5.51649	6.04972	5.84123	6.32749	7.36666
SYNPCC7942_RS01055	4.99007	4.98817	5.00522	4.89418	4.9892	4.88618	5.04809	5.21502	5.14419	5.06456	5.03469	5.00942	4.69157	4.91657	5.54094	5.10099	5.22206	3.52557	3.80365	4.14587	3.70362	3.81226	3.9005	3.90579	3.54605	4.41072	4.29104	4.37928	3.46372	3.81308	3.2096	3.05821	3.80293	3.73485	3.60352	3.45483	3.39888	4.69002	4.72859	3.63004	3.50555	2.1827	2.69422	3.4922	3.59077	2.73003	3.84002	4.17979	5.3168
SYNPCC7942_RS01060	6.77577	6.3948	6.31507	6.21661	6.59387	6.43132	6.63483	6.72858	6.60395	6.26825	6.67218	6.48882	6.81934	6.5941	6.29563	6.58021	5.93275	4.83693	4.50527	3.45663	4.89751	4.16719	4.76339	5.15757	5.24831	4.33648	3.90169	4.81105	3.88415	4.24468	5.10594	4.98633	4.65459	4.20648	4.8824	4.96085	4.98077	4.89409	4.84215	4.08352	3.6378	3.37717	3.79727	3.76458	3.72371	4.48237	4.42518	5.21138	5.90819
SYNPCC7942_RS01065	5.37265	4.61181	4.07553	4.28842	5.28142	5.53715	5.50285	5.5177	4.88316	5.13011	5.21171	5.49022	4.93764	5.09778	4.94154	5.33481	5.20215	5.24303	4.66563	3.9076	4.36346	4.77936	4.06988	5.08479	4.24143	4.75259	4.34588	4.9451	5.29163	3.70082	4.48127	3.54102	5.34729	4.33806	4.53741	3.81109	4.09776	5.14904	4.93258	4.18798	3.31142	4.79967	4.00836	4.83256	4.0212	4.5362	5.72565	5.11835	5.10825
SYNPCC7942_RS01070	5.81774	5.47688	5.49647	5.32207	5.6733	5.41341	5.88859	5.74389	5.7929	5.53705	5.87677	5.57193	5.23968	5.6295	5.8679	5.66012	5.54456	4.52937	4.33504	4.70097	4.5792	4.47644	4.85602	4.86757	4.89399	5.20523	5.11148	5.46905	5.17333	4.43997	4.39337	4.59593	4.23611	4.27249	4.07288	3.83188	3.82971	5.46251	5.14994	4.73033	4.03555	3.69677	3.40485	4.41446	4.29825	3.86846	4.43736	5.40419	5.96751
SYNPCC7942_RS01075	7.70131	7.60459	7.6782	7.69948	7.84533	7.72822	7.94674	8.08135	7.98368	7.8443	7.94051	7.96485	7.37828	7.94405	8.01785	8.12369	7.66552	6.1563	6.06607	5.73558	6.0458	6.21455	6.03604	6.45692	6.53681	6.35893	6.59189	6.3681	6.34227	6.4126	6.21934	5.67464	6.09655	6.18109	5.92946	4.95957	5.00573	6.46037	6.32572	6.04449	5.62452	5.13921	5.38742	5.77203	6.00624	5.70666	6.48306	6.84745	6.97349
SYNPCC7942_RS01080	5.22916	5.86439	5.97495	5.71162	5.43134	6.03352	5.62246	5.59199	5.34519	5.4319	5.55442	5.39639	5.40018	5.26355	5.65421	5.34443	5.38867	5.25175	4.31814	4.58002	5.69741	5.28509	4.60034	5.28938	4.21618	5.3467	5.1214	6.53037	5.88169	4.70267	4.93884	5.46225	4.51901	4.62006	4.48513	3.67417	3.92308	5.41665	5.49122	6.00936	5.08171	5.82564	6.29989	6.59139	7.11296	6.85085	6.85391	6.15736	6.37851
SYNPCC7942_RS01085	7.71048	7.04684	7.6227	7.00004	7.40416	7.07571	7.64684	7.3084	7.6543	7.1892	7.23647	6.97061	7.04204	7.60631	7.36477	7.36417	7.09299	6.06781	6.12725	6.19165	6.34061	5.88273	6.14314	6.38725	6.13241	6.65709	6.62873	6.7933	6.80091	5.99734	6.23866	6.47589	6.21106	5.85755	6.07584	7.12962	7.24277	7.66195	7.67441	6.62014	7.17987	7.80156	7.64925	7.54056	7.66287	7.71357	7.93927	7.33498	7.57223
SYNPCC7942_RS01090	11.7154	11.5492	11.6381	10.8176	11.3488	11.3297	10.5024	9.89321	10.6306	10.1646	10.9111	10.2396	10.2486	10.007	10.5445	10.4656	10.9202	6.98207	6.79824	7.4844	7.86876	7.36331	7.0509	6.96205	7.0478	8.10188	7.53411	8.16863	8.24532	7.2037	6.91569	6.1199	7.10978	6.62104	7.14932	9.06394	9.15373	9.3673	9.2979	8.08372	9.34033	9.59517	9.43734	9.51122	9.47509	9.61624	9.92553	9.54813	6.92877
SYNPCC7942_RS01095	6.68343	6.98702	7.23207	6.98958	7.00902	7.13679	6.99303	7.01788	6.86047	6.81467	6.98052	6.78942	6.73427	6.68031	6.89411	6.69564	6.75798	5.48296	5.09568	5.24459	5.39173	5.01701	5.22566	5.56978	5.82943	5.25153	5.45911	6.44951	5.23938	5.36912	5.07882	5.5302	5.0176	5.35389	5.14811	4.65739	4.59225	5.50994	5.70285	5.71283	5.31532	5.342	4.89896	5.37036	5.09278	6.01407	5.68691	6.34004	6.58318
SYNPCC7942_RS01100	6.40584	7.26617	6.69091	7.17297	6.49287	6.80218	7.27533	8.39505	7.34257	7.9591	7.00065	7.8217	7.47216	8.42584	7.97711	8.5759	7.06097	6.56451	6.2155	6.29823	6.5673	6.55714	6.4731	7.63522	6.47352	7.20842	7.69171	8.65464	7.16901	6.72967	6.50292	6.81793	6.25022	6.44081	6.35479	6.34605	6.62648	8.14075	8.27805	5.98553	6.09258	4.9903	5.03232	5.25364	4.64504	5.81811	6.889	7.57059	11.3394
SYNPCC7942_RS01110	5.94501	5.7612	6.38697	6.29719	5.99057	5.67852	5.74606	5.97915	6.51102	5.72478	6.09557	5.87691	6.98998	6.01432	6.32556	6.24529	5.68057	7.32022	6.99322	7.45973	7.32986	7.73552	7.21938	7.92523	7.81289	7.30987	7.24187	7.78726	6.69695	7.31265	7.09952	7.43342	7.71453	7.40664	7.36292	6.7929	6.86455	6.77304	6.58146	6.60262	5.66803	5.89264	4.95866	5.84272	5.22727	5.75828	6.27517	7.45865	8.80888
SYNPCC7942_RS01115	6.28224	6.30725	6.12829	6.06413	5.80563	5.95972	5.90095	5.85572	6.06297	5.9532	5.81274	5.73326	6.31069	5.76892	5.96576	6.02315	5.59297	4.28319	4.72484	5.00834	5.03295	4.69233	5.70312	4.78224	5.43887	5.26709	4.96658	5.75164	5.92482	5.5266	5.19478	6.14884	5.0585	4.75929	5.52215	6.75225	6.59963	6.76998	6.33684	5.11098	3.60646	4.66992	4.0662	2.56529	5.45726	2.99118	6.15012	6.15814	7.45755
SYNPCC7942_RS01120	6.17353	6.33495	6.22151	6.45438	5.98618	6.18082	6.21468	6.15393	6.12843	6.18266	6.33113	6.13067	5.87219	6.04762	6.25938	6.1753	5.82992	5.69417	5.57379	6.04705	5.82079	6.22073	6.29238	6.29013	5.98189	6.2891	6.39583	6.49913	6.60029	6.40442	6.53384	6.15871	6.20085	6.395	5.90324	4.54609	4.43358	5.86367	5.90195	6.34142	4.87628	4.87986	5.15544	5.48173	5.50417	5.902	6.18816	5.77094	7.50265
SYNPCC7942_RS01125	7.20877	6.8104	6.90149	6.88792	7.16915	6.96445	7.1415	7.24873	7.25745	6.98629	7.32916	7.08768	6.87148	7.13167	7.1124	7.21031	6.76006	5.42247	5.3342	4.9606	5.1974	5.42686	5.47011	5.42332	5.0608	5.09809	5.33315	5.43711	5.77044	5.39451	5.92306	5.2897	5.43602	5.69704	5.41639	4.97821	5.02002	5.09841	4.96459	5.0711	4.89782	4.62259	4.28614	4.37674	4.53161	4.95862	5.13036	6.05152	5.83818
SYNPCC7942_RS01130	6.03781	5.58292	5.84245	5.86461	5.93668	5.62552	6.07098	6.04353	6.17468	5.77075	6.12011	5.84172	5.88359	5.91252	6.13915	6.05213	5.7117	5.01537	4.59912	4.79185	4.76411	4.23195	4.66736	5.29203	4.69595	4.47855	4.80193	5.408	5.14115	4.42003	4.98991	4.93549	4.83885	4.86926	3.85538	3.9942	4.05786	4.79663	4.70184	4.69208	3.58956	3.48367	2.16963	2.69228	3.91931	3.79371	4.28666	4.05678	5.31558
SYNPCC7942_RS01135	7.86123	7.85944	7.96409	7.46346	8.23326	7.94671	8.26933	8.04771	7.99652	7.89672	8.06241	8.1236	7.99735	8.32874	8.20668	8.42978	8.23338	6.49118	6.44479	6.90374	6.31966	6.72552	6.5695	7.47724	7.10103	7.43348	7.35853	7.59187	7.11546	7.06674	7.26711	7.17089	6.36744	6.70628	6.84162	7.33975	7.38962	8.2989	8.04219	6.53505	6.26072	5.74218	5.78474	6.90798	7.29906	7.61799	8.29228	8.50767	7.15946
SYNPCC7942_RS01140	7.72737	6.98549	7.84106	6.89617	8.16754	7.57266	8.87109	7.69189	8.57453	8.02476	7.66079	8.06226	9.87675	9.15059	8.75605	8.80716	7.95781	6.86585	6.48893	7.06737	6.19491	6.6844	6.567	6.34856	7.15863	7.56117	6.50109	6.92343	7.90115	6.43557	6.77004	6.74381	6.60336	6.37881	6.008	7.37273	7.18855	8.57107	8.03898	5.07651	3.24553	2.99268	5.46045	5.51702	5.47383	4.07255	6.52494	6.60263	6.70666
SYNPCC7942_RS01145	11.6026	11.4629	11.3553	11.6691	11.7345	11.6628	11.5212	11.6656	11.7534	11.5524	11.8174	11.7919	12.1541	11.8366	11.5723	11.8567	11.5664	11.8436	11.6611	11.4423	11.7672	11.7239	11.6079	11.3427	11.3299	11.4545	11.1712	11.8053	11.8407	11.7108	11.6569	11.7977	11.6725	11.7597	11.4001	10.9813	10.9027	11.2918	11.1783	11.3895	11.2667	10.6721	9.96197	9.84867	9.84044	10.082	10.4203	10.9863	11.6767
SYNPCC7942_RS01150	9.9421	9.57739	9.7583	9.68593	10.1743	9.61225	9.69677	9.82171	9.83039	9.65056	10.0382	9.68764	10.1402	10.5047	10.1363	10.4821	9.7915	9.75463	9.73682	9.45423	9.55273	9.63126	9.63765	9.61154	9.43861	9.75613	10.0458	9.84531	10.0174	9.80195	9.74367	9.85033	9.73827	9.58629	9.7974	7.99196	8.01436	8.86722	8.96908	9.62056	9.45771	9.19004	8.6319	7.77074	7.76408	7.66615	8.42705	7.89782	9.85781
SYNPCC7942_RS01155	8.20967	7.675	7.98901	7.9083	8.28637	7.74977	7.90061	8.13578	8.35038	7.90759	8.28904	7.85621	7.94244	8.21858	8.27893	8.38469	7.80125	7.56477	7.64288	7.03036	7.09701	7.3713	7.5112	7.42163	7.21956	7.71197	7.69413	7.44773	7.38986	7.37907	7.65556	7.27138	7.5941	7.56985	7.53233	6.33256	6.38421	7.05515	7.00429	7.03434	6.23667	5.9182	5.1891	5.27698	5.03341	5.19328	5.09956	5.46791	7.41789
SYNPCC7942_RS01160	7.37055	6.78711	6.75019	7.03336	7.28931	6.76339	6.92206	7.19529	7.15971	6.71254	7.2111	7.02737	6.87887	7.02759	7.66977	7.42178	7.09545	6.4914	6.95518	6.63349	6.59716	6.74105	6.42865	6.77753	6.27884	7.123	7.03659	7.23072	6.93371	6.28602	6.46974	6.50992	6.3311	7.06877	6.73218	4.71482	4.97963	6.14473	6.00554	6.27893	4.57997	4.00351	4.0442	4.65523	0	4.17779	2.83815	4.75385	7.89143
SYNPCC7942_RS01165	6.63463	7.35572	6.59506	7.69162	6.58009	6.91137	6.62643	7.84741	7.43508	8.11626	6.81587	7.99177	8.17886	7.62448	9.76978	7.84539	9.83362	5.92052	5.99439	6.23506	5.47634	5.5319	6.53816	5.9783	5.44503	6.87898	6.58114	6.30187	6.10881	6.45914	6.44583	6.1528	6.7994	6.29737	6.63936	10.7214	10.7557	9.37781	8.42126	5.99451	5.86464	5.01426	5.82227	6.03096	5.78925	5.81731	5.78354	6.19254	7.34112
SYNPCC7942_RS01170	8.10457	7.29314	6.95855	6.63844	7.19932	6.99696	7.19743	6.66478	6.91072	6.78668	7.2545	6.75846	7.0775	6.40112	7.90975	6.66333	7.83086	5.82487	6.02161	5.85224	5.56813	5.66632	6.12365	5.44146	5.08165	6.40197	6.06362	6.08227	5.46105	5.02207	5.74932	5.55334	5.80446	5.53976	5.95508	8.91568	8.86026	7.82526	6.86785	6.11576	6.12007	6.5074	6.39338	6.56221	6.6504	6.4304	6.41506	6.29862	6.029
SYNPCC7942_RS01175	3.25484	3.29643	3.55606	3.58706	3.68108	3.71905	3.37156	3.98271	3.76696	3.8648	3.11823	3.28426	4.71275	3.11047	5.66059	3.71222	4.31353	4.30903	4.21964	4.32681	4.82504	4.71851	4.7657	5.13863	4.75011	3.88363	4.14205	3.63356	2.69598	4.98356	4.25943	5.06991	4.01819	4.44986	5.18349	3.01508	3.0537	4.3624	4.5062	3.29187	3.63146	1.52061	1.54901	2.81042	2.77264	3.24798	2.83104	3.79867	5.58551
SYNPCC7942_RS01180	7.12241	6.27291	6.09554	6.19363	6.78014	6.18971	6.66674	6.37798	6.7539	6.3226	7.06127	6.28528	6.40192	6.58864	6.95745	6.79355	6.2698	6.12841	5.85787	5.45064	6.0737	5.92183	6.12391	5.83719	6.47443	5.12789	4.93418	5.48331	6.13049	5.97942	5.91717	6.2558	5.6146	5.91379	5.87398	3.34506	3.57989	4.52959	4.41189	5.33683	4.00879	3.28422	2.46058	1.74172	3.16314	3.21453	4.04387	2.94713	6.18262
SYNPCC7942_RS01185	8.53672	7.92373	8.31717	8.34045	8.02479	7.66721	8.17301	7.9116	8.5157	8.24007	8.60648	8.44713	7.75143	8.02505	8.26895	8.39464	7.94884	7.65568	7.4603	7.26438	7.82037	7.17576	7.38742	6.9175	6.75578	6.70917	6.92928	6.70223	7.0882	7.23018	7.30007	6.8002	7.23735	7.13019	7.43961	7.67257	7.6794	7.4589	7.51335	7.51908	8.1811	6.94352	6.84476	6.71119	7.10429	6.86088	7.17199	7.54462	8.39017
SYNPCC7942_RS01190	6.59128	6.67618	6.50852	6.31713	6.55394	6.70073	6.9572	6.09886	6.59691	6.37134	6.89781	6.41041	6.29177	6.40643	7.10003	6.58992	6.81455	4.5782	3.87855	4.93609	4.96874	5.0269	4.33499	4.68724	3.95465	5.67572	4.77702	5.40006	4.59562	4.29482	4.26562	4.49423	3.95123	4.21035	4.5751	3.33985	3.15828	5.16665	5.15163	4.64508	3.95014	4.5072	3.83174	4.80894	3.8952	3.61298	5.05895	4.93504	5.69619
SYNPCC7942_RS01195	4.98959	5.28914	4.94651	5.12328	5.02709	5.12799	4.92078	5.12144	5.24866	4.69662	5.20195	5.10807	5.47984	4.70926	5.39154	5.1851	4.21277	6.12806	6.36197	6.90481	6.40031	6.64321	6.62076	6.17955	5.78858	7.18654	6.94706	6.82313	7.48717	6.41217	6.4562	6.46005	6.31991	6.75941	6.36168	4.28375	4.16718	6.56411	6.57047	6.29539	4.84901	4.45411	4.92582	4.83487	4.44451	4.75199	5.2606	4.51741	6.74885
SYNPCC7942_RS01200	9.26879	9.56526	9.05846	8.77884	8.92046	9.25943	8.36442	7.86205	8.02595	7.86245	8.55008	7.97016	8.58326	6.9628	8.44937	7.29018	8.35946	6.83863	7.08868	7.85529	6.58787	7.00069	7.51763	6.34988	6.28642	8.15435	7.10581	7.04746	6.90672	7.13951	6.85439	6.8806	6.91557	7.28582	7.21543	6.86906	6.88112	9.4358	9.41418	7.86581	7.15766	7.40939	7.76969	8.06111	7.90209	8.05233	7.93538	8.15801	6.16282
SYNPCC7942_RS01205	6.52338	6.69919	6.39828	5.87265	6.35628	6.44307	6.17333	5.7738	5.65154	5.69406	6.19433	5.84047	6.0232	5.6758	6.65863	5.4198	6.59157	5.72936	5.69437	6.30017	5.74925	5.66123	5.75492	5.90217	6.21425	6.67526	6.28889	6.09286	5.99862	5.50615	5.78961	5.44219	4.52709	5.70506	5.52667	3.94157	4.13145	6.77718	6.61582	6.42714	4.80009	4.72367	5.09524	5.7228	5.14493	5.5621	5.66986	5.69347	6.22186
SYNPCC7942_RS01210	6.37037	6.12689	6.16463	6.06142	6.19536	5.87242	6.13408	6.25253	6.25175	6.21602	6.11333	6.28376	5.94243	6.24688	6.86695	6.43785	6.65081	4.39671	4.74397	5.03384	4.41775	4.63513	4.97448	5.00923	5.15079	4.63039	4.12429	5.01146	4.61639	5.1018	4.28863	5.18119	4.58249	4.578	4.70036	4.28592	4.34073	5.44402	5.19361	4.44833	4.01624	3.83624	3.38001	3.97212	4.15719	4.67474	4.88375	5.49128	5.48111
SYNPCC7942_RS01215	6.89732	6.58513	6.9588	6.43302	7.02757	6.10433	6.27147	6.2706	6.34517	6.11646	6.57386	6.13179	6.93528	6.64631	7.09253	6.85733	6.61801	6.6995	6.79974	6.91789	6.11227	6.72655	7.27911	7.21061	7.40878	6.45871	5.37442	6.48789	6.43035	6.75797	7.19569	6.90464	7.04231	7.09764	6.98847	4.08457	4.39754	5.24534	4.91053	6.43455	5.23085	3.87076	0	3.28861	2.39332	4.68889	3.84584	4.31004	6.93726
SYNPCC7942_RS01220	9.89122	9.5258	9.70835	9.47026	10.3746	9.6155	8.66063	9.11097	9.06333	8.83139	9.28378	9.05132	9.10344	9.36354	9.82877	9.86965	9.48609	10.347	10.3869	10.283	9.80608	10.0102	10.3118	9.96385	10.1334	9.67371	9.25549	9.06269	9.51941	10.206	10.1498	10.1436	10.2879	10.1955	10.223	8.65812	8.67817	8.38748	8.126	10.0915	9.59657	9.07551	8.56675	7.97335	7.68943	7.85983	7.86218	8.54351	8.92705
SYNPCC7942_RS01225	7.23631	7.07552	6.95016	7.03618	7.18741	7.10087	7.23433	7.37145	7.31264	7.323	7.14743	7.42241	6.88418	7.12928	7.23639	7.16837	7.06168	4.88422	4.83103	4.43169	5.10912	4.9513	4.90726	5.31163	5.56101	4.61294	4.43271	5.50851	5.54121	5.05892	5.01562	4.56489	4.73724	4.91594	4.73434	5.27943	5.13463	5.83971	5.56165	5.25258	5.13358	5.17587	5.32833	5.44971	5.58538	6.18524	7.02338	6.59741	6.22531
SYNPCC7942_RS01235	8.01884	7.85809	7.82311	7.98208	7.90891	7.81061	7.72388	7.70989	8.06159	7.76105	7.82631	7.70159	7.66258	7.72232	7.82276	7.83194	7.4094	7.03313	6.93843	6.74862	6.82842	6.76572	6.79584	6.81528	6.94052	6.7552	6.71644	7.70591	7.76148	7.21023	7.12129	7.10639	6.93689	6.75941	6.84435	6.23557	6.33438	6.92028	6.72177	7.13272	6.61464	5.91244	5.48314	5.62536	6.43517	6.483	7.50613	7.50963	8.14992
SYNPCC7942_RS01240	5.87859	7.10066	7.33579	7.22439	5.91206	6.91903	7.42535	7.26453	8.48137	7.17391	6.6804	7.1294	10.4688	7.96723	6.62612	8.22708	6.77294	9.92989	9.22503	9.61301	10.7196	10.086	9.0198	10.4579	9.52062	10.583	11.732	12.1559	11.4295	9.7686	10.1623	9.96009	9.81207	9.58081	9.88548	11.6481	11.76	12.7323	13.1857	10.3077	11.0324	10.4907	11.098	11.3441	11.1048	10.9203	8.83951	9.55925	15.0345
SYNPCC7942_RS01245	8.20431	9.52464	9.5015	9.13418	8.40127	9.68094	10.1109	9.09541	8.87589	9.6292	9.08616	9.37514	8.73894	8.89753	8.81635	8.19668	9.79445	5.85091	5.82897	7.77597	8.71577	8.11107	6.41485	5.4685	5.53774	9.18416	10.0388	9.55255	9.24114	5.52512	5.57336	5.90822	5.35709	5.63747	5.42681	8.02088	8.14357	9.79759	9.75218	9.04338	9.23975	9.66528	10.3019	10.3188	10.269	9.92593	7.79044	6.50867	7.07328
SYNPCC7942_RS01250	9.11811	10.3839	10.4435	9.60515	9.1939	10.3319	10.9174	9.70501	9.66165	10.2763	10.0108	10.1414	9.71879	9.48696	9.62507	8.8304	10.7357	4.6006	4.35634	7.49263	8.33653	7.78702	5.60964	2.66523	4.00624	9.01884	9.88855	9.60287	9.12918	3.62751	3.7616	4.17929	3.70321	3.90189	3.33037	8.04804	8.12463	10.146	9.99322	8.83978	8.8993	9.72845	10.0956	10.2351	10.3698	10.1141	7.88767	7.30832	6.40029
SYNPCC7942_RS01255	6.84021	6.89514	6.80071	6.77595	7.04944	6.94013	6.80731	6.58484	7.04184	6.64458	7.11141	6.49617	6.39875	6.5971	7.37778	6.82742	6.63434	6.78578	6.68426	7.10558	6.78025	7.02271	6.9595	6.52471	6.72067	7.65051	7.28292	6.83024	6.87433	6.97846	7.15161	6.93997	7.15881	6.82158	6.76194	3.79355	3.95269	5.28987	5.45596	6.67482	5.69912	4.39158	4.55286	4.84685	4.05282	4.437	4.63134	5.10794	7.04334
SYNPCC7942_RS01260	5.8906	5.49469	5.66484	5.55276	5.87463	5.36058	5.77973	5.61287	6.074	5.84507	6.04017	5.64687	5.12367	5.62896	6.57434	5.9388	6.04935	5.53332	5.30057	5.28796	5.03799	5.30234	5.01171	5.17106	5.15283	5.65957	5.50944	5.49264	5.34861	5.44466	5.63639	4.918	5.31148	5.28731	5.02283	3.58875	3.57912	4.79595	4.92712	5.20798	4.07243	2.63041	3.02395	3.22559	2.95453	2.30315	4.05075	3.69591	5.41131
SYNPCC7942_RS01265	6.12605	5.9405	6.17049	5.77903	6.25323	5.99675	5.91735	5.85272	6.34139	6.16723	6.10712	6.03424	6.1048	6.08075	6.8712	6.2851	6.46189	5.05994	4.91929	4.90173	5.07306	5.12683	4.96388	4.80731	5.36847	5.7433	5.71131	5.14455	5.60011	4.9407	5.68397	4.97849	4.8317	5.33896	4.98091	4.03941	4.16145	5.34491	5.35163	4.6004	4.52966	4.19396	3.5895	3.16257	3.49645	3.08645	3.98437	4.5713	5.16419
SYNPCC7942_RS01270	6.74319	6.75474	6.65352	6.42389	6.92383	6.68474	6.71058	6.81085	6.8123	6.49802	6.94902	6.62809	5.59762	6.48576	7.70139	6.91837	7.08129	4.7104	5.40086	6.0552	5.42963	6.03278	5.89003	5.65829	5.78154	6.72837	6.52359	6.26006	5.24739	5.75948	4.69713	5.49783	4.65459	5.18919	5.09288	3.93519	4.00025	6.20525	5.97062	5.29112	4.25742	3.71861	2.99357	2.91158	3.23832	2.83733	4.66246	4.85899	5.56574
SYNPCC7942_RS01275	4.71782	5.04917	4.93417	4.69402	5.21282	5.12007	4.79566	5.16378	4.92542	5.00093	5.08639	4.77964	5.53206	4.82436	5.72802	5.30128	5.14758	4.59847	4.29389	5.21319	4.68586	5.3497	4.4906	4.65823	4.03458	5.33798	5.33786	5.64589	4.98809	4.31491	5.1545	4.94032	3.69358	4.23954	4.61429	3.03991	3.03172	4.75855	4.69681	4.48374	3.11577	3.23068	2.41183	2.12887	2.09492	2.52803	4.18205	3.41406	4.89578
SYNPCC7942_RS01280	6.58423	7.11624	7.188	6.94956	7.02667	7.67175	6.93332	6.69665	6.40781	6.44425	6.67658	6.57895	6.77087	6.55999	6.7599	6.44785	7.20216	6.53353	6.46876	6.67859	6.86946	6.726	6.28281	6.22111	6.65297	7.58133	7.62632	7.80572	7.21932	6.26953	6.15895	6.44277	6.58858	6.25133	6.54985	11.3786	11.2412	10.1711	10.6346	7.50492	8.37281	10.6809	10.9713	11.0516	11.0378	10.9432	10.9323	10.2568	7.58228
SYNPCC7942_RS01285	9.15541	9.32974	9.82853	9.50919	9.33995	10.1182	10.047	9.4436	9.00802	9.52709	9.1078	9.58498	10.637	10.2735	8.63606	9.53607	9.88439	9.40784	9.33493	9.72015	10.1809	9.86387	9.61295	9.44683	9.37572	10.5683	10.8536	11.3186	10.6394	9.86997	9.73754	9.50769	9.3177	9.38291	9.39468	15.1551	15.1114	14.3251	14.5534	10.9698	12.3195	14.3366	14.6064	14.624	14.5679	14.4227	14.3834	13.5903	10.4034
SYNPCC7942_RS01290	8.79654	9.85067	8.7009	9.07319	8.82563	9.98511	8.97342	10.1646	8.29187	9.24569	8.32616	10.0312	10.0338	10.101	8.58009	9.87511	9.04086	5.59581	5.28393	5.75918	6.42209	6.31827	6.13265	6.38231	6.43334	7.64643	8.83319	9.57845	8.87987	5.48554	5.66759	6.14751	5.73247	5.72563	5.85524	14.2856	14.2287	13.0857	13.0437	6.96638	10.5777	12.7452	11.9924	10.4699	9.48169	9.4633	9.60266	9.53072	7.08159
SYNPCC7942_RS01295	9.42536	9.21815	8.8093	9.39398	9.24672	9.47991	9.21384	9.79604	9.40283	9.52277	9.22561	9.5928	9.09799	9.12528	9.04204	9.16164	8.70364	7.64728	7.54647	7.25829	7.4348	7.49807	7.59865	7.72393	7.74697	7.34902	7.48068	7.38559	7.63709	7.69447	7.45297	7.47719	7.4678	7.58407	7.47088	9.87858	10.0696	9.94396	9.80095	7.5755	7.56208	8.65156	7.82507	7.47963	7.41069	7.55815	8.33632	8.60254	8.11278
SYNPCC7942_RS01300	7.5987	7.69456	7.70951	7.56739	7.65351	8.01748	8.09285	7.70864	7.69405	7.64316	7.80684	7.81278	7.33295	7.51666	7.71443	7.55591	7.88925	6.02293	6.07271	6.49793	6.74046	6.30486	5.80565	5.69885	5.88492	6.77349	6.54737	6.35866	6.21656	6.19375	6.42306	6.37166	6.08043	6.08464	6.18749	5.55228	5.50276	6.81397	6.90796	6.34854	6.41019	6.06348	6.75968	7.15729	7.20979	7.20279	7.31207	7.25499	7.33351
SYNPCC7942_RS01305	8.66708	8.85971	8.55647	8.54998	8.60311	9.05003	9.05061	9.04084	8.59808	8.74537	8.79312	8.94299	8.43066	8.60972	8.43447	8.62676	8.49512	5.53617	5.68627	5.58623	6.06949	5.9409	5.36541	5.68838	4.95801	5.69942	6.40263	5.35893	5.87489	5.14019	5.45917	5.33295	5.65373	5.27288	5.58719	6.11827	6.13272	6.27651	6.12122	6.01434	5.28455	5.0786	5.3768	5.94665	6.15706	6.40744	6.81147	7.05725	7.1927
SYNPCC7942_RS01310	6.68371	6.85873	6.72675	6.74083	6.4354	6.8429	6.99444	6.93006	6.67042	6.71862	6.86045	6.84022	5.93146	6.39205	6.72038	6.55244	6.40787	5.2931	5.56874	5.67392	6.20676	5.64193	5.41354	5.81979	5.84665	4.41511	5.88983	5.65128	5.38946	5.59041	5.03414	5.70949	5.70272	5.30896	5.23454	4.97196	5.02587	5.81369	5.6524	6.01365	4.63955	3.94413	3.71532	4.92946	4.98305	5.60294	5.38096	5.93722	6.96776
SYNPCC7942_RS01315	5.89438	6.30908	6.19317	6.21751	5.64915	6.01164	5.97619	6.02393	5.6213	5.77547	6.13138	6.11558	5.93202	6.41647	6.04095	6.35677	6.09682	5.74568	5.88337	5.95432	5.49523	5.65677	5.71672	5.88029	5.28925	6.34137	5.86496	6.19872	5.67286	6.17238	5.9925	6.00099	5.35112	5.74347	5.98478	4.75436	4.74285	5.77126	5.56905	5.53496	4.50469	4.53925	4.27384	4.70388	3.89622	5.18658	5.0774	6.2832	7.81312
SYNPCC7942_RS01320	8.43686	8.27495	8.67371	8.63515	9.02951	8.66132	8.45014	8.54249	8.44235	8.36556	8.69193	8.71698	8.01947	8.51198	9.15076	8.9847	8.95115	10.3017	9.92519	9.84806	9.54921	9.68297	9.97779	9.10848	9.51471	8.87969	8.77691	8.7066	9.04443	10.0808	9.87162	9.87446	9.96304	10.0002	9.71574	7.16644	7.23638	7.40752	7.63869	10.0831	9.03753	7.73587	6.86289	6.78207	7.25504	7.39676	7.8303	8.25949	8.35683
SYNPCC7942_RS01325	11.1299	11.1761	10.8369	11.4038	10.9441	11.379	11.4005	11.7091	11.2756	11.5836	11.1347	11.5232	10.9498	11.2016	10.9232	11.0103	10.7496	10.0381	9.98345	9.84414	9.95956	10.0114	9.98171	9.86338	9.75904	10.2988	10.4227	10.3421	10.3509	9.96794	9.90885	10.051	9.95092	9.87471	9.91477	12.0694	12.1667	11.6738	11.5963	9.93892	10.3716	11.1648	10.5496	10.3603	10.3959	10.6603	11.4901	11.7869	10.6418
SYNPCC7942_RS01330	6.82623	6.68548	6.58283	6.58368	7.07657	6.722	6.70666	7.10255	6.83449	6.65162	6.98126	6.90612	6.85504	6.95952	7.21583	7.19796	7.03694	5.08485	4.38989	4.70191	4.68364	5.04058	5.03325	4.52781	4.98522	4.30225	5.58374	4.5004	5.17644	3.55128	5.10243	5.04787	4.64067	5.05319	4.77302	4.26735	4.16263	5.30015	5.07433	4.80379	4.51927	3.97447	2.95262	3.52683	3.11379	4.29238	4.30231	4.31004	5.78741
SYNPCC7942_RS01335	9.92002	9.64039	9.64875	9.79972	9.78654	9.71064	9.83801	9.98597	9.9808	9.88097	9.96732	10.0018	9.45829	9.79014	9.7993	9.8319	9.61526	7.39379	7.12879	6.82749	7.1439	7.24417	7.29357	7.56069	7.66062	7.05273	7.1885	7.27507	7.39864	7.28615	7.12596	7.45755	7.25382	7.24762	7.13344	7.76299	7.73211	8.02557	7.76715	7.29044	7.4448	6.77253	6.66904	6.66865	6.84752	7.02859	7.44937	7.99653	8.0706
SYNPCC7942_RS01340	6.88868	7.16153	7.07507	6.94378	6.77827	6.97158	6.86334	7.15502	6.8024	6.69905	6.78743	7.12147	6.78492	6.36934	6.87939	6.52643	6.57662	6.04245	5.83702	5.92555	6.27482	6.24936	6.05509	6.48079	6.81005	6.72223	6.63091	6.80194	6.58126	6.18197	5.85575	6.06995	6.20548	5.99854	6.02604	6.21478	6.15647	7.01209	6.88102	6.38733	6.20433	5.79021	6.30298	6.18987	6.95462	6.20324	6.62374	5.84414	6.82121
SYNPCC7942_RS01345	7.58633	7.62829	7.79521	7.75144	7.73325	7.45563	7.61065	8.18637	7.83651	7.91206	7.67942	7.74613	7.29362	7.50832	7.86462	7.64839	7.28302	5.68152	5.18154	5.51381	5.66159	5.95905	5.32886	5.98983	5.98751	6.37075	6.1892	6.32632	5.76228	5.89503	5.85113	5.61739	5.63126	5.55467	5.32499	6.24452	6.18078	7.07251	7.02788	5.72541	5.0289	4.94739	4.09181	4.30718	4.26528	5.18658	4.47481	4.45475	6.92145
SYNPCC7942_RS01350	7.70474	7.53417	7.43333	7.34151	7.61227	7.40312	7.86653	7.9075	7.59203	7.67547	7.83856	7.57087	7.22624	7.7967	7.97249	7.86572	7.68582	6.14598	5.47254	6.06047	5.7733	5.78029	5.72137	5.50928	6.30887	6.25954	6.2936	6.3325	6.2088	5.74011	5.15091	5.97704	6.0771	6.28548	6.09219	5.57138	5.57644	6.93047	6.78685	5.32302	5.47064	3.54426	0	3.63708	5.09969	3.18342	3.65918	5.6478	6.68135
SYNPCC7942_RS01355	7.18567	7.01133	6.98511	6.89723	7.09855	6.79747	7.19588	7.3735	7.23784	7.07932	7.29208	7.01716	7.01289	7.2073	7.23686	7.29976	6.70754	4.95907	4.48976	5.20478	4.74029	5.14221	5.65268	6.03137	5.71767	5.55555	5.63671	5.72498	5.76228	5.64395	5.55803	5.36608	5.45654	5.24542	5.24582	4.49638	4.44201	5.95866	5.86739	5.45113	4.61956	4.34656	4.25719	4.16812	3.87984	5.20904	4.89583	4.87554	7.04113
SYNPCC7942_RS13905	13.2575	13.9445	13.4716	13.321	13.4948	14.0474	13.0437	12.8693	12.6398	12.5752	12.9133	12.9072	13.0907	11.965	12.199	11.7452	12.9891	10.0064	10.276	11.242	11.3983	11.1614	10.6051	9.40829	9.46844	12.6863	12.7031	12.526	12.291	10.3056	9.94912	10.2031	9.94287	9.88221	10.206	14.5659	14.3842	15.1241	15.0505	12.838	14.198	15.9423	16.8656	17.1049	17.0166	16.799	16.6087	16.2436	12.9424
SYNPCC7942_RS01360	9.8425	10.3096	10.4667	9.94791	9.99643	10.2671	9.43108	9.22356	9.34421	8.93857	9.4448	9.09828	9.63113	8.50354	8.81911	8.40114	9.07147	7.01228	6.71176	7.67528	7.58657	7.39925	7.14774	6.20264	6.97879	8.90014	8.88507	8.60726	8.29502	7.05944	6.99778	6.77539	7.00006	6.83392	6.94884	11.0054	10.8377	11.6171	11.3276	8.31607	9.60211	12.0028	12.2834	11.9442	11.7647	11.7097	12.0158	11.4738	7.93182
SYNPCC7942_RS01365	4.75058	4.79136	4.6523	4.90759	4.73932	4.58871	4.64791	5.1988	4.58125	4.90086	4.83997	4.71394	4.51935	4.80107	4.83534	5.02849	4.67983	4.83891	3.96856	4.60387	3.94319	3.93694	4.44715	4.92465	5.02136	4.95015	4.5315	5.00039	4.74477	5.16859	4.37369	4.66409	4.13135	5.10162	5.13525	4.31471	4.28364	5.5755	5.53249	3.93901	4.19671	3.48004	3.76148	2.91417	3.77417	2.49051	4.13908	5.26445	5.8845
SYNPCC7942_RS01370	7.24982	6.70363	6.81135	6.78798	7.13614	6.74339	7.10866	7.52891	7.35891	7.05329	7.45116	7.13954	7.29592	7.39322	7.27652	7.33293	6.76826	5.26798	5.42556	5.24363	4.59113	4.90429	4.95393	5.34606	5.2207	5.42165	4.99293	4.92759	5.11711	4.95839	5.43092	5.02334	5.10781	5.2292	4.82113	4.64809	4.65526	5.65345	5.5239	4.51159	3.39153	3.30752	2.48184	3.93746	4.05533	4.40864	4.39384	5.63492	6.14909
SYNPCC7942_RS01375	7.69726	6.97481	7.00313	6.90793	7.73901	7.1827	7.42993	7.41495	7.51143	7.24232	7.89121	7.3806	7.4489	7.70141	7.47907	7.82549	7.086	6.16036	6.34724	6.22535	6.06831	6.05286	6.31432	6.26101	5.97867	5.82352	6.42581	6.06406	6.00674	6.04502	6.38475	6.61545	6.28633	6.2465	6.16734	4.23249	4.3206	5.16357	5.17401	5.52592	5.11098	4.56499	4.50418	3.66955	3.6289	2.70556	3.83249	3.99272	5.69814
SYNPCC7942_RS01380	6.51403	5.63061	5.93858	5.93152	6.48652	5.86238	6.20199	6.10226	6.48464	6.07374	6.57576	6.0658	5.586	6.14767	6.36981	6.34303	5.79516	5.22683	5.2552	4.48338	4.84985	5.04313	4.54888	5.21633	5.12464	4.3742	4.91649	4.88971	5.33281	4.71532	5.22701	5.43842	5.12109	4.77584	5.12082	3.31624	3.57769	4.20079	4.15891	4.71304	3.4337	3.70764	2.98319	2.90129	2.37404	2.82712	2.42932	2.84312	4.48926
SYNPCC7942_RS01385	6.95622	6.182	6.47714	6.36884	7.12411	6.42447	6.92366	6.8165	6.97112	6.58854	7.20123	6.66991	6.39717	7.05093	6.9407	7.32695	6.58322	5.45556	4.71924	4.83516	5.09608	4.95915	5.09916	5.45375	5.00909	4.53682	4.80149	4.70702	5.16921	5.44254	4.83646	5.32217	5.04994	5.31778	5.40903	2.90002	2.99995	3.78455	3.97072	4.70954	3.70465	2.8423	2.26783	3.16095	1.54902	0	2.33308	2.74121	4.27408
SYNPCC7942_RS01390	5.02673	4.70419	4.85671	5.09385	4.97063	4.8028	4.99826	4.79646	5.05927	5.00696	5.12572	4.89249	3.97392	4.77423	4.96978	4.9566	4.55941	4.30903	4.44245	3.7981	4.10198	4.57259	4.71123	4.88377	4.97651	2.88175	3.35799	4.07458	3.87773	4.02845	4.3691	4.16779	4.22781	4.02982	4.2057	2.59567	2.7345	3.47668	4.0764	3.85149	3.63146	3.13554	1.38135	0	2.55122	0	3.78046	2.1978	5.26307
SYNPCC7942_RS01395	5.26322	6.01567	6.19622	6.31597	5.32457	5.00754	5.08581	5.41214	5.94205	5.50247	5.48898	5.67	5.01121	5.48952	5.61764	5.42244	4.96635	4.98215	5.24572	5.37863	5.43792	5.33	4.86264	4.70646	5.18612	4.87839	5.93513	5.75533	4.37866	5.28384	5.52289	5.27992	5.18257	4.97255	5.06319	4.19016	4.06304	5.37701	5.29384	4.42143	4.6838	3.95171	4.24015	4.295	2.46392	2.9226	3.92669	3.84148	7.09489
SYNPCC7942_RS01400	5.44348	5.40929	5.61763	5.91498	5.37585	5.37795	5.27158	5.4373	5.23697	5.59387	5.40399	5.09642	4.07949	4.4356	5.09291	4.61789	4.66308	6.69176	5.94249	6.85313	6.42346	6.08925	6.68213	6.16999	5.81424	6.09786	6.56017	6.3568	6.24557	6.57273	6.12275	6.50641	7.10457	6.14212	6.6446	5.50042	5.63832	6.3352	6.42719	6.27151	5.95585	5.83263	6.32112	5.59737	5.55414	5.58211	6.19606	5.12675	8.18375
SYNPCC7942_RS01405	8.52985	8.60907	8.63293	8.48426	8.5734	8.75001	8.3025	8.02685	8.30184	7.9348	8.28723	8.0707	7.60033	7.79592	8.17158	8.14106	7.95318	6.59045	6.52254	6.9481	6.50311	6.53514	6.53331	6.63511	6.32941	6.70442	6.7379	6.28958	6.70119	6.84482	6.23573	6.28263	6.61024	6.7147	6.52742	6.07107	6.12931	6.74247	6.82941	6.4664	6.31479	6.35048	6.38138	6.15473	6.38891	6.73311	6.83519	6.9631	6.90734
SYNPCC7942_RS01410	6.07381	5.74922	5.67904	5.64168	5.87147	5.65375	6.11002	5.93558	6.03447	5.82776	6.19183	5.92946	5.87704	5.95244	5.94486	6.1525	5.82522	4.06545	4.239	4.10894	4.3269	4.32431	4.44288	4.28868	4.94536	4.89351	4.83911	4.85293	5.06335	4.03342	4.33293	4.82054	4.44205	3.86545	4.36016	3.47378	3.61204	4.42104	4.41433	4.07397	4.07322	3.03833	2.98911	3.25001	3.21055	4.12159	4.19482	4.31004	5.62647
SYNPCC7942_RS01415	6.05858	7.30768	7.34004	6.34501	6.36847	7.33852	7.61708	6.62178	6.72579	7.09211	7.00276	7.05676	6.23751	6.22122	6.8402	6.26743	7.7198	1.99145	2.09763	3.88946	5.18338	4.25977	2.39226	1.53562	1.38228	4.34636	4.35822	5.49535	4.47135	2.89912	1.54282	2.40448	1.38003	2.2868	0	3.89239	3.67666	5.61947	5.48554	5.0638	5.93201	6.20764	6.91653	7.428	7.55896	6.87647	6.23162	5.38712	3.3237
SYNPCC7942_RS01420	5.52753	6.35005	6.39011	5.69062	5.64687	6.44528	6.95677	6.02582	6.19695	6.39295	6.19605	6.30571	5.68167	5.83053	5.99128	5.54174	6.60686	3.21902	2.75856	4.63105	4.98118	4.71071	3.92365	3.11443	3.8541	4.72822	4.99424	5.32885	4.4925	3.32473	3.30836	3.96877	3.69322	3.46358	4.14548	4.34163	4.24243	5.57989	5.50551	5.16981	4.97998	6.67936	6.69625	7.04262	7.28135	7.32982	6.20983	5.6522	5.22312
SYNPCC7942_RS01425	5.71021	5.64588	5.83421	5.83267	5.62042	5.40398	5.69952	6.01146	5.86632	5.81676	5.71122	5.68446	5.67826	5.88039	6.1532	6.00533	5.77957	4.8629	4.76741	4.41023	4.44961	4.86536	3.84537	5.20392	5.08181	3.8394	3.81213	5.15794	5.0692	4.61497	4.13427	4.89326	4.26928	4.27156	4.24123	3.42955	3.60285	4.59229	4.57504	4.59071	3.62516	2.99567	2.72057	3.45645	3.2429	3.91649	4.01946	4.09326	6.2709
SYNPCC7942_RS01430	7.11376	6.93043	7.03579	7.25832	6.92732	6.96493	7.50363	7.81191	7.41011	7.58312	7.42583	7.6507	7.46009	7.3623	7.67403	7.60666	7.62335	6.81158	6.62711	6.22851	6.97782	6.88112	6.65125	7.43226	7.27128	6.10874	6.8224	6.79054	6.52477	6.66308	6.74791	6.72168	6.7046	6.85966	6.64634	5.2736	5.44063	6.33184	6.1109	6.98159	5.76725	5.15865	5.23728	6.00484	5.58651	6.28302	6.45448	6.54845	8.43361
SYNPCC7942_RS01435	9.55733	9.35461	9.2957	9.47341	9.32647	9.43509	9.70914	9.76103	9.35969	9.37726	9.58122	9.51326	8.99567	9.27159	9.10083	9.34987	8.87005	8.73668	8.64093	8.14781	8.69841	8.69347	8.58271	9.40652	9.15161	7.91694	8.56446	8.61811	8.70394	8.67729	8.63421	8.66738	8.53475	8.5668	8.63699	7.28141	7.35638	7.99127	7.90217	8.78025	6.22115	5.86588	5.68381	6.3165	6.46042	7.09327	7.94289	8.32024	10.0272
SYNPCC7942_RS01440	5.46066	5.47814	5.53086	5.57474	5.69099	5.72781	5.84526	5.87778	5.76747	5.70686	5.79192	5.68525	5.63667	5.56534	5.74604	5.87262	5.51656	2.67983	3.62964	3.18478	4.05894	3.46669	3.76927	3.37998	3.69411	2.06857	3.54029	2.7993	4.02392	3.40637	3.51484	3.40272	3.8581	4.46907	3.65807	2.98123	3.12067	4.342	4.54159	4.21796	2.79735	3.13935	2.815	1.36236	3.87904	4.22974	3.60668	3.61416	4.73759
SYNPCC7942_RS01445	9.70359	9.54603	9.53845	9.6697	10.3089	9.85665	9.51438	9.9671	9.78484	9.4851	10.1464	9.97393	9.78056	9.95693	10.1262	10.5397	9.77834	9.57384	9.41561	9.31466	9.364	9.46502	9.58838	9.74997	9.7143	8.65691	8.96848	9.17843	9.77511	9.55685	9.72984	9.45129	9.65164	9.59667	9.4725	6.24076	6.36405	7.00005	6.93052	9.0738	7.24779	6.88875	6.25304	4.42216	5.91811	6.67379	6.63974	7.05168	9.90086
SYNPCC7942_RS01450	9.69869	9.3442	9.42699	9.63706	10.2264	9.8952	10.2336	10.3209	10.0735	10.004	10.3688	10.0836	9.69626	10.3942	10.4374	10.7374	9.81684	9.88761	9.83237	9.22694	9.27257	9.63328	9.82589	9.76376	9.54568	8.71806	9.09393	9.25545	9.94841	9.82017	9.69936	9.78069	9.813	9.68639	9.62688	6.40656	6.64123	7.2008	7.37979	9.55977	7.72023	7.20293	6.22729	6.80479	6.35041	6.30912	5.84123	5.56266	9.9201
SYNPCC7942_RS01455	6.06642	5.81714	6.2848	6.1977	6.40815	6.12087	6.27299	6.42296	6.40676	6.28858	6.48444	6.20288	5.70241	6.58789	6.81292	6.85013	6.08688	7.64183	7.3219	7.27052	7.62548	7.02172	7.47059	7.11984	7.21619	6.44688	6.95559	6.75855	6.99784	7.38512	7.50895	7.71528	7.33549	7.52155	7.45252	4.09706	4.38614	5.01435	5.19775	6.79734	5.2192	4.10599	3.60206	3.27787	4.71759	4.28102	3.29943	4.69527	8.42668
SYNPCC7942_RS13610	4.42082	4.37424	4.88018	4.68105	4.3993	4.00568	4.64052	4.39097	4.59915	4.2681	4.66342	4.42347	4.01976	4.58746	5.10304	4.72538	4.15749	5.93875	5.84113	5.89314	5.74322	5.68474	5.93206	5.47519	5.81212	5.32952	5.67959	5.75702	5.58036	5.72786	5.48593	5.89196	5.47825	5.95588	5.78926	2.9815	3.32469	5.19379	4.91819	5.72684	5.34099	3.24175	3.04694	3.33259	2.43304	0	2.98548	4.1075	7.05737
SYNPCC7942_RS01465	6.96014	6.46247	6.16268	6.36875	7.05867	6.41984	6.49973	6.48178	6.80064	6.38251	6.97208	6.36315	6.54793	6.80711	7.02937	7.24656	6.0899	6.58329	6.37737	5.99123	6.14685	6.43816	6.51293	6.28998	6.40276	5.86522	5.89781	6.11537	6.3602	6.64137	6.45868	6.82678	6.71362	6.53081	6.48361	3.61707	3.66222	4.31264	4.48418	5.32435	4.40912	4.01466	3.60425	3.19105	2.95619	4.12259	2.78798	3.66021	5.63552
SYNPCC7942_RS01470	9.58423	9.26275	9.19804	9.54445	9.50218	9.51455	9.60437	9.75724	9.7556	9.67842	9.67269	9.62238	9.0367	9.41443	9.36911	9.48682	8.87434	8.04394	7.96473	7.78778	7.80219	8.00322	7.9862	8.08255	7.96753	7.70784	7.95463	7.67781	7.94578	7.97801	8.02654	8.06837	8.04423	7.93848	7.94243	7.61654	7.63282	7.34888	7.27694	7.87019	7.67208	6.95477	6.48289	6.48758	6.14818	6.6739	7.05477	7.56346	8.5447
SYNPCC7942_RS01475	6.79088	6.45691	6.8891	6.8583	6.78135	6.54013	6.65385	6.84718	6.88179	6.80876	6.7237	6.65811	6.30435	6.73401	6.98391	6.84328	6.48111	5.72002	5.06885	5.30448	5.51739	5.93889	5.39062	5.94771	5.65145	5.52924	5.63538	5.83801	5.59194	5.69843	5.36568	5.61366	5.81908	5.66807	5.80729	4.26293	4.45024	4.81969	4.83626	5.92013	4.31748	3.50546	3.92886	3.59805	3.85479	3.88141	4.04717	4.63549	5.98118
SYNPCC7942_RS01485	7.656	7.92645	7.96167	7.81755	7.72749	8.20256	8.18444	8.18095	8.24496	8.23571	7.93779	8.38063	9.02515	7.52411	7.62022	7.87672	7.82626	7.78029	7.53125	7.80631	8.33282	8.40339	7.73881	7.64135	7.73418	8.55016	8.56261	8.93322	9.14437	7.49939	7.45172	7.38382	7.42873	7.84789	7.56427	9.32297	9.26159	9.79948	9.42672	8.63672	10.2516	10.5484	10.7702	10.5233	10.5946	10.6717	9.61725	9.20285	8.40576
SYNPCC7942_RS01490	7.23361	7.31643	7.27873	7.2546	7.18309	7.51755	8.21683	7.93288	7.77174	8.01215	7.75332	7.99371	7.43125	7.27214	7.66295	7.48111	7.70764	5.20311	5.24153	5.17728	5.57898	5.45663	4.83783	4.95703	4.86009	5.5482	5.93497	6.16584	5.91647	5.04949	5.00303	4.61649	4.79027	5.1124	4.93933	6.64076	6.58193	7.37824	7.23263	5.93551	7.20206	7.08063	7.0538	6.97522	7.15	7.02365	6.31297	5.76612	5.51753
SYNPCC7942_RS01495	6.60534	6.53706	6.1811	6.45992	7.06447	6.84295	6.30242	6.71999	6.28557	5.95009	6.48153	6.58031	5.89707	6.01432	6.80054	7.18791	6.20917	6.84149	6.67509	6.94029	6.65428	6.77161	7.07923	6.98349	6.61143	7.33992	6.34426	6.66024	6.32569	6.98567	7.20145	7.36654	7.39375	7.16476	7.13818	4.28915	4.37979	5.14684	5.13956	6.32988	4.47073	5.03744	3.31454	4.295	4.81264	4.77234	3.92669	5.5751	7.79933
SYNPCC7942_RS01500	10.4595	10.0101	10.2541	10.0902	10.4976	9.96177	9.78566	9.50539	10.0042	9.80779	10.0808	9.50941	9.55766	9.74878	10.392	10.1533	9.89511	11.5561	11.5354	11.1582	11.1381	11.2912	11.3713	11.0134	11.3465	10.4124	10.5078	10.6668	11.1454	11.591	11.6023	11.4993	11.581	11.661	11.5532	8.86441	9.16259	7.15098	6.97665	11.2287	10.2546	8.80012	7.571	7.06094	6.47789	6.71896	6.91107	6.87699	9.15503
SYNPCC7942_RS01505	8.6219	7.7962	8.07538	8.05904	8.62776	7.92641	8.29559	8.34256	8.64879	8.40468	8.57305	8.24857	8.55275	8.96109	8.52517	8.81509	8.27134	8.63725	8.40032	7.68187	7.87106	8.22917	8.44271	8.54525	8.75514	7.73117	7.85055	7.27431	7.65822	8.37225	8.59263	8.42978	8.41912	8.41782	8.38445	5.4753	5.69043	5.74381	5.4769	7.40979	6.92879	5.05372	4.53178	4.7856	5.10909	5.58364	5.81777	5.99517	7.70586
SYNPCC7942_RS01510	8.06093	7.66133	7.65139	7.95387	8.00625	7.75007	8.08269	8.35041	8.33003	8.20739	8.12291	8.16655	7.53915	8.11269	8.14289	8.02346	7.95202	6.14963	5.95082	5.85147	6.05267	6.18905	6.12909	6.49206	6.4862	5.84948	6.03939	6.47737	6.41982	5.95666	6.26075	6.08947	6.21266	6.08596	6.02985	5.72859	5.7091	5.93617	5.98393	5.79939	5.66803	4.87679	4.41439	5.19389	4.55577	5.12547	5.56777	5.87321	7.11378
SYNPCC7942_RS01515	8.94779	8.80079	8.91438	9.13171	8.81421	8.79565	8.67305	9.0711	8.8977	9.13315	8.6502	8.99878	8.79619	9.2894	9.22642	9.27296	9.19458	9.11391	9.0286	9.05716	8.95821	9.05456	8.85375	8.93807	8.5834	9.07802	8.92481	9.27296	9.33892	8.75347	8.57544	8.85536	8.72208	8.68743	8.78559	9.03611	9.20249	8.35307	8.13552	8.90153	8.88308	7.86543	7.0216	7.215	7.14607	7.50638	8.19191	8.61383	11.2084
SYNPCC7942_RS01520	5.29481	4.90586	5.33653	5.04976	5.00475	4.77315	4.88809	5.07924	5.1168	4.71279	5.17461	4.90606	5.50866	4.94792	5.50313	5.3272	4.83805	4.67578	4.32948	4.57699	4.26907	5.00469	4.64268	4.90865	4.4632	4.92303	4.28286	4.09232	4.71351	4.12605	4.35794	4.86493	4.29796	4.77421	4.39867	3.07288	3.20709	4.74946	4.76278	2.72785	2.64312	1.28371	1.30941	3.35521	2.45352	2.0916	3.00743	2.10586	5.98493
SYNPCC7942_RS01525	6.68421	6.26292	6.41362	6.62984	6.64086	6.4072	6.87356	7.08407	6.90721	6.62917	6.88523	6.76495	6.81035	6.86187	7.11284	6.91559	6.51147	5.08485	5.40536	5.29917	5.10197	5.62129	5.89612	5.94319	5.92474	5.97896	5.36312	6.0202	5.99218	5.65324	5.98326	5.58647	5.33542	5.64232	5.4002	5.00677	4.93278	5.72719	5.54174	5.16519	5.17356	4.83168	5.17217	5.35752	5.31445	6.11744	6.40057	7.24495	6.2154
SYNPCC7942_RS01530	8.48593	8.34696	8.21672	8.35439	8.59625	8.53591	8.97961	8.99381	8.70382	8.66695	8.79543	8.72101	8.40832	8.8279	8.88595	8.87165	8.32392	7.13256	7.18551	7.43611	6.85088	7.29612	7.49949	7.58898	7.26443	8.09394	7.64809	7.51485	7.63613	7.34955	7.44796	7.38185	7.14732	7.32316	7.31115	6.39825	6.31556	6.94237	6.84708	6.59151	5.99086	5.90577	5.67168	6.46283	6.28834	6.52059	7.26165	7.38764	7.89492
SYNPCC7942_RS01535	8.90795	8.98672	8.93645	8.86777	8.85788	8.81816	9.10353	9.2343	9.17253	9.0851	9.36362	9.19486	9.4006	9.38005	9.08401	9.37612	9.43829	7.91834	7.97439	7.69926	8.26895	8.20708	8.11104	7.5789	7.63947	8.16112	8.19348	8.05017	7.81735	7.90855	7.90631	8.2217	7.9109	7.87771	7.88102	8.36743	8.28407	8.5697	8.27289	8.02017	8.21722	8.30963	8.30283	8.2549	8.78045	9.03202	9.32707	9.57111	8.94388
SYNPCC7942_RS01540	6.21747	6.96702	7.07313	6.36482	6.43156	7.14572	7.58485	6.50481	6.84318	6.91861	7.09128	6.98643	6.18443	6.16853	6.9803	6.16987	7.2512	5.16981	4.69799	5.2287	6.24666	6.08438	5.07473	4.80364	4.63775	5.21846	5.91586	5.97065	5.70817	4.73827	4.81423	4.9748	4.95098	4.88869	4.66319	4.37314	4.39593	5.49398	5.52223	6.06014	5.71442	5.68447	6.49481	6.54076	6.57959	6.48098	5.54566	5.63399	6.02
SYNPCC7942_RS01545	3.95702	4.72129	4.61832	4.47083	4.48297	4.86066	4.30752	4.65229	4.60116	4.78553	4.32179	4.7923	5.27409	4.40333	4.85313	4.62025	4.74881	3.62555	2.90687	3.88642	3.69011	3.36175	3.21095	3.2757	2.92848	3.9765	3.43481	3.69146	4.52453	1.98332	3.1499	3.97535	2.92531	3.21407	3.09965	4.11008	4.32241	6.71211	6.71841	3.34843	3.826	2.67955	2.23706	1.96338	2.72784	3.201	2.439	3.50816	5.99661
SYNPCC7942_RS01550	8.23438	9.55382	9.69021	8.4857	8.7695	9.47468	10.3233	9.23242	9.17833	10.0912	9.60404	9.70147	9.24289	9.65447	9.74817	9.07974	10.8225	5.3178	4.75746	8.71438	9.59002	9.18926	6.4111	3.28645	4.45894	9.68994	10.6553	10.267	9.48043	3.74534	3.67415	2.92614	3.59521	3.69227	3.39835	7.11195	7.09017	8.12432	7.85339	9.26977	9.49012	9.39525	9.39239	9.47672	9.44245	9.26193	6.60914	5.299	4.8432
SYNPCC7942_RS01555	6.09705	7.3885	7.5728	7.54585	7.03839	7.08843	7.84019	7.07185	7.51075	7.414	6.63935	7.35878	8.35645	7.02159	7.37551	7.03303	7.25637	5.70964	5.724	7.35323	8.11718	7.66975	6.82315	5.64762	6.06212	8.41586	9.15179	9.09176	8.32492	6.06929	5.97458	6.13825	5.62566	6.25317	5.51164	7.24421	7.40625	9.06171	8.79103	7.82976	8.25994	8.98446	8.81984	8.8422	9.4723	8.70168	8.12409	7.82051	7.14833
SYNPCC7942_RS01560	7.24914	8.42886	8.00044	8.12002	7.73048	8.6197	8.03474	8.17942	7.5468	8.1083	7.62945	8.44289	7.99904	7.5239	8.00782	7.86065	8.29797	6.58616	6.01385	7.28358	7.72157	7.55023	6.46392	5.89484	5.73459	7.75589	8.52459	8.66491	7.97417	6.97	6.72514	6.2885	6.42672	6.12119	6.21342	7.38897	7.58581	9.19795	9.2914	7.83541	7.85306	8.16808	8.34064	8.57292	8.15563	8.30095	7.6006	8.60499	7.70882
SYNPCC7942_RS01565	7.1795	7.63773	7.42917	7.71881	7.08756	7.68039	7.17593	7.40303	7.09872	7.2381	6.8423	7.30863	6.97944	6.75139	7.29679	6.72237	7.20793	6.13462	5.44628	6.17767	6.40581	6.16305	6.01836	6.08871	5.69676	6.55294	6.44807	6.79255	6.62493	5.55094	5.28752	6.01388	5.7981	5.44347	5.65201	6.45432	6.49702	7.26355	7.17987	6.36673	6.62199	6.36762	6.02865	6.83591	6.42399	6.52241	6.18909	5.94931	6.28195
SYNPCC7942_RS01570	7.64684	7.83169	7.59394	8.20095	7.52073	7.91442	7.27289	7.40047	7.09631	7.31371	7.31136	7.20138	6.72167	6.84818	7.3667	6.80166	7.24522	6.22261	6.16367	6.76975	6.49779	6.50854	6.3368	6.73283	6.43686	7.08197	6.76002	6.57882	6.59841	6.10276	5.93519	6.1184	5.95215	6.42192	6.24307	6.71154	6.98996	6.50813	6.46631	6.99879	6.69818	5.07509	5.25761	4.3498	4.93317	5.01423	5.48079	5.03226	7.81007
SYNPCC7942_RS01575	8.86222	8.44609	8.49635	8.36508	8.47927	8.28393	8.11825	7.82823	7.97508	7.54866	8.31839	7.78306	7.63741	7.19097	7.87886	7.22339	7.79808	6.88228	6.91257	7.36533	7.05268	7.11528	7.09902	7.36486	7.40461	7.92145	7.57535	7.66385	7.59846	7.10182	7.07755	7.08446	7.02288	6.97442	7.22859	6.36631	6.5931	7.23037	7.20601	7.37327	6.36869	6.01957	6.51998	6.34689	6.21236	6.26931	6.76647	6.47252	7.87547
SYNPCC7942_RS01580	6.16566	5.53615	5.76622	5.68382	6.20383	5.94652	6.12145	6.13952	6.18905	5.94987	6.0321	6.16187	4.99222	5.89694	6.07485	6.11991	5.79344	5.7497	4.32294	4.91319	5.10115	5.316	5.40709	5.46057	5.28925	4.94151	5.12631	5.12146	5.74873	5.26475	5.68433	5.17306	5.54254	5.04577	5.6977	3.18362	3.46647	4.87864	4.63392	5.03366	4.0171	3.8579	3.67479	4.00335	3.18621	4.13163	4.41861	2.532	6.28866
SYNPCC7942_RS01585	6.39056	6.48671	6.44535	6.31739	6.42054	6.32684	6.53857	6.51018	6.31344	6.07724	6.23502	6.41774	6.98998	6.47872	6.3634	6.72746	6.52568	5.03395	4.78536	5.28491	5.28691	5.50219	5.2541	5.2538	5.8138	5.39538	5.49032	5.97293	5.71079	5.49317	5.53544	5.58799	5.6002	5.26936	5.57378	5.23988	5.04584	5.59675	5.57283	5.75833	5.30201	4.80057	5.16638	5.79468	6.01802	6.38106	5.81827	6.83308	6.56228
SYNPCC7942_RS01590	9.64374	10.1641	10.4899	9.90663	9.76162	10.3026	10.1624	9.31434	9.64726	9.57728	9.79253	9.57295	9.47984	9.0778	9.72777	9.12902	10.1162	5.15181	4.85413	6.02614	7.0868	6.43542	5.38197	5.09037	5.11162	7.1806	5.84846	7.13593	7.35918	4.66509	5.19151	5.26261	5.45259	4.95536	5.04596	5.80763	6.0062	7.43935	7.46919	7.65738	8.32948	8.368	8.99478	9.68254	9.9457	9.84803	9.52058	9.23276	6.40419
SYNPCC7942_RS01595	7.63704	7.9199	8.03561	8.17497	7.82507	8.19799	7.87299	8.45051	7.91169	8.01603	7.84511	8.21221	8.27963	8.07916	7.61785	8.05633	7.43951	7.92327	7.65537	7.62467	7.71103	7.71723	7.60659	7.67097	7.85706	7.14792	8.09657	8.03238	8.20209	7.84477	7.61512	7.8603	7.6782	7.76111	8.00476	7.51129	7.41217	7.43213	7.33121	7.98291	6.8488	5.71828	6.31919	5.6509	6.80019	7.33927	7.60753	7.95268	9.37917
SYNPCC7942_RS01600	6.36988	6.27817	6.32909	6.52856	6.51633	6.67266	6.57315	6.9008	6.56361	6.32293	6.34008	6.72103	5.3553	6.09967	6.54642	6.4689	6.41436	5.60996	5.18726	5.27569	5.67203	5.28509	5.45391	5.61585	5.50636	5.24597	4.92132	5.73609	5.59062	5.55324	6.17184	4.89988	5.41982	5.38857	5.25116	3.73224	3.94303	5.13151	4.93543	5.36824	3.83713	2.50406	2.89152	2.58794	1.77848	3.015	3.48454	4.49356	6.02494
SYNPCC7942_RS01605	10.1081	10.2107	10.2963	10.1898	10.3268	10.4471	10.1909	10.0186	10.0622	10.0338	10.1108	9.91785	9.51079	9.78089	9.96232	9.87204	9.63404	8.08573	7.95442	8.24417	8.42794	8.49555	8.12001	8.17619	8.30327	8.93016	9.10462	9.07556	9.08585	7.9432	8.02553	7.93798	8.02391	7.92487	7.80538	9.5401	9.41172	8.72773	8.57796	8.26934	8.49581	9.1404	8.36752	7.64084	7.20471	7.20306	6.18681	6.51871	7.8208
SYNPCC7942_RS01610	9.6124	10.3367	9.83016	9.49787	9.74949	10.1407	9.01974	9.4223	9.49048	9.47392	9.66234	9.93209	10.438	9.47968	10.2261	9.83131	10.3368	9.63223	9.3886	11.1643	11.2722	11.2552	10.1676	8.47436	9.25142	12.306	12.3975	12.4517	12.107	8.93981	8.85363	9.15248	9.16661	8.97772	9.06143	13.0808	12.9497	11.8177	11.8997	11.6738	12.2284	13.0279	12.5583	11.2977	8.97573	6.72239	6.77742	7.47238	7.91049
SYNPCC7942_RS01615	7.74848	7.44002	7.58045	7.165	7.66667	7.41682	7.62937	7.57881	7.41847	7.4506	7.82471	7.49494	7.64431	7.79623	7.66065	7.9925	7.93096	5.96245	6.37246	6.81729	6.71316	6.51389	6.28969	6.10844	6.14431	7.56882	7.68875	7.08609	6.83064	6.46935	6.16172	6.09931	5.8675	6.33946	5.99725	6.30121	6.27636	7.84299	7.81023	6.2562	6.75297	6.50448	6.15987	6.83941	5.85088	7.04718	7.48688	7.47799	6.59
SYNPCC7942_RS01620	7.27889	7.70657	7.13653	7.31985	7.12998	7.32158	6.9202	8.3404	7.29051	7.51512	7.12539	7.87418	7.52316	7.45604	7.57532	7.60478	7.47691	6.81507	7.29849	7.50869	6.97633	7.41049	7.33201	7.41845	7.28004	8.88492	8.70945	8.01891	7.43838	7.73227	7.75661	8.1416	7.7333	7.37718	7.66485	8.08747	8.13639	9.24829	9.16676	7.03265	7.20858	5.98656	6.07742	5.62864	5.24563	5.3272	5.43456	6.13741	6.59936
SYNPCC7942_RS01625	6.39158	6.45084	6.21142	5.85142	6.41794	6.35589	6.41054	6.69127	6.3982	6.43175	6.53751	6.54585	5.62952	6.48887	6.67443	6.58411	6.62318	4.5804	4.78623	4.90831	4.95275	4.68248	4.63826	5.33136	4.61168	5.82944	5.63338	5.92452	5.50765	4.97458	5.30008	5.32802	5.24918	5.12159	5.21251	5.28771	5.24468	6.51691	6.29014	4.55754	4.42285	3.69839	3.73846	3.85748	3.37137	5.18658	4.49585	4.83786	5.39574
SYNPCC7942_RS01630	6.28326	5.65885	5.69336	5.35019	6.15025	5.59415	5.84079	5.8424	6.06127	5.63551	6.32819	5.71288	6.25842	6.16409	6.32097	6.29832	5.93423	5.92702	5.80861	5.84212	5.67428	5.78937	5.65121	5.8765	5.89414	5.57294	5.76792	5.72718	5.8247	5.66994	5.95541	5.74009	5.92889	5.80214	6.02172	4.82162	4.92345	5.40345	5.54798	5.79924	4.77317	5.33238	5.26502	4.80056	4.27755	4.54447	4.45229	4.07365	6.18748
SYNPCC7942_RS01635	9.56405	9.59365	9.74926	9.25181	9.7876	9.51829	8.78065	9.19871	9.56595	9.32972	9.45271	8.92903	10.5136	9.29419	9.56802	9.44689	9.66077	11.6167	11.8451	11.7748	11.6966	11.5707	11.5085	10.5553	10.628	10.9705	10.9853	11.1627	11.478	11.7674	11.5442	11.6898	11.6839	11.7044	11.8463	11.203	11.1394	11.6637	11.6439	12.0134	11.8111	12.2462	12.2913	11.9748	11.2231	10.3635	10.0587	9.96742	10.8517
SYNPCC7942_RS01640	7.07694	6.73859	7.16071	6.94561	7.08446	6.73314	7.36254	7.53323	7.53722	7.39056	7.3545	7.34676	7.02709	7.43676	7.36972	7.34316	7.21388	6.06499	5.7607	5.37905	6.09924	5.90614	5.98033	6.40036	6.3076	6.34356	6.42693	6.54677	6.32268	6.36698	6.00572	6.2156	5.92988	6.26867	6.27959	6.67049	6.75973	7.16064	6.99651	6.51348	6.07284	5.71518	5.9763	6.35077	5.829	5.81598	6.84028	6.99939	7.8769
SYNPCC7942_RS01645	8.47393	8.06775	8.17524	7.94035	8.48161	8.29833	8.79585	8.6981	8.51541	8.64679	8.43918	8.70266	8.52113	8.7469	8.44578	8.6716	8.36504	6.46317	6.5695	6.30944	6.72719	6.84831	6.5925	6.98701	7.05292	6.67982	7.05363	6.67659	6.70883	6.86413	6.68232	6.84696	6.5796	6.71931	6.57225	7.37308	7.25612	7.74543	7.42898	6.57412	6.23031	6.59504	6.85274	6.62603	6.64182	6.7784	7.71701	7.98942	7.85558
SYNPCC7942_RS01650	7.92138	7.66785	7.60083	7.39772	7.86556	7.44927	7.6403	7.38418	7.69207	7.35482	7.80999	7.42374	6.95328	7.15109	7.76993	7.18351	7.61235	6.11642	6.18348	6.78519	6.27066	6.67863	6.51084	6.10516	5.94892	7.20933	6.62304	6.64999	6.07383	6.06246	6.33301	6.24598	6.02209	6.29864	6.24423	6.77825	6.68724	8.00159	7.70574	6.21673	6.28027	6.8069	6.37369	6.59893	5.94803	5.93677	6.4985	6.44019	6.66344
SYNPCC7942_RS01655	10.8839	10.7931	11.2114	10.8812	11.2108	10.9259	9.76556	9.86004	10.31	10.3986	10.2176	10.2478	10.7382	10.0012	10.8349	10.4591	10.405	14.0397	14.1296	13.8945	13.7003	13.8682	13.9847	13.2375	13.4969	13.2601	12.5035	11.9815	12.8479	13.9879	13.9438	14.0657	13.9015	13.9764	14.0315	10.7744	10.8855	9.62017	9.70148	13.5525	13.5492	12.2748	10.6591	9.25843	8.74438	8.10039	8.33833	8.22958	8.90542
SYNPCC7942_RS01660	12.2312	11.6631	11.9381	11.6931	12.0455	11.579	10.9513	10.8299	11.46	11.2081	11.4453	11.2713	11.542	11.3517	12.039	11.3989	11.8228	14.128	14.3056	14.1394	13.8798	14.151	14.2498	13.3994	13.6984	13.5107	12.7702	12.1964	13.1254	14.154	14.1209	14.2016	14.1411	14.1582	14.1817	10.9632	11.1095	9.96577	9.90417	13.866	13.7082	12.5449	10.9174	9.82561	8.92549	8.80203	9.23411	9.26423	8.76499
SYNPCC7942_RS01665	12.6624	11.802	12.4086	11.8513	12.5719	11.6348	11.7336	11.4545	12.0132	12.0641	12.2295	11.5024	12.2204	12.3369	12.5918	12.3019	12.5804	13.9365	14.0668	13.7811	13.6136	13.8343	13.9377	13.2382	13.5949	13.322	12.4955	11.9868	12.9166	13.9336	13.823	13.9086	13.8527	13.9295	13.9677	10.6131	10.7616	9.67975	9.67433	13.6221	13.3137	12.1362	10.6164	9.26449	8.67051	8.84588	9.15272	9.25328	8.20068
SYNPCC7942_RS01670	10.8464	10.3803	10.6146	10.329	10.8909	10.3449	9.98556	9.95764	10.1254	10.4015	10.5008	9.88327	9.82386	10.7164	10.8157	10.619	10.8643	11.2581	11.3362	11.2291	11.1935	11.4082	11.3962	10.3293	10.6047	10.4611	9.96857	9.23378	10.1232	11.1005	11.1156	11.1895	11.0331	11.1429	11.1089	8.30932	8.53949	8.25101	8.29372	11.0302	10.6372	9.36087	8.6784	8.35214	8.2023	8.26972	8.2596	8.25337	7.37291
SYNPCC7942_RS01675	5.86761	5.27661	5.48061	5.14341	5.84736	5.18763	4.71439	4.37136	5.12232	4.49954	5.37137	4.52436	4.5314	4.89283	5.85484	5.37315	5.33355	6.25806	6.38867	6.4556	5.84513	6.13582	6.67557	5.73192	6.45786	5.31807	4.51823	4.83425	4.89926	6.22701	6.33297	6.21438	6.21622	6.2541	6.0788	3.44066	3.65467	4.88543	4.74114	5.63965	5.04355	3.43796	3.36357	3.15613	3.48984	3.36745	3.8492	3.62408	2.72775
SYNPCC7942_RS01680	10.9776	9.65839	9.85923	9.82429	10.188	9.22669	9.77884	9.25455	10.3793	9.78079	10.5483	9.23211	10.6097	10.4093	10.4184	10.3676	9.86667	12.0522	11.9256	11.4155	11.5798	11.7954	11.8916	12.2862	12.3588	10.8135	11.0943	11.5678	11.7126	12.001	12.1875	12.003	11.9326	12.1236	11.8618	8.23013	8.39737	8.83907	8.78855	10.7776	10.6312	9.16172	7.44118	6.68261	6.57541	6.56611	6.27517	7.25695	9.81862
SYNPCC7942_RS01685	10.8104	9.84209	10.1678	10.0805	10.6324	9.73942	9.89286	9.75523	10.6426	10.1598	10.6207	9.89723	10.293	10.6075	10.7533	10.7448	10.2397	12.3148	12.269	11.6957	11.9799	12.1206	12.283	12.52	12.6739	11.1105	11.5026	11.8447	12.0172	12.4294	12.5304	12.3544	12.2971	12.4396	12.2621	8.41704	8.51932	8.9711	8.96474	11.4835	11.3332	9.70467	8.00663	7.25338	6.92437	7.33679	7.06301	7.53012	10.3271
SYNPCC7942_RS01690	11.103	9.93979	10.3951	10.3289	11.0182	9.93596	10.2792	10.1543	11.0917	10.4838	10.9546	10.1491	10.917	11.0737	11.1783	11.1784	10.6777	11.9013	11.7531	11.0719	11.2872	11.5434	11.5504	11.8456	12.0474	10.3972	10.5101	11.0743	11.2489	11.7968	11.8775	11.6922	11.8303	11.8897	11.636	8.08909	8.25008	8.50464	8.47984	10.3844	10.1223	8.52351	6.63889	5.30415	4.29825	5.22041	3.81272	5.81068	8.83639
SYNPCC7942_RS01695	11.0211	10.2992	10.5617	10.4709	11.1476	10.4269	10.2712	10.2028	10.8639	10.421	10.7878	10.2175	10.1747	10.646	10.926	10.946	10.4162	11.2112	11.1652	10.8164	10.9714	11.0841	11.2684	11.5512	11.8216	10.056	10.599	10.7653	10.9912	11.2249	11.5087	11.3111	11.331	11.3791	11.1272	7.59311	7.52492	8.1586	8.03845	10.333	9.85942	8.29322	7.07209	7.82073	7.62079	8.13787	8.50974	8.94782	9.01819
SYNPCC7942_RS01700	10.4183	9.81022	9.90076	10.0881	10.4411	9.90196	9.65056	9.74425	10.2826	9.93125	10.271	9.82765	9.52654	10.2506	10.4238	10.4761	9.91564	10.4756	10.208	9.84753	10.0584	10.1833	10.3771	10.8692	10.9857	9.0368	9.7188	9.75815	10.1146	10.3811	10.5389	10.4403	10.4505	10.5143	10.427	5.87915	6.15442	6.80037	6.89918	9.36981	8.55679	6.64226	4.82967	6.02808	5.50826	6.13317	6.05174	5.85663	7.78543
SYNPCC7942_RS01705	9.86377	9.06372	9.24937	9.50211	9.89675	9.30747	9.20639	9.28573	9.54682	9.49716	9.77271	9.40202	8.40929	9.46628	9.87338	9.8552	9.50839	10.0338	9.945	9.60929	9.95548	9.96171	10.1288	10.3903	10.653	8.75702	9.25113	9.59145	9.85829	10.0438	10.1921	10.3052	10.2382	10.3597	10.1707	6.07947	6.38992	6.42163	6.48121	9.54921	9.25042	7.22098	4.94471	5.65626	5.97824	5.76608	6.22717	6.24654	7.71219
SYNPCC7942_RS01710	10.3698	9.59529	9.65717	10.0207	10.3547	9.76642	9.8485	9.83962	10.3315	10.0953	10.378	10.0295	9.43984	10.097	10.5354	10.4668	9.9663	10.6989	10.667	10.048	10.3919	10.4834	10.5974	10.8427	10.9865	8.96624	9.73296	9.65009	10.1315	10.5597	10.7091	10.7905	10.5237	10.6746	10.7541	7.53517	7.80153	7.29244	7.28829	9.72535	9.65252	7.15552	5.42519	3.95993	5.26019	5.67178	6.18816	6.63334	8.00003
SYNPCC7942_RS01715	9.13567	8.31712	8.5035	8.56836	9.26072	8.42679	8.40581	8.33287	9.1135	8.54206	9.0232	8.3471	8.32132	8.86587	9.28329	9.24839	8.41108	10.058	10.0074	9.38961	9.70257	9.75766	9.99077	10.2553	10.3323	8.26785	8.8919	9.35788	9.54539	9.9233	10.1168	10.1261	9.7754	10.0593	10.0235	6.87614	7.15777	6.38974	6.37789	9.16858	8.79372	6.43702	4.40622	2.93377	3.95344	4.12302	5.11947	4.14056	7.28132
SYNPCC7942_RS01720	6.60324	6.6265	7.02165	6.70932	6.97981	6.90062	6.98786	7.02903	7.25526	7.03095	7.0157	7.01784	7.49232	7.41703	7.05769	7.29527	7.03184	7.97238	7.74839	6.96523	7.516	7.71475	7.69568	8.16246	8.31313	6.63577	7.70569	7.88563	7.43375	7.45535	7.98147	8.14701	7.93348	7.88222	7.84584	5.82289	5.7923	6.03595	6.2153	7.45299	7.47417	6.84769	7.03759	7.22838	7.40548	7.94596	8.04178	7.08799	6.58896
SYNPCC7942_RS01725	6.14972	6.07626	6.33572	6.10264	6.52459	6.30031	6.65469	6.58219	6.49414	6.51842	6.46946	6.52733	6.5945	6.40583	6.82136	7.00809	6.70005	6.92806	6.73976	6.33888	6.62595	6.43783	6.73904	7.04828	6.41724	5.1967	6.76756	6.57441	7.1784	5.77124	6.73995	7.04105	7.40515	6.49904	6.94443	5.02486	4.89012	5.43222	5.54254	6.50414	6.55526	5.79484	5.11718	5.74498	6.27734	5.25509	6.63094	5.67889	5.98493
SYNPCC7942_RS01730	5.91592	5.60395	6.11473	5.782	5.96879	5.66749	6.14307	6.06778	6.35559	6.04468	6.12504	5.8235	5.14287	6.06853	6.51001	6.30623	6.32382	5.3178	5.47111	4.66285	4.95495	5.0449	5.18084	5.61952	5.8029	4.63127	5.37442	5.50388	5.2252	5.01238	5.03414	5.86855	5.32801	5.17726	4.94975	3.16216	3.21636	4.54089	4.55662	4.57281	3.94482	1.49426	2.72638	2.42918	3.24903	3.50211	4.23557	4.31004	5.18281
SYNPCC7942_RS01735	7.3534	7.2955	7.19768	7.2334	7.31706	7.46461	7.46406	7.71921	7.36151	7.39514	7.38199	7.52054	7.15042	7.29594	7.45466	7.34832	7.21464	4.4178	4.43177	4.34698	4.27064	4.96155	4.95422	5.19969	4.52345	5.5817	4.27524	4.91481	5.39896	5.03485	5.00501	4.27599	5.14099	4.30831	5.03909	4.65011	4.65508	5.8265	5.64293	4.84619	3.7369	3.47462	3.89725	4.32123	3.8233	4.58517	3.88677	5.00313	5.2338
SYNPCC7942_RS01740	6.6603	6.50438	6.55313	6.57141	6.60537	6.34069	6.79314	7.30157	6.83163	6.96282	6.7724	6.91315	6.68206	6.9222	6.81547	6.74421	6.69918	4.31974	4.83578	5.12305	4.83184	4.85036	5.24547	5.15629	4.45597	5.22579	5.12565	4.93655	5.10738	5.05665	5.0268	5.03232	4.70449	4.15863	5.00811	4.9112	4.97714	6.37737	6.38434	4.49093	4.81458	4.03676	3.91823	4.52633	4.0904	4.05107	5.11359	4.83859	5.94727
SYNPCC7942_RS01745	7.1052	7.59035	7.31294	6.85496	6.97621	7.35837	7.78493	7.31564	7.1975	7.74083	7.25232	7.67499	8.03538	7.84295	7.54777	7.80363	8.25624	4.86646	4.14705	5.08447	5.6943	5.5746	6.14197	5.09528	4.67622	6.22748	6.2799	6.72932	6.61088	5.75248	5.79017	6.24869	4.45971	6.16225	5.21594	7.82746	7.65225	9.64862	9.74954	5.68992	5.23755	6.29407	6.62315	6.71254	6.6688	7.4689	7.14798	7.12712	8.23454
SYNPCC7942_RS01750	9.52011	9.47947	9.19638	9.32906	9.42195	9.41861	9.74078	9.77019	9.63398	9.44073	9.72771	9.70979	10.2679	9.59737	9.14275	9.60814	9.2744	9.66782	9.28864	9.09204	9.28594	9.31607	9.44281	9.34503	9.29921	9.18991	9.48946	9.23973	9.6907	9.17284	9.40726	9.51668	9.31817	9.45019	9.32262	9.12506	9.16331	9.01878	9.01672	9.42658	8.88921	8.89044	8.92627	8.37035	8.44145	8.35969	8.94313	9.04856	9.59645
SYNPCC7942_RS01755	8.06236	7.99934	7.44444	7.86619	7.65722	7.82021	8.10754	8.44492	7.51373	7.81113	7.94271	8.09952	7.77586	8.00058	7.84604	7.79431	7.60528	6.65616	6.8351	7.28186	6.6427	6.51058	6.86481	7.42807	7.11058	7.69384	8.12064	7.81247	7.41731	6.99249	6.82371	7.16361	7.13075	6.97283	7.08675	6.27541	6.4526	7.57644	7.40711	6.50648	5.47711	4.82059	5.50957	5.09896	5.29043	5.58558	5.85542	6.9336	8.67358
SYNPCC7942_RS01760	6.33928	6.43875	6.29741	6.14024	6.62201	6.51754	6.43655	6.65266	6.52888	6.28675	6.58469	6.42068	6.41207	6.57131	6.80513	6.90382	6.49908	4.38305	4.32681	4.29751	3.56216	4.61207	4.28753	4.52857	4.44341	4.96307	4.64055	4.60352	4.826	3.64087	4.61381	4.3517	3.85379	4.91821	4.09109	2.95481	2.76751	4.34703	4.2178	4.58219	3.36591	3.11045	2.91799	2.34929	3.16101	1.96129	2.85734	3.96885	5.52713
SYNPCC7942_RS01765	7.73233	7.77012	7.45487	7.85382	7.63006	7.88653	8.14104	8.51218	7.87124	7.93711	7.80674	8.27922	7.78137	7.90475	7.69009	7.83366	7.54101	4.75332	5.16604	5.30386	5.09797	5.21493	4.91496	4.96868	4.7359	5.79547	5.16499	5.30023	5.19593	5.43542	5.08695	5.02375	5.20222	5.45732	5.24798	6.05896	6.10657	5.93412	5.64001	4.56615	4.03006	3.89129	3.50736	4.87477	5.33143	4.88786	6.6409	6.55044	6.87674
SYNPCC7942_RS14135	7.68528	7.34335	8.7912	7.58527	7.68446	7.7445	7.77244	7.89564	8.89611	7.65118	7.98769	7.84905	11.0221	7.97112	7.28927	7.86891	7.71777	11.3125	10.9852	10.8808	11.6791	11.4852	11.3872	12.2093	12.1393	11.0076	11.369	12.6295	12.6634	11.3191	11.6364	11.4682	11.2115	11.2553	11.133	8.57018	8.83579	9.43674	9.40256	11.7571	11.3015	10.4921	10.0926	9.84492	9.04984	9.86744	10.392	10.7076	12.6408
SYNPCC7942_RS01770	8.62395	8.61397	8.68752	8.23905	8.4092	8.68026	8.9979	8.34072	8.53355	8.51817	8.8021	8.43539	8.53887	8.23878	8.55414	8.32342	8.25697	7.59867	7.5077	7.58517	7.95363	7.84825	7.56017	7.4289	7.04165	7.89379	7.75488	7.88225	7.5963	7.67064	7.29202	7.48156	7.31282	7.35723	7.28197	6.28592	6.40004	7.25307	7.07602	7.73917	6.55011	6.44504	6.68612	7.21358	7.75134	7.79339	7.32096	7.42582	8.60225
SYNPCC7942_RS01775	9.65745	9.74342	9.1828	8.77656	9.56528	9.76993	9.16464	8.93368	8.7747	8.68386	9.2373	8.87891	8.55577	8.54945	8.87577	8.77252	8.93929	6.63864	6.93453	6.85639	7.39726	7.19041	6.87044	6.55031	6.75457	7.18497	7.24481	7.18155	7.50938	7.05407	6.86435	7.00796	6.89588	6.81195	6.82897	7.44118	7.39954	7.95709	7.71356	7.34737	7.23139	8.19531	8.31401	8.27887	8.03915	8.06333	8.13672	8.10316	7.13959
SYNPCC7942_RS01780	5.56573	5.5565	5.29542	5.34863	5.5476	5.69442	5.87664	5.84426	5.58751	5.57416	5.74682	5.7252	5.82629	5.2031	5.92159	5.69404	5.58432	4.28902	4.46343	4.33759	4.11541	4.65558	4.61326	4.34817	3.46123	5.00215	5.5335	4.56794	3.81681	4.63159	4.43291	5.08091	4.6211	5.02262	4.24645	3.15141	3.14344	4.89677	5.07421	4.34044	3.86883	3.60451	2.98233	2.67554	4.33365	2.60336	4.26785	4.43106	5.29625
SYNPCC7942_RS01785	5.75857	5.58502	5.6253	5.4926	6.02129	5.6678	5.93284	5.64537	5.79642	5.47473	6.0502	5.63983	5.30506	5.36587	6.2473	5.75987	5.53086	5.71182	5.55749	6.01008	5.14176	5.66441	6.06151	5.71996	5.55047	6.9886	5.68788	4.95125	5.22357	5.37241	5.79765	5.96099	5.52501	5.36888	5.68076	4.29531	4.38117	5.24812	5.37468	5.23422	4.59742	3.8053	3.43418	3.7582	4.1047	4.36994	4.87353	4.94945	6.41113
SYNPCC7942_RS01790	8.09254	7.61291	7.43122	7.60995	7.92222	7.84995	8.36349	8.40141	7.99118	8.06881	8.26131	8.17796	8.08014	8.64976	8.04081	8.49212	7.96416	6.20977	5.772	5.87116	5.58938	6.12921	5.77783	6.45888	6.19508	6.1995	5.86871	5.90745	5.92691	5.97882	5.76034	6.41416	5.99795	5.83413	5.69421	5.76869	5.71223	5.89298	5.66213	5.49894	4.49873	4.90707	4.38721	4.75094	5.27489	4.9218	5.59845	5.82458	7.9748
SYNPCC7942_RS01795	7.1138	6.97636	6.73835	6.33442	7.21117	6.64019	6.78824	6.52422	6.82701	6.56528	7.22916	6.5633	6.09548	6.53898	7.2473	6.65197	6.9953	4.89391	4.92607	5.8297	5.23068	4.86633	5.13194	4.22325	4.74194	6.58527	5.76744	5.29877	4.94837	5.03276	4.74037	4.73006	4.64593	4.72321	4.9528	3.61707	3.60103	5.1472	5.31981	5.2984	4.46715	4.27366	4.45954	4.25061	4.43775	4.28811	4.60522	4.46756	5.30194
SYNPCC7942_RS13910	6.15313	6.02803	7.00328	6.14522	6.26959	5.62594	5.96788	5.63831	5.70172	6.17796	6.30709	5.7351	5.96488	6.11835	6.11671	6.53709	6.49376	6.82749	6.79801	7.89841	8.06987	7.24187	6.66479	5.72457	6.09858	7.78883	7.87449	8.28891	7.54792	6.42349	6.11598	6.10179	6.76512	6.8127	6.83388	5.45748	5.47187	6.55327	6.90853	7.79293	8.14804	8.33966	7.93196	8.0988	7.74295	6.70825	5.59746	5.60543	7.70949
SYNPCC7942_RS01800	7.11623	7.1557	7.24296	7.45365	6.98562	7.07891	7.17325	7.39406	7.2827	7.20172	6.99228	7.02812	6.72605	6.95487	7.11768	6.96991	6.76905	5.03767	4.70424	5.18329	5.72859	5.34012	4.66448	5.41959	4.99758	4.81253	5.84951	6.37736	5.93186	4.95956	5.02639	5.07986	4.94898	4.97464	5.23648	4.91064	5.16968	5.55181	5.45764	5.81416	5.08942	4.57838	4.29448	4.65714	5.00095	4.82758	5.024	5.0406	6.50051
SYNPCC7942_RS01805	8.41678	8.64238	8.78863	8.58159	8.38261	8.52198	8.39012	8.42339	8.71197	8.32199	8.55611	8.50901	9.16375	8.41696	8.42488	8.5216	8.43742	7.76161	7.61212	7.37267	8.09772	7.85956	7.51158	7.48532	7.35188	7.80713	7.66409	8.55007	8.44485	7.82235	7.27824	7.56645	7.86016	7.63348	7.46713	7.93869	8.06976	7.61716	7.70836	7.98737	8.38067	8.57974	8.57759	8.90003	8.96676	9.03288	9.27047	8.87815	8.34972
SYNPCC7942_RS01810	9.89431	10.3445	9.97594	10.0578	10.217	10.5932	10.0297	10.1717	9.85547	9.98679	10.0561	10.2224	10.0742	10.1372	10.0651	10.249	10.3001	8.38705	7.89576	8.26153	8.42067	8.26824	8.16937	7.43745	8.24456	8.12546	8.47202	8.54598	8.78138	7.77502	8.29658	8.25343	7.96183	8.06178	8.00867	7.02825	7.1876	7.79825	7.79532	8.27045	8.64298	8.5715	8.92597	8.88009	8.74741	8.83664	9.08554	8.08872	7.84795
SYNPCC7942_RS01820	7.02773	6.40139	6.66053	6.30377	7.04719	6.41147	6.75432	6.59703	7.03417	6.57802	7.09094	6.39747	6.53117	7.00465	7.25654	6.92247	6.85577	5.37397	5.38268	5.42254	5.27063	5.45313	5.65442	5.41834	5.37383	6.10921	5.66745	5.42488	5.78032	5.38093	5.51723	5.49743	5.11023	5.43302	5.5548	4.18349	4.35779	5.0105	5.04775	4.98598	5.13265	3.90482	3.56117	3.96528	3.11015	3.5999	3.87986	3.17784	5.94805
SYNPCC7942_RS01825	5.93781	6.11296	5.94758	5.96707	6.23659	6.15833	5.55387	5.87763	5.65511	5.35859	5.75219	5.58841	6.15237	5.80773	5.99674	6.17808	5.51886	4.59022	4.47268	4.54934	5.03295	4.73784	4.97697	5.63267	5.63254	4.55489	5.2219	5.31765	5.56396	5.17295	5.13509	5.10065	4.38487	4.32627	4.9528	2.2285	2.44351	3.50522	3.85526	4.49656	3.36692	0	0	3.06662	1.75925	3.51435	1.80762	2.17655	6.14788
SYNPCC7942_RS01830	6.22997	6.20903	5.56889	6.17724	6.21005	6.29576	6.31004	6.56121	5.93648	6.05152	6.12255	6.21234	6.30424	6.34039	5.96672	6.33215	5.4676	4.72078	4.98677	4.87966	4.43699	4.72899	4.81596	5.03755	4.76917	5.20201	5.24039	5.42705	5.31278	4.7401	4.69307	4.8974	5.14014	4.84036	5.41436	4.77217	4.79507	5.57704	5.3517	4.81778	4.53314	3.44785	4.10206	4.19201	4.59703	4.86659	5.06319	4.88456	6.80093
SYNPCC7942_RS01835	8.06965	7.94363	7.79626	7.93861	8.19986	8.1821	8.63438	8.84914	8.43115	8.64759	8.29942	8.7912	8.06994	8.51666	8.31997	8.4747	8.35744	5.56161	5.15262	5.43756	5.63657	5.49154	5.69578	5.54925	5.47418	5.87453	5.72648	5.97101	6.07674	5.34485	5.58414	5.56844	5.44874	5.33189	5.30243	5.42442	5.47891	6.52115	6.24566	5.25865	5.69958	6.02112	5.22213	5.02934	5.59496	5.03077	6.46235	7.13683	6.88473
SYNPCC7942_RS01840	10.8382	10.8504	10.5467	10.8272	11.1332	11.1978	10.9765	11.3253	10.8352	10.879	11.0133	11.0241	11.2321	11.1645	11.1266	11.6362	11.0659	10.9027	10.8113	10.7541	10.3498	10.5562	10.7526	11.6017	11.2957	11.3824	11.4516	11.1537	11.1553	10.9867	10.7922	11.1037	10.9632	10.8933	10.8778	9.63525	9.68466	9.88611	9.88167	10.5273	9.12195	8.43176	8.40121	8.79508	8.55884	8.68663	9.44727	9.54017	9.9939
SYNPCC7942_RS01845	7.7642	6.97526	6.92296	6.81764	7.59294	6.85384	6.89721	7.18529	7.10746	6.80104	7.59028	6.93139	6.93528	7.21878	7.52843	7.53424	7.05264	6.73339	6.89449	6.73226	6.61842	6.93601	6.90746	7.74009	7.57272	6.58471	7.27457	7.20401	7.02751	7.16069	7.03608	7.1294	6.93138	7.22041	6.92189	4.74462	4.89927	4.91994	5.07851	5.63611	3.9027	3.19809	3.47409	3.15292	3.11379	3.60368	1.87802	2.25313	6.13323
SYNPCC7942_RS01850	7.30159	6.74363	6.55086	6.96207	7.27299	6.57385	6.81669	7.32015	6.81071	6.8692	7.18262	6.98781	6.68956	6.96495	7.48728	7.42874	7.04084	6.42537	6.16367	5.26003	6.07943	6.13034	6.4016	6.87217	7.28004	5.69196	5.96261	6.82158	6.46739	5.6947	6.75491	6.31817	6.31135	6.61722	6.28828	4.08877	4.07337	4.53185	4.80498	5.97949	4.15298	4.43688	3.54158	2.7093	2.67198	3.14229	3.61661	4.63184	5.90819
SYNPCC7942_RS01855	5.74445	6.38196	5.98319	6.61337	6.05288	6.33679	6.73369	7.83988	7.00649	7.32975	6.46454	7.29116	7.37959	8.62547	6.96513	8.46571	6.58194	6.0322	5.26615	5.26317	5.07551	5.23324	5.72137	6.46565	5.84636	5.73737	6.447	6.82206	5.52888	5.77891	4.83909	6.1834	5.47178	6.14983	6.19382	4.92891	4.80343	5.93096	6.08816	5.10662	5.06641	3.54426	3.58396	4.5779	4.69861	4.87263	6.46354	6.22314	10.3305
SYNPCC7942_RS01860	8.42384	8.59711	8.39529	8.60299	8.40282	8.54236	8.08999	8.73102	8.54356	8.7331	8.25434	8.63185	8.20587	8.24236	8.54848	8.46191	8.36257	6.94653	7.12188	7.86044	6.96844	6.9474	6.94973	6.74934	6.46987	7.45573	7.63226	7.28834	7.62472	7.5596	7.3204	6.98416	7.3502	7.10837	7.72461	6.83725	6.98782	10.1694	10.4857	7.91652	6.26592	5.31977	5.79635	5.52706	6.05805	6.23607	7.06081	7.10156	11.0021
SYNPCC7942_RS13915	8.43204	8.70293	8.78167	8.29504	8.93287	8.86701	8.46337	8.83962	8.57787	8.55817	8.63374	8.89311	8.35426	8.35532	8.82319	8.73903	8.89034	6.76033	7.07842	6.65454	6.01705	7.00213	6.4787	4.8285	4.59656	7.40665	7.40913	6.86747	6.97826	6.14839	6.39006	6.96554	6.63407	6.98876	5.16416	5.62966	5.79664	8.22431	8.58843	6.58177	5.94674	3.92805	4.92177	5.14258	5.50417	4.10175	4.60092	5.6478	8.80795
SYNPCC7942_RS01865	5.70553	6.09678	6.04922	6.24844	5.70628	6.03929	6.09401	6.09425	6.16682	6.10132	5.9264	6.08063	5.71526	5.75419	6.25073	6.00495	6.06437	4.83792	4.66859	4.80367	4.84689	4.91764	4.75071	4.86531	4.79421	5.42283	4.90284	5.60129	5.27659	4.91125	4.81012	5.47819	5.17329	5.13779	5.26461	4.78234	4.67862	6.43412	6.58812	5.47037	4.90835	4.02472	4.02499	4.75628	4.59323	4.48898	5.44741	5.90668	7.6239
SYNPCC7942_RS01870	4.91048	5.15811	5.12447	5.23884	5.02405	5.3124	5.07825	5.31923	5.29698	5.08544	5.20482	5.31506	5.67692	4.76768	5.20027	5.29812	4.98621	5.36119	5.57146	5.4704	5.27015	5.55614	5.63438	5.03255	5.44075	5.12429	6.09371	5.53559	5.13954	5.686	5.97458	5.96198	5.57428	5.65786	5.60277	4.68979	4.63418	6.13269	6.18542	5.16893	5.45036	4.66824	5.03288	4.82479	4.94629	5.69244	5.86633	6.51586	6.61685
SYNPCC7942_RS01875	4.8499	4.89693	5.03048	4.78044	4.77462	4.69041	4.84954	4.69754	4.8697	4.50349	5.01062	4.58064	5.0143	4.78282	5.23342	4.79112	4.85658	2.92088	3.1777	4.06371	4.03586	3.88352	3.87647	3.68742	2.66055	4.91023	3.79967	4.57756	4.3318	3.47313	3.34434	3.15434	3.11586	3.93359	3.7758	2.37105	2.8619	4.64594	4.36388	3.81559	3.16309	0.786822	1.69697	1.73723	2.46654	3.20881	1.12867	2.58779	5.3507
SYNPCC7942_RS01880	7.63842	8.41476	8.76732	7.42308	7.9843	8.41342	8.91865	7.33367	8.12535	8.15265	8.52888	7.8155	7.27433	7.44787	8.4405	6.96133	9.1327	4.02509	3.42354	6.84489	6.96363	6.72675	4.20593	3.24033	3.93535	7.01723	7.24073	7.18781	6.49151	2.57885	2.48151	3.39973	2.56975	2.7558	2.10634	3.46447	3.64352	5.3893	5.31438	7.11921	7.17873	7.23575	7.07827	7.5602	7.59692	7.15064	4.78037	4.6924	4.28597
SYNPCC7942_RS01885	7.11305	7.45369	7.6335	6.39426	7.09481	7.44533	8.57761	6.96801	7.25864	8.19376	7.57293	7.35205	8.25462	8.77666	7.81769	7.81471	8.98234	5.61714	5.58939	6.61949	7.22926	6.847	5.49803	5.96812	5.09217	7.17919	7.2492	6.92941	6.76851	5.24702	5.11236	5.69496	5.00865	5.35666	5.81479	4.21859	4.26114	5.99499	6.03253	7.65443	7.70162	7.77521	8.63288	9.0491	9.09444	8.64166	8.30347	7.43021	6.89229
SYNPCC7942_RS01890	5.68417	6.19473	6.43125	6.25544	5.7421	6.13828	6.24236	5.82338	6.11273	5.81092	5.94501	6.0698	6.3562	5.6439	6.08146	5.68192	6.09867	5.60765	5.04721	5.57219	6.05201	5.74409	5.22686	5.85164	5.00532	6.02711	6.08599	6.54042	6.33835	5.30102	5.25023	5.37144	5.50278	5.38505	5.2635	5.80924	5.7153	6.81174	7.01812	6.59626	6.33542	6.38999	7.28591	7.35891	7.64436	7.69195	7.67492	8.333	7.73429
SYNPCC7942_RS13670	4.88797	4.88843	5.15729	5.67559	4.7573	4.94758	4.92368	5.57645	5.24958	5.18531	5.23075	5.17411	5.09016	5.01003	5.27401	4.85085	4.42285	4.4576	4.16945	4.74289	4.95719	4.34033	4.59211	5.23276	3.90552	5.28834	4.79103	5.77086	5.10948	4.39785	4.76418	4.79179	4.38744	4.78311	4.37375	5.80735	5.83294	6.54134	6.15396	5.40281	4.45343	4.08117	3.76814	4.06776	4.02627	4.54136	4.75785	3.91736	7.32813
SYNPCC7942_RS01900	4.38062	4.99532	4.90876	5.32739	4.07245	4.45115	4.15072	5.03894	4.77712	4.8662	4.51975	4.97657	5.16923	4.3423	6.13598	4.46043	5.51556	3.7728	4.26243	4.51578	4.16287	4.09741	4.12469	4.61562	3.60779	4.95124	4.89175	5.64029	5.07835	4.15963	4.04875	4.55049	4.505	4.32307	4.04299	7.09057	6.94147	7.51653	6.9125	4.28791	4.29205	2.82776	3.38249	4.3666	3.39487	4.44659	4.69757	4.77315	6.46241
SYNPCC7942_RS01905	6.59511	7.74546	7.16034	8.53348	6.72606	7.67169	6.61465	8.22228	7.40095	7.9965	6.7143	8.16342	7.64955	7.20656	9.40994	7.13932	9.04752	5.9055	5.9123	6.06305	5.32187	6.05135	6.16081	5.92439	5.11653	6.15805	5.79557	6.57882	6.16315	6.32215	6.7989	6.24869	6.54564	6.15082	5.54878	10.1782	9.99926	9.73579	9.14231	5.63219	5.42541	5.14695	6.30487	5.95281	4.49134	5.3272	5.84123	6.01004	7.53944
SYNPCC7942_RS01910	6.11993	5.49687	5.67256	5.9497	5.95371	5.41828	5.75983	6.18373	6.10644	6.03875	6.17315	5.98073	5.49034	6.0441	6.42079	6.08838	5.96979	5.75586	5.75662	5.53949	5.27094	5.13675	5.36999	6.762	5.69653	4.12424	4.47705	5.69404	4.9762	6.16983	6.40009	6.36734	6.14762	6.23145	6.25209	3.93119	4.19009	5.18046	4.98581	5.47483	4.41114	1.91533	1.27994	2.71705	2.41298	2.05367	3.625	4.7301	8.40664
SYNPCC7942_RS01915	6.31801	5.68865	6.06296	6.10543	6.16493	5.72433	6.09729	6.63873	6.07968	5.87851	6.34435	6.1832	5.90614	6.03097	6.00554	5.94636	5.6276	6.42245	6.15473	5.86697	5.37987	5.66703	6.06252	6.82939	5.36981	4.76991	4.72523	5.93445	5.34218	6.67414	6.58288	6.59899	6.48117	6.70505	6.60441	4.39342	4.67925	5.31864	5.352	5.72524	3.91662	3.98006	4.23881	4.29366	4.52745	4.51846	5.74329	6.51244	7.3127
SYNPCC7942_RS01920	10.4728	10.1726	10.2099	10.5237	10.4804	10.3831	9.92753	10.3818	10.3118	10.0143	10.2574	10.2917	10.4903	9.89426	10.0003	10.2715	9.94496	8.50163	8.47558	7.60577	7.65689	7.38639	7.66063	8.81432	7.62143	7.27524	7.50429	7.90433	7.91561	8.40035	8.06642	8.61522	8.72263	8.55904	8.3987	9.03784	9.04683	9.12322	9.12769	7.53023	7.4712	8.09328	8.26794	8.73077	9.0111	9.11348	10.1153	10.836	7.99919
SYNPCC7942_RS01925	8.61115	8.59467	8.7406	8.37999	8.63535	8.50191	8.89688	8.46609	8.96062	8.60231	8.80003	8.58958	8.34786	8.4128	9.07207	8.64225	8.89405	6.72833	6.51422	7.03182	7.33786	7.324	6.85969	6.47627	6.43553	7.72804	7.26457	7.71071	7.46856	6.6312	6.44805	7.08221	6.73359	6.67615	6.67427	5.64978	5.64134	6.78807	6.73442	7.16266	6.75271	5.68951	5.83207	6.05614	6.28627	6.03462	6.95633	6.87737	7.47102
SYNPCC7942_RS01930	8.42135	8.033	7.929	8.1184	7.88129	7.87904	8.23314	8.25905	8.0425	7.9175	8.41106	8.21886	7.60075	7.72996	7.91386	7.92863	7.99893	6.62623	6.40359	6.76202	6.72686	6.46372	6.38667	7.01203	6.5015	6.80459	7.23149	7.51581	6.54539	6.91143	6.81606	6.66176	6.62485	6.69081	6.8067	6.17277	6.2161	6.84798	6.75146	6.60262	6.69773	5.96187	6.73249	6.85958	6.96141	7.19249	7.358	7.51942	7.87502
SYNPCC7942_RS01935	7.62662	7.30608	7.28823	7.5477	7.3297	7.50773	7.922	7.91619	7.66359	7.70744	7.71022	7.87575	7.24734	7.43682	7.63756	7.59898	7.21011	6.46845	6.55205	7.0073	7.06213	6.88481	6.53498	6.62699	6.53878	7.3302	7.60415	7.86668	7.24456	6.94817	6.94624	6.70666	6.547	6.5569	6.7142	5.71137	5.82547	6.52342	6.75866	7.13235	6.44194	5.19839	5.38134	5.33348	5.0561	4.95057	5.35691	5.84024	7.88489
SYNPCC7942_RS01940	6.72076	7.10053	7.08184	6.85046	6.95164	6.61385	6.80838	6.70762	7.0108	6.89368	7.02919	6.73135	5.70534	6.39243	7.07613	6.44684	6.94769	7.30863	7.07842	7.81164	7.75337	7.55897	7.06516	7.92571	7.20842	8.08977	7.90913	8.20573	7.67838	7.25287	7.25668	7.58597	8.06098	7.2321	7.41195	6.14786	6.22428	7.4122	7.55978	7.18953	6.54636	5.73189	4.92177	4.02283	5.24748	5.46329	5.00102	6.27492	7.96774
SYNPCC7942_RS01945	8.95643	8.99117	9.02239	8.39796	9.13336	8.78532	9.28712	8.84086	9.13062	9.20883	9.48672	9.16399	9.04022	9.02183	9.80422	8.95418	10.0437	8.78708	8.82616	9.3232	9.08612	9.11151	8.68244	8.29118	8.468	9.77317	9.64359	9.33903	8.75925	8.64128	8.55514	8.53535	8.65779	8.68635	8.71372	6.83725	6.92398	9.19484	9.24941	8.9638	8.76134	7.96703	7.41906	7.19338	7.04718	7.0831	6.75526	6.55892	7.09123
SYNPCC7942_RS01950	9.24274	9.30692	9.58176	8.83038	9.30585	8.61403	9.25637	8.85378	9.4933	9.44628	9.83093	9.3098	9.66953	9.33531	10.2497	9.60354	10.3167	10.211	10.43	11.179	10.9551	10.7247	10.4816	9.7978	9.90241	11.4166	11.5696	11.038	10.7494	10.084	10.1269	10.1375	10.181	10.2111	10.4497	7.90049	7.9359	10.1194	10.6071	11.0414	10.8579	10.3302	10.1368	9.92306	10.029	9.66469	8.63606	8.72887	8.22577
SYNPCC7942_RS01955	8.31671	8.31616	8.1798	7.83101	7.85503	7.87159	8.43086	7.19715	7.71616	7.87022	8.36214	7.82334	7.1855	7.28858	7.99498	7.20218	8.40486	7.82542	8.14947	9.38096	9.38302	9.00647	8.30024	7.25202	7.50412	9.05377	9.42396	9.59927	9.20134	7.65234	7.87917	7.36136	7.64983	7.92401	7.883	5.84791	5.91925	7.40946	7.57133	9.34317	8.8034	8.43144	8.4506	8.69588	8.65183	8.54888	7.57202	7.15456	6.21908
SYNPCC7942_RS01960	6.65629	6.82191	6.75326	6.40708	6.7456	6.76587	6.78388	6.612	6.41852	6.61998	6.73304	6.74992	6.08848	6.2666	6.86568	6.3976	6.74763	4.53835	4.58342	4.90877	5.32483	5.34512	4.5438	5.20614	5.33594	4.62689	6.19818	6.50584	6.20623	5.02996	4.79737	4.88632	5.24965	5.03138	4.70755	5.36562	5.22915	5.61698	5.67187	6.08953	5.77718	5.97973	6.02241	6.48909	6.44542	6.66428	6.05488	6.27234	5.39337
SYNPCC7942_RS01965	11.4291	10.4966	10.5957	10.882	11.2575	10.7737	10.9523	10.4185	10.9676	10.3659	11.1244	10.3718	10.5541	10.5938	10.5098	10.6386	10.149	10.4241	10.5853	10.3342	10.0393	10.3724	10.5394	10.0012	10.2063	9.98674	9.96889	9.31526	9.8151	10.3798	10.4488	10.3232	10.3917	10.3915	10.5048	8.08486	8.27296	9.44917	9.35519	9.94851	8.71715	7.91651	7.11632	6.42232	6.19758	6.14424	6.60703	6.67841	7.23116
SYNPCC7942_RS01970	8.50879	7.9594	8.2829	8.08613	8.4752	7.9545	8.40987	8.45915	8.66527	8.33547	8.51649	8.36992	8.11431	8.27605	8.49971	8.28601	8.19661	6.42877	6.37943	6.45896	6.60825	6.48619	6.49079	6.27549	6.44727	6.82929	6.1415	6.62532	6.52573	6.52764	6.72466	6.52365	6.50788	6.64555	6.54086	5.37505	5.20668	6.54357	6.46324	5.82433	5.54889	5.07509	5.11718	5.4813	5.16	5.93394	5.64269	6.31378	6.59233
SYNPCC7942_RS01975	5.94405	5.16207	5.43378	5.2149	5.26277	4.8951	5.77169	5.34949	5.9374	5.39114	5.76643	5.35084	5.86939	5.78724	5.63711	5.61505	5.09412	5.48713	5.6554	5.10095	5.51594	5.59122	5.14724	5.39366	5.54751	5.73457	5.43159	5.10767	6.29557	5.97416	4.77163	5.85664	5.38996	5.76426	5.55711	4.34619	4.54969	6.21399	5.97318	5.16616	4.31296	4.90844	5.20561	5.57632	6.19944	5.62678	6.5365	5.76814	6.07451
SYNPCC7942_RS01980	6.47951	6.4741	6.2308	6.73554	6.39246	6.52975	6.42957	6.68214	6.54342	6.34685	6.49439	6.65149	6.40591	6.33938	6.34742	6.37643	6.14186	4.77722	4.68648	4.87966	4.54155	4.28451	5.06773	5.04576	4.73738	5.35974	4.88634	4.74455	4.98958	5.3113	4.58092	4.88711	5.01348	4.47497	4.70655	3.66926	3.93873	4.93025	4.86643	4.235	4.6737	3.40878	2.20323	4.27008	3.87263	3.89928	4.06518	4.53355	6.24796
SYNPCC7942_RS01985	7.24188	7.4108	7.51623	7.24087	7.89627	7.52007	7.02433	7.21424	7.20314	6.99785	7.24143	7.17738	7.97353	7.58433	7.56043	7.7967	7.05638	5.24303	5.37968	5.37384	5.87283	6.06941	5.33932	5.08479	5.35086	5.61238	5.88275	5.66321	5.10424	5.61512	4.88007	5.8953	4.63376	6.09355	4.63988	3.96664	3.8416	5.00028	5.14672	5.29577	4.94289	4.66734	4.70901	4.06269	5.28881	3.59708	4.64163	5.11835	6.66505
SYNPCC7942_RS01990	6.10466	6.21122	6.3802	5.80288	6.22227	6.34592	6.57616	5.98613	5.98016	6.07026	6.39109	6.18273	6.03058	5.70623	6.3542	5.96335	6.52823	5.4698	5.38017	5.96281	6.22045	5.84116	5.58037	5.52837	5.39169	5.94529	6.66338	5.86305	6.18173	5.39879	5.51321	5.77708	5.1272	5.40498	5.24728	4.91939	4.97391	6.0562	6.0561	6.42336	5.72579	6.07557	5.98468	6.37912	6.42748	6.49343	6.17139	6.41564	6.38868
SYNPCC7942_RS01995	8.05739	7.90948	8.27465	7.39772	7.94931	8.12969	8.44466	7.59149	7.76175	7.79176	8.14079	7.90527	7.34564	7.30031	7.55664	7.22556	8.04791	6.53726	6.53309	7.59491	8.30193	7.94596	6.77827	5.85373	5.91209	7.9674	8.15438	8.0255	7.92854	6.29131	6.31035	6.51778	6.18365	5.99398	6.26795	6.28517	6.31343	7.55655	7.34588	8.17309	7.91205	8.5446	8.82606	8.96388	9.16346	9.30992	8.80997	8.28187	7.37199
SYNPCC7942_RS02000	5.05908	5.06987	4.64815	4.71726	5.0096	5.09281	5.29729	5.32205	5.15077	4.8891	5.20906	5.11987	5.36515	5.04885	5.39853	5.15622	5.0159	3.9671	3.83893	3.80495	3.58223	4.34379	4.02548	4.63338	3.54463	4.40704	4.49765	4.48856	4.33484	3.62279	3.77679	3.7733	3.11869	3.69227	3.72425	3.30243	3.27373	4.47844	4.44093	3.69703	3.16594	1.66932	2.2465	1.1174	3.75246	1.40754	3.22101	2.94433	5.80361
SYNPCC7942_RS02005	5.04238	4.33396	4.28512	4.21834	5.02712	4.29589	4.53565	4.4881	4.85115	4.24517	4.9979	4.31023	4.6049	5.03029	4.73216	5.17587	3.97128	4.46205	4.44548	4.78886	4.50851	5.01084	4.93187	4.84678	5.27055	4.22342	4.57453	4.9905	4.71961	4.39755	4.92539	4.5225	4.30398	5.44485	5.22211	2.53999	2.77181	3.48613	3.79871	4.07198	4.34505	2.4122	2.79487	2.49494	3.32113	3.81826	2.51473	0	4.85845
SYNPCC7942_RS02010	7.48769	7.55768	7.48418	7.1447	7.21365	7.45832	7.72825	7.29214	7.43217	7.26084	7.63587	7.44086	7.58434	7.21252	7.47772	7.31858	7.48611	5.01537	5.31966	5.29451	5.8618	5.47757	5.47017	5.58214	5.81701	5.6982	6.24947	6.10742	5.72756	5.28657	5.34236	5.72249	5.3429	5.13629	5.22723	4.82857	5.01563	5.94688	5.72087	5.9597	5.09233	5.42215	5.60942	5.84435	5.60549	5.30759	4.84677	5.1248	5.88842
SYNPCC7942_RS02015	9.50145	8.73412	9.12307	8.90467	9.19609	9.05262	9.68992	9.44929	9.34395	9.24786	9.11874	9.31257	9.47324	9.70402	9.42479	9.67964	8.80137	6.08226	6.12364	5.52505	5.79019	5.77867	6.17965	7.1176	7.05078	6.1626	6.50489	6.89533	6.59205	6.2491	6.64545	6.45115	6.31745	6.42167	6.37242	6.95849	7.12569	7.6578	7.41855	5.74591	4.78575	4.93813	5.09838	4.55186	4.67248	5.76957	6.46024	7.1461	7.7841
SYNPCC7942_RS02020	6.80079	6.56275	6.43884	6.78311	6.5511	6.72083	6.81218	6.78135	6.78369	6.70689	6.64213	6.77616	6.64034	6.70914	6.41523	6.79865	6.10701	6.47237	6.27186	5.75896	6.22072	6.10751	6.21779	6.93593	6.92967	5.65682	5.94221	5.93592	6.54944	6.31749	6.48183	6.63621	6.26846	6.45049	6.34366	6.04128	6.12808	6.17992	6.02916	6.1367	5.25694	5.03645	4.99196	5.28117	5.57513	6.10876	6.96456	7.31569	8.39734
SYNPCC7942_RS02025	5.40197	5.21748	5.16857	5.47318	5.39968	5.44041	5.7118	5.91421	5.52676	5.74533	5.59616	5.69179	5.38907	5.64279	5.82577	5.74041	5.715	3.89168	4.24741	3.8564	4.49984	4.21541	4.78696	5.31206	4.65211	4.28187	4.50062	4.44636	4.48264	4.05305	4.56025	4.49245	4.86276	4.21579	4.44185	3.65651	3.75542	4.38845	4.49087	4.38541	3.96437	2.17784	3.04694	3.33259	3.12111	3.78908	3.77468	3.80635	6.4065
SYNPCC7942_RS02030	5.29351	5.44524	6.01553	5.43023	5.21228	5.21816	5.43814	6.15728	6.28266	6.37138	5.71527	5.90041	6.86293	6.89635	5.92278	6.67322	5.90177	8.61771	8.45022	8.0223	7.47221	7.75071	8.2971	8.66126	8.49932	7.84603	8.52039	8.30571	8.11264	8.36041	8.65002	8.83799	8.4676	8.65713	8.63565	7.42227	7.54458	7.68927	7.77069	7.5214	7.5989	6.28474	5.75154	5.40186	5.93195	4.91494	5.42532	6.31815	8.47352
SYNPCC7942_RS02035	7.11114	6.95235	6.92768	7.01074	7.15255	7.03084	7.19197	7.50502	7.13293	6.96649	7.30511	7.31453	7.16434	7.01448	7.47751	7.44548	6.97358	7.22196	7.22841	7.10083	6.93985	7.25612	7.53213	7.39272	7.25702	7.17897	7.31925	7.65267	7.48622	7.32317	7.34868	7.30951	7.17089	7.46916	7.28667	5.07223	5.19728	5.55759	5.50675	6.58545	4.63402	4.53319	3.71	4.31263	4.66695	3.68404	4.6119	5.32274	7.69091
SYNPCC7942_RS02040	9.91781	10.0275	9.67122	10.1595	9.75399	9.97423	9.58099	10.0242	9.792	9.68031	9.66029	9.87659	9.64449	9.81101	9.58047	9.7845	9.29999	7.73617	7.46825	7.36578	7.68151	7.46377	7.54025	7.34472	7.5452	7.70499	7.64957	8.02773	8.37415	7.44612	7.35563	6.90464	7.34416	7.46947	7.52726	6.45609	6.64277	6.72683	6.75517	7.39371	7.66786	7.03549	7.00509	7.3747	7.50226	7.25471	7.37563	7.2732	8.76955
SYNPCC7942_RS02045	8.91743	9.28109	9.29077	8.92839	9.25824	9.41796	9.35094	9.12091	8.99471	9.05783	9.21752	9.16505	9.08538	9.25704	9.0146	9.15983	9.32858	6.79174	6.62162	6.97585	7.25276	7.08334	6.87638	6.30086	5.83238	7.34745	7.434	7.35141	7.19986	6.47093	6.03802	6.90464	6.37704	6.63028	6.86965	6.11367	6.088	7.27141	7.21203	7.60107	7.33088	7.60611	8.19131	8.66923	8.73594	8.66188	8.71604	8.45044	8.02
SYNPCC7942_RS02050	6.42104	6.71713	7.18924	7.09158	6.80142	6.60607	6.44286	6.95478	7.02017	6.4014	6.35923	6.3932	6.39636	6.84782	6.54879	6.67205	5.7863	5.95818	5.37323	5.45623	5.72912	5.57298	5.86901	6.00114	5.91749	5.76849	6.2293	5.99461	5.4267	6.21974	5.74527	6.092	6.0191	5.78074	5.93567	5.12942	5.28792	5.82124	5.86819	5.82512	4.26521	3.37095	2.76096	3.32515	4.20951	4.94257	6.75526	6.87337	8.10098
SYNPCC7942_RS02055	7.89578	8.36736	8.42737	8.61551	8.06973	8.20655	7.85627	8.28116	8.29977	7.91164	7.87961	7.99209	7.34737	7.91746	7.6947	8.0359	7.38122	6.68033	6.14106	6.8103	6.42463	6.28221	6.03711	6.31856	6.25876	5.64536	6.61703	7.06749	6.24009	6.08787	5.75338	6.05197	6.68632	6.44081	6.20035	7.08603	7.1969	7.34311	7.41833	6.02506	5.35318	5.47939	5.68822	5.48731	7.1861	5.97686	8.24909	8.3553	8.502
SYNPCC7942_RS02060	8.61199	8.48708	8.47963	8.81796	8.50114	8.65962	8.83598	8.92216	8.79512	8.54052	8.50665	8.64086	8.17479	8.60662	8.36855	8.67251	7.90386	6.41866	6.27034	6.27418	6.35577	6.32492	6.58173	6.47028	6.7257	6.49864	6.88143	6.43348	6.84143	6.37005	6.25915	6.04017	6.5575	6.56321	6.33304	6.68992	6.84223	7.30786	7.17718	5.856	5.13415	4.67178	4.89921	4.93319	5.56692	5.77335	7.08215	7.54177	8.01126
SYNPCC7942_RS02065	6.68765	6.77028	6.73312	6.8131	6.80259	6.84913	6.67592	7.05035	6.64638	6.70654	6.91309	6.71435	6.50994	6.95282	7.03764	7.30896	6.91621	4.76618	4.97829	5.44584	4.28856	5.13235	5.60486	4.56809	5.01071	5.33522	5.1309	5.12855	4.98725	5.15448	4.88841	4.84951	4.97087	4.9975	5.02863	4.10245	4.18749	5.62299	5.26381	5.33205	4.33339	4.29743	3.01537	4.31947	3.88709	4.05615	4.22321	5.38288	6.16508
SYNPCC7942_RS02070	8.44117	8.61746	8.6899	8.45714	8.7251	8.31393	7.96877	8.17995	8.3572	7.96093	8.35262	8.25656	8.38239	7.76212	9.16258	8.32756	8.80639	8.19728	8.337	9.07965	7.91748	8.18367	8.56004	7.5458	7.89403	8.87107	8.11125	7.34381	7.41256	8.12454	8.34773	8.17133	7.89039	8.14448	8.18782	9.60605	9.60825	8.68113	8.25403	7.83778	7.88318	7.38361	7.3839	7.07189	6.58842	7.00746	7.25509	7.49925	6.62482
SYNPCC7942_RS02075	11.2398	11.051	10.9745	10.4053	11.5141	10.8239	10.2589	9.74678	10.6238	9.76703	10.9078	9.972	10.4471	10.0952	10.8011	10.3632	10.5963	9.86138	10.3696	10.7533	9.66348	9.93898	10.2401	8.77118	9.52224	10.564	9.56352	8.77	9.24972	9.91797	10.0008	9.75405	9.9508	9.98504	10.1698	8.50507	8.42076	8.47518	8.32366	10.4255	10.2722	9.21582	8.71872	9.1119	8.24546	8.33265	8.45596	8.26657	6.54455
SYNPCC7942_RS02080	6.01138	6.44082	6.01623	5.93099	5.96917	6.11384	5.75051	5.97623	5.75392	5.74107	5.85654	6.00931	5.7988	5.44693	6.34469	5.92992	5.88908	4.89277	4.91358	4.74578	5.31999	5.06743	5.02467	4.5041	4.98131	4.86931	4.54126	5.17451	5.74923	4.87201	5.57378	5.20832	4.73493	4.56374	5.0692	4.05421	3.9422	5.44891	5.68345	5.31563	4.73381	4.24833	3.89879	3.70832	4.97448	3.48999	5.14432	5.72361	7.07489
SYNPCC7942_RS02085	4.44839	4.99809	4.98811	5.32034	4.77788	4.77819	4.40393	4.94111	5.2342	4.92716	4.67598	5.08268	4.2917	3.63086	4.75356	4.38743	4.14052	6.85072	6.3098	7.25244	6.90232	5.78454	6.49364	6.20957	6.96043	6.50977	7.23838	6.57882	6.71852	6.55645	6.96256	6.17568	6.45644	6.2823	7.0877	5.61257	5.53114	7.15256	7.29333	7.14356	6.72705	6.55404	6.88374	6.0764	6.25214	6.56912	7.02857	6.70185	9.28317
SYNPCC7942_RS02090	5.66098	6.08428	5.82356	6.46217	5.51025	5.47583	5.92735	5.94092	6.10094	6.10248	6.12567	6.39487	6.383	5.4482	5.82856	5.7812	5.56743	7.03679	7.13559	7.56169	7.09496	6.90503	6.94369	7.19477	7.08566	6.85384	7.36377	7.46398	6.2906	7.09288	6.98492	6.88884	7.48658	7.51295	7.19959	5.28159	5.40985	7.12692	7.46959	7.02958	7.14183	6.5056	6.65838	7.58389	7.19809	6.94955	6.73947	8.05498	9.3082
SYNPCC7942_RS02095	7.84216	7.31635	6.99744	7.25266	7.55672	7.34666	7.79926	7.82311	7.68713	7.58694	7.82072	7.54195	7.54037	7.75162	7.66661	7.84295	6.96438	7.00074	6.97816	6.36167	6.69922	6.415	6.86537	7.398	7.37358	6.63234	6.29699	7.12273	6.92981	7.16564	6.94888	7.16835	6.9607	6.99134	6.85745	5.17468	5.324	6.1493	5.92801	6.19074	3.51782	2.83297	3.1001	4.06776	2.75173	3.22606	5.5576	5.23588	8.1637
SYNPCC7942_RS02100	8.06094	7.56881	7.4949	7.45882	7.71407	7.16706	7.38854	7.84245	7.78766	7.48509	7.70213	7.30618	7.62661	7.63139	7.8027	8.07808	6.97881	7.05261	6.88445	6.8184	6.85891	6.70256	6.64971	6.98984	6.81431	6.68872	6.61703	6.9664	7.1928	7.24886	7.39656	6.91759	6.81068	7.25952	6.79913	5.91949	6.09268	5.67617	5.57965	6.55869	5.47576	3.98805	4.67326	5.10819	3.36186	2.95636	5.48492	5.39563	7.83798
SYNPCC7942_RS02105	7.08156	6.48306	6.61455	6.72891	6.3823	6.43539	6.10922	6.45168	6.50766	6.28442	6.38712	6.37867	6.96107	6.14115	6.17353	6.41185	5.76177	7.8824	7.45316	7.41467	7.54104	7.86211	7.68359	7.85914	8.00596	7.84119	7.51065	8.08586	8.26621	7.79838	7.73318	7.98233	8.15376	7.69412	7.72609	7.45871	7.39701	7.48472	7.15764	7.92959	7.70289	7.26346	6.64206	7.90443	7.41908	6.90695	6.93426	8.03447	9.42873
SYNPCC7942_RS02115	6.96389	6.89911	6.8649	6.66968	7.11063	7.00408	6.58223	6.95826	6.67654	6.61416	6.69036	6.60383	7.26117	6.55609	6.81267	6.77156	6.42559	5.71114	5.58144	5.41292	5.67639	5.86129	6.04337	6.10281	6.16884	6.01433	5.25824	6.26225	6.03533	6.12023	5.68288	5.7515	5.4551	5.68685	5.56315	6.55171	6.61801	6.2025	6.18266	5.63058	6.2759	7.32898	7.49437	7.25836	7.21449	6.43632	6.97208	6.13689	6.14624
SYNPCC7942_RS02120	11.6094	11.1444	10.8881	10.5899	11.4047	11.136	10.5441	10.3588	10.6851	10.2759	10.9046	10.3441	10.2132	10.184	10.2436	10.4471	10.3888	7.99783	8.20709	8.06485	7.78913	8.17883	8.08193	7.72005	7.73963	8.45043	7.66296	7.19961	8.27555	8.19843	7.98514	8.08249	8.02979	8.10645	8.30597	10.7492	10.7877	9.51961	8.97066	8.20579	10.0318	10.8913	10.7727	10.6108	10.4325	10.1012	10.1108	9.73778	6.93794
SYNPCC7942_RS02125	13.302	13.2149	13.3531	13.3491	12.9775	12.9962	13.1569	13.2244	12.9833	13.0753	13.371	12.8952	12.2891	12.8992	12.7348	12.6826	12.4393	10.6148	10.8774	11.3666	10.8418	10.9566	10.8053	10.7545	9.57288	12.5806	12.1842	11.0357	11.0041	11.3233	11.0073	11.0837	11.102	11.0585	11.1244	11.7047	11.5754	11.5797	10.8587	11.0327	11.3712	11.0906	11.6862	12.2075	12.4543	12.5655	12.3084	12.0988	11.3898
SYNPCC7942_RS02130	12.233	12.3689	12.4866	12.4612	12.0141	12.2434	12.5957	12.7608	12.3258	12.8991	12.5762	12.4517	11.7534	12.3916	12.2387	12.0724	12.1775	8.27041	8.73368	9.25578	8.69163	8.7808	8.59111	8.51725	7.21351	10.626	10.011	8.97313	8.96176	9.0256	8.52573	8.91971	8.91229	8.84889	8.98434	10.2113	10.201	10.8361	9.99146	9.00124	9.56622	9.16794	9.45937	10.0267	10.5882	10.4961	10.0836	9.94852	9.20432
SYNPCC7942_RS02135	13.3171	13.7713	14.051	12.9899	13.2127	13.1773	13.7559	14.0563	13.293	14.6365	13.2199	13.1465	13.704	13.9047	12.7687	12.7098	13.4534	10.2593	10.7428	11.6296	10.7876	10.8789	10.5223	11.212	9.46237	13.7526	13.0241	11.7435	11.1854	11.6145	10.6317	11.7161	11.1092	11.0108	11.3685	14.4654	14.513	15.7494	15.2009	11.841	12.3821	12.1639	12.3148	12.8812	13.3798	13.2154	12.6653	12.4751	11.0171
SYNPCC7942_RS02140	8.6629	8.34751	8.74493	8.22741	8.96044	8.4274	8.71651	8.73853	8.77147	8.5831	8.87535	8.58044	8.45232	8.83472	8.9676	9.0197	8.80383	6.70926	6.88313	6.866	6.54431	6.877	6.87626	7.00757	6.71241	8.40332	7.72009	7.08522	6.91289	7.04566	7.0074	6.96999	7.13178	6.95484	7.01617	6.926	6.91142	7.31704	7.06796	6.77698	6.47895	5.5184	4.7683	5.27464	5.50856	6.31796	5.89114	6.37765	7.4953
SYNPCC7942_RS02145	6.54373	6.43272	6.7913	6.56647	6.66454	6.78339	7.10002	6.82649	6.8729	6.82989	7.07441	6.9553	6.13625	6.48592	7.10301	6.65326	6.89716	5.65014	5.98271	6.34528	6.13946	6.08555	5.98881	5.58817	5.2203	6.79036	6.76756	6.42291	5.82596	5.59238	5.97893	5.76185	5.84736	5.71171	5.60969	4.61667	4.75727	6.55059	6.58581	6.32387	5.34777	5.79484	6.41941	6.43797	6.19693	6.59195	6.52733	5.80343	6.72257
SYNPCC7942_RS02150	7.28785	7.58372	7.60799	7.36494	7.57629	7.86141	7.56301	7.65735	7.52763	7.38787	7.61435	7.64297	7.26364	7.42475	7.72959	7.4942	7.58496	6.37028	6.69137	7.28761	6.91347	6.51801	6.48939	6.54601	6.44684	7.37469	7.48185	7.16631	6.60199	6.69761	6.96808	6.29866	6.89511	6.3806	6.47303	5.4301	5.57555	7.01952	7.00061	6.86676	6.35669	6.44424	6.60448	6.32451	6.59912	6.81822	6.92728	6.83666	6.59412
SYNPCC7942_RS02155	8.16713	8.40011	8.76743	8.39062	8.17048	8.53767	8.75974	8.12214	8.42084	8.35524	8.48896	8.27172	8.13034	8.12207	8.06191	7.85545	8.32415	7.3496	7.49278	8.12732	8.53338	8.08902	7.38528	7.20415	7.05868	8.6101	8.47354	8.2609	8.05142	7.59835	7.31664	7.26203	7.07761	7.07189	7.42408	7.21304	7.16754	7.91414	8.00451	9.1006	8.85021	9.34439	10.3933	10.6307	10.538	10.3391	10.4395	10.1398	8.82821
SYNPCC7942_RS02160	9.50502	9.98594	9.85189	9.89562	9.56063	10.0952	9.80751	9.90361	9.73621	9.66436	9.6094	9.73544	10.4551	9.50096	9.47434	9.4827	9.69838	9.41432	9.44533	9.26499	10.0125	9.83251	9.19394	8.41855	8.23176	8.87695	9.0828	9.13388	9.46355	8.6083	8.19255	8.42119	8.51356	8.27512	8.20921	10.2512	10.0957	9.99356	9.72873	10.6903	10.9894	11.4003	12.1558	12.4814	12.5492	12.4126	12.5126	12.6601	11.1226
SYNPCC7942_RS02165	12.238	12.538	12.4758	12.4216	12.2439	12.3171	12.6416	12.9953	12.6745	13.4346	12.5373	12.9354	12.7796	13.4614	12.9861	13.0533	13.3473	14.3862	14.5164	14.6058	14.2614	14.1402	14.2691	13.7755	13.7909	14.6743	14.314	13.9791	13.8069	14.4021	14.3269	14.3928	14.3327	14.4727	14.5381	14.2086	14.3812	12.1737	12.2616	14.3929	14.0345	13.1579	13.2933	13.3192	12.8938	12.5991	12.5836	12.6372	12.8532
SYNPCC7942_RS02170	8.37526	8.64744	8.25469	9.49881	8.25882	9.09607	8.07928	9.12634	8.78459	9.26021	8.06118	9.65535	8.48512	7.98603	7.98613	8.36849	8.21225	9.2436	8.83802	8.97304	9.09002	8.77215	8.75528	8.82612	8.65539	8.82432	9.32419	8.79691	8.88534	9.08623	9.13753	9.07277	9.27538	9.04761	9.21344	11.0466	11.1166	10.121	10.1709	8.65838	11.6197	10.0143	8.15265	7.68421	8.00123	8.1515	8.92236	9.5362	10.4472
SYNPCC7942_RS02175	6.81128	6.08125	6.59947	6.42549	6.92577	6.16247	6.27874	6.47485	6.96447	6.4818	6.72716	6.46031	6.59927	6.85581	6.49837	6.7326	6.03344	5.45822	4.62489	4.87461	5.42452	5.47119	5.58398	5.56255	5.47535	4.60086	5.178	5.92342	5.63356	5.61704	5.00341	5.24055	5.42399	5.46496	5.26101	4.76309	4.79067	5.15199	5.40342	5.37241	4.63452	3.74888	3.05793	3.93562	1.91614	0	3.65918	0	6.68135
SYNPCC7942_RS02180	7.24704	6.88576	6.7747	7.09449	7.32141	7.10743	7.25954	7.38782	7.19915	7.00707	7.17752	7.15515	6.78372	7.0381	6.91164	7.18775	6.27918	5.9155	5.79476	5.35031	5.46245	5.4254	5.65056	6.47579	5.87018	5.70192	5.54767	6.253	5.98015	5.67822	6.25184	6.25871	5.81934	5.77766	5.98465	4.9536	5.22687	6.2035	5.89571	5.10992	4.04434	3.89432	4.14365	4.29258	3.9476	3.52517	4.44629	4.47887	7.09933
SYNPCC7942_RS02185	7.47458	7.49209	7.20426	7.38764	7.18117	7.50665	7.67077	7.7288	7.51193	7.45528	7.53701	7.73533	7.19483	7.29883	7.23183	7.3059	7.17357	5.3588	5.04823	5.10495	5.19125	5.40826	5.26123	5.73476	5.55992	5.47122	5.55227	5.51552	5.18277	4.84031	5.41061	5.23878	5.20037	5.06261	5.34527	5.65052	5.66982	5.921	5.89735	5.3293	4.95925	5.349	5.13513	5.38227	5.33918	5.9371	6.28301	6.86004	6.81484
SYNPCC7942_RS02190	8.31585	8.19259	8.51553	7.81658	8.36095	7.94582	8.39139	8.38937	8.51408	8.3581	8.47293	8.03581	8.61969	8.70678	8.5784	8.48024	8.59569	7.8553	8.06175	8.56937	7.80167	8.12797	8.02054	7.61034	7.2633	9.17055	8.69634	8.21356	8.20848	7.44096	7.27181	7.89861	7.39251	7.57465	7.83784	6.20833	6.48845	7.45431	7.38029	7.88332	7.32646	5.92997	4.30206	4.60829	5.13048	4.437	5.07481	5.10794	6.97349
SYNPCC7942_RS02195	10.4395	9.89635	9.94215	9.93707	10.2577	10.0044	10.0806	10.1501	10.1785	9.95741	10.1219	9.91642	9.76132	9.9076	9.77851	9.91423	9.52385	8.03128	8.12457	7.83839	7.89925	7.97598	7.95562	7.91897	7.9953	8.05092	7.82486	7.96408	8.27904	8.13155	8.00744	8.09543	8.04282	7.98157	7.93757	8.82102	8.86125	8.59513	8.43686	7.85621	7.70618	8.54215	8.0181	7.75367	7.79547	7.91607	8.35296	8.2243	8.53716
SYNPCC7942_RS02200	7.8611	7.10472	7.22937	7.44027	7.5472	6.98713	7.76849	8.00686	7.94576	7.80308	7.85551	7.66586	7.47901	7.75672	7.84549	7.59214	7.47426	5.79108	5.55537	5.55157	5.70965	5.60005	5.79257	5.50772	5.57234	5.45569	5.8853	5.48519	5.74866	5.54023	5.69814	5.55604	5.73315	5.73838	5.41436	6.18746	6.33573	6.3532	6.29436	5.73216	4.88845	5.38168	5.42402	3.8924	4.44356	4.23218	4.98758	4.7134	6.12715
SYNPCC7942_RS02205	6.34837	6.32952	6.31479	6.60107	6.35147	6.34664	6.42642	6.71541	6.60278	6.59444	6.55632	6.59342	6.36562	6.46598	6.51961	6.44768	6.31625	5.41627	4.69636	5.16624	5.54579	5.49612	4.85831	5.46913	5.47576	5.05106	5.26786	5.58911	5.30066	5.05378	4.88901	5.80922	5.67925	5.27709	5.14599	5.39291	5.2549	6.27841	6.08631	5.59497	5.13866	3.2362	3.80943	4.25327	4.3727	4.08415	3.64197	4.35062	6.55614
SYNPCC7942_RS02210	8.61487	7.51918	9.05039	7.65341	8.76213	7.56532	7.89278	6.81404	8.31407	7.25224	8.46923	6.93047	6.93754	7.28604	7.84423	7.58533	7.35195	6.49328	6.48013	7.62303	6.88524	7.17412	6.94881	5.89894	6.04137	7.10608	6.69854	6.6922	7.15972	6.58683	6.44159	6.53892	6.92853	6.43016	7.16654	4.03149	4.18844	5.93257	5.89763	7.40647	6.93905	6.89105	6.62733	6.23726	5.76014	6.15245	5.68538	5.73736	5.35426
SYNPCC7942_RS02220	6.98668	6.48813	6.5415	6.93896	6.5402	6.50313	7.04758	7.27974	6.95626	6.83494	7.02676	7.08462	6.88165	6.74743	6.62261	6.5807	6.34836	5.67231	5.76757	5.49408	5.32379	5.51889	5.35376	5.93188	5.45507	5.84643	6.17644	6.49425	5.86004	5.86901	5.77845	6.0839	5.79795	5.90162	5.91431	5.73402	5.66254	5.73634	5.79392	5.01334	4.69613	4.13336	2.58881	4.30718	4.14655	5.09611	5.03798	5.37025	7.2725
SYNPCC7942_RS02225	5.58858	5.27932	5.50121	5.50679	5.47133	5.41654	6.06697	6.4212	5.96929	5.98235	5.87596	6.06164	5.59374	5.90912	6.01528	5.95415	5.731	4.98716	4.93212	4.82327	4.77298	5.09029	4.92573	5.87151	5.20895	5.17142	5.60142	6.34988	5.08666	4.78633	4.71212	4.87228	4.7758	4.63536	4.62251	4.70291	4.86501	4.96241	4.85226	4.72492	4.53314	2.29102	2.66685	2.86107	1.59719	2.78723	3.24706	3.9954	7.00717
SYNPCC7942_RS02230	2.81922	2.84557	3.07953	2.87639	2.41379	2.60541	2.49662	2.52384	3.15496	2.56348	3.0257	2.66242	3.27126	3.18757	2.84132	3.23217	2.95634	3.79878	3.54551	3.72986	3.7123	3.71888	4.32336	4.04033	4.0609	4.06511	2.87778	6.24885	4.70441	4.06775	2.85373	4.67025	4.75935	4.15684	4.24528	2.40848	3.2198	3.94878	3.99526	3.76265	0	0	2.1059	0	0	3.05171	4.06518	3.06809	7.13275
SYNPCC7942_RS02240	4.83672	5.17678	4.91033	4.86828	4.75433	3.79248	5.2004	5.11088	4.67136	5.77906	5.66802	5.30462	5.34705	6.49551	5.93656	6.08282	6.23553	5.3605	5.64315	6.28987	5.8212	5.86349	5.426	5.29881	5.06432	6.16556	6.43757	6.8513	6.20414	5.57915	5.94268	4.87228	5.56845	5.82419	5.76355	4.52378	4.51369	6.1608	6.10961	5.8579	5.85712	4.92702	5.90339	4.85034	3.85834	5.46887	3.6236	5.35277	7.77266
SYNPCC7942_RS13920	3.9311	4.09852	3.76292	4.08769	3.69153	3.5832	3.87097	4.12575	4.57635	4.03686	4.24137	4.03374	3.51694	4.44034	4.26513	4.01825	3.86819	6.30306	6.14581	6.67514	6.28035	5.71163	6.21045	6.0507	5.73018	5.85784	6.56833	6.66446	6.5203	5.5051	6.17846	5.7476	5.76886	5.98286	6.3632	4.3367	4.35583	5.65941	5.7726	5.67477	5.18558	5.08335	3.90321	4.29905	3.3307	2.43325	4.32186	4.23517	8.16232
SYNPCC7942_RS02245	7.85483	7.58441	7.37152	7.73388	8.15843	7.98912	7.64256	8.01819	7.81887	7.46431	7.8465	7.79747	7.71552	7.43547	7.57185	7.98992	6.86969	7.49196	7.47381	7.06924	7.07931	6.98468	7.37386	7.45183	7.70449	6.67534	6.75508	7.36211	7.30426	7.64609	7.49624	7.46042	7.61832	7.68891	7.15398	5.00958	4.97904	5.96645	5.83733	7.03862	5.29065	4.38614	4.61169	3.63708	3.83953	4.10175	5.42225	6.12499	8.74919
SYNPCC7942_RS02250	6.85881	6.78905	6.60041	6.59246	6.8925	6.8664	6.88269	6.85703	6.8194	6.75051	6.94203	6.92528	7.03006	6.92692	7.07431	7.19229	6.84845	5.56553	5.67784	5.10734	6.03156	5.8987	5.72305	5.5994	5.02734	5.45751	5.43901	5.91095	5.68691	5.66232	5.72157	5.88476	5.49229	6.00177	5.45889	5.00249	4.87784	5.86989	5.81161	5.61855	5.37045	5.02229	4.91313	5.53863	5.68407	6.44816	6.30303	6.76685	6.87478
SYNPCC7942_RS02255	5.6081	5.55245	5.86665	5.65985	5.9106	5.81954	5.77673	5.87024	5.79809	5.70491	6.04166	5.71756	5.58368	5.75875	6.72917	6.37509	6.16225	6.22083	6.32488	5.81932	6.09447	6.45551	6.44803	6.08906	6.25162	5.35223	5.00035	5.97641	5.70072	6.28542	6.5007	6.52365	6.10703	6.43701	6.74146	4.08796	4.17681	4.53401	4.69496	6.02506	4.32837	4.20154	4.37313	4.85773	3.86547	3.15584	4.38719	4.39494	6.91127
SYNPCC7942_RS02260	9.83369	9.05262	9.83656	9.46961	10.1777	9.48768	9.81657	9.43754	10.3822	10.068	10.004	9.63619	10.5489	10.4764	10.1894	10.3938	10.1626	11.8606	12.1566	11.8919	11.5877	11.667	11.6919	8.71232	10.097	8.43655	9.12999	9.84121	9.74039	11.9062	11.8084	11.9441	11.9404	11.9096	12.0409	9.48307	9.68222	9.75628	9.82309	11.1215	11.5218	10.3046	8.0789	7.14526	7.11214	7.31574	7.00983	7.22174	10.7751
SYNPCC7942_RS02265	7.25	7.90532	6.72288	8.04262	6.87096	7.54971	7.48807	9.16687	7.32035	8.16748	7.03266	8.38317	8.01095	8.45979	8.4521	8.01346	8.70264	5.52206	5.75612	5.38557	5.11096	5.86753	5.71553	6.70821	5.80124	7.03233	6.32209	6.52111	6.24597	6.78702	6.54034	7.06165	6.58663	6.37383	6.58742	12.6961	12.6026	11.6987	11.036	5.47142	5.80481	6.33627	5.81674	6.42919	5.94049	6.53333	6.80947	6.68529	6.04538
SYNPCC7942_RS02270	7.04554	8.26589	6.69606	8.48146	6.76447	7.99762	7.57377	9.76649	7.39074	8.9699	7.0047	9.15641	8.19638	9.04508	9.16983	8.6643	9.73364	4.25235	4.92853	3.96674	3.92772	4.85767	4.81115	6.13206	5.43012	6.27197	5.7042	6.42065	5.33117	6.01105	5.92861	6.46837	6.17355	5.89185	5.9373	12.2058	12.1568	11.3571	10.6691	4.48374	5.36547	5.20421	5.0021	5.15483	5.44415	5.73322	5.89912	6.20359	6.02182
SYNPCC7942_RS02275	7.76957	7.58082	7.54983	7.39962	7.67276	7.28296	8.25663	8.47679	7.61115	8.36474	8.52528	8.03205	7.91745	9.13534	7.96621	8.80218	8.38652	5.17355	5.48631	5.26027	4.96623	5.50219	4.98019	5.45908	5.79592	5.58876	5.92608	6.00787	4.95273	5.5915	5.14131	5.85066	5.69044	5.16041	5.56077	5.06874	4.97551	5.43198	5.29501	4.98201	4.07551	3.90099	3.2658	3.51932	4.41288	4.46794	4.26629	5.04905	6.49589
SYNPCC7942_RS02280	9.92066	9.32674	9.42668	9.3809	9.84182	9.70877	10.1142	9.815	9.94874	9.66084	9.95315	9.98033	10.8867	9.91913	9.70046	10.0771	9.6063	10.8749	10.7352	10.3187	10.645	10.4458	10.5634	11.1974	11.1347	10.1815	10.4502	10.6667	10.8203	10.9129	10.969	10.6436	10.8223	10.8943	10.7839	8.53664	8.80678	8.68736	8.60303	10.4144	9.31434	8.46763	7.97329	7.87953	7.89802	8.20734	9.20243	9.11119	10.2164
SYNPCC7942_RS02285	6.23156	6.10291	6.45067	6.72546	6.11282	6.22264	6.58853	7.13429	6.35764	6.49591	6.31267	6.51208	6.81757	6.39388	6.27194	6.38333	5.75369	5.26293	5.28699	5.22607	5.72535	4.85158	4.88244	5.87822	5.57259	5.46695	5.81134	6.53237	6.20139	4.60957	4.61953	5.57577	5.3399	5.36845	5.28575	5.9059	6.14948	6.02595	5.89719	5.68373	4.45257	4.29048	4.52853	5.14869	3.84538	4.75401	5.26265	5.74528	8.25934
SYNPCC7942_RS02290	10.0299	10.0824	9.56295	10.088	9.78825	10.2175	10.2917	10.4935	9.99239	10.1971	9.92172	10.2865	9.96389	9.97261	9.6357	9.87742	9.65452	7.48202	7.52737	7.49972	7.87057	7.76257	7.42264	7.8284	7.56076	7.96712	8.18117	8.14344	8.02367	7.72649	7.58193	7.74728	7.4649	7.63815	7.56427	9.32345	9.32562	9.04506	8.82554	7.95214	7.68156	8.02231	8.25623	8.22631	8.37692	8.31691	9.40278	9.62484	9.67899
SYNPCC7942_RS02295	7.31701	6.93428	6.86781	6.99781	7.32783	7.01457	7.11852	7.41815	7.05847	6.85854	7.28942	7.13785	7.23066	7.1979	7.15681	7.49981	6.82016	6.75119	6.56866	6.55978	6.45483	6.55438	6.74789	7.29269	7.23092	6.5913	6.91021	7.04563	6.89156	6.76958	6.90057	6.76834	6.97332	7.0291	6.8818	5.78993	5.69282	6.21552	6.08701	5.99494	5.02694	3.54529	3.67648	4.18392	4.04157	4.19673	5.16702	5.48885	7.60395
SYNPCC7942_RS02300	9.79173	9.53188	9.36055	9.3749	9.30761	9.25258	9.53105	9.8983	9.67209	9.44998	9.59401	9.76473	10.7557	9.89906	9.1201	9.9837	8.91546	7.42389	7.13384	7.08531	6.96864	6.71125	6.89838	8.47045	8.11627	8.28066	8.11616	7.86018	8.1966	7.71583	7.68873	8.00822	7.81297	7.88645	8.04208	11.0937	10.9782	10.5386	10.3557	6.56736	7.09973	6.81624	6.85922	7.33502	7.81438	7.99421	9.11821	9.96941	9.52226
SYNPCC7942_RS02305	10.2805	10.0211	9.85007	10.0313	10.5303	9.9522	9.58682	9.69463	9.74596	9.45759	9.91481	9.36297	9.74227	9.57982	9.81668	9.71255	9.33919	8.74286	9.02595	8.69049	8.59315	8.57013	8.70003	8.57859	8.67942	8.80801	8.61166	8.44987	8.97536	8.85124	8.73492	8.66769	9.08545	8.79327	8.91294	8.18735	8.22974	7.40745	7.25255	8.33735	7.64659	8.01125	7.68969	7.58099	7.81134	7.53274	8.77069	8.84623	7.5817
SYNPCC7942_RS02310	13.2322	13.1149	13.186	13.2798	13.463	13.294	13.0656	13.0635	13.1418	13.0961	13.2712	13.2354	13.2264	13.1706	13.0641	13.2929	13.2999	11.7838	11.8279	11.7235	11.5435	11.6228	11.6805	11.499	11.6446	11.5457	11.3398	11.457	11.6693	11.7904	11.8484	11.8468	11.8905	11.7788	11.7661	11.5761	11.5464	10.4266	10.2185	11.4187	11.606	12.0862	11.8084	11.8492	11.737	12.0647	12.5361	12.7119	9.51357
SYNPCC7942_RS02315	8.05781	7.91447	7.77623	7.84863	8.01092	8.0413	7.86969	8.08359	7.84295	7.67176	7.94946	7.96944	7.67042	7.89835	7.75306	7.98863	7.53291	5.40864	5.61327	5.58076	5.80443	5.95068	5.40497	5.89191	5.71067	5.96438	5.79119	6.11288	6.07255	5.56481	5.5868	5.24657	5.79505	5.59025	5.28145	6.1758	6.12137	6.20871	6.0121	5.35395	5.37045	5.58025	5.29592	5.06557	5.02274	5.98734	5.67837	6.30622	6.74416
SYNPCC7942_RS02320	4.04072	3.51663	3.83117	3.69648	3.63095	3.39698	3.52462	3.64829	3.93716	3.46194	4.03449	3.36308	4.06732	3.92047	4.1144	3.65846	3.50805	3.51811	3.72725	3.33679	3.91544	3.61551	2.99976	3.75596	4.07696	3.53821	3.6515	4.18345	3.77453	4.08381	3.47047	2.73504	2.3849	3.48836	3.19859	2.71052	2.94253	3.81148	3.99382	3.831	2.52284	2.29102	2.66685	2.37212	1.59719	2.78723	2.8818	3.9954	4.86785
SYNPCC7942_RS02325	6.56373	6.24714	6.07127	6.22058	6.56064	6.4015	6.49585	6.4123	6.40779	6.00826	6.46229	6.17234	6.32388	6.38053	6.39211	6.51949	5.81718	4.512	5.02614	4.60247	4.9388	4.99339	5.00677	5.07697	4.97651	4.94874	4.61785	5.62676	5.40989	4.74218	5.25283	5.02138	4.84006	4.67439	3.75424	3.85163	3.88254	4.56454	4.53207	4.68084	2.03816	3.24732	3.28618	2.69334	2.9315	4.47579	3.2234	4.61375	6.2067
SYNPCC7942_RS13675	13.2643	13.1219	12.5808	12.718	13.4947	13.3646	13.0267	13.023	13.1323	12.8089	13.2964	13.2061	13.6419	12.8968	13.2617	13.6948	13.2482	13.5888	13.4906	13.5395	13.6838	13.282	13.1732	12.4636	12.4988	12.6278	12.4435	12.5046	12.8898	13.1196	13.1716	12.9527	13.3387	13.2636	13.3399	11.4885	11.5508	10.8564	11.2692	12.9881	12.813	12.522	11.6153	11.4236	11.267	10.7025	10.3357	11.1112	12.001
SYNPCC7942_RS02330	4.74533	4.82679	5.14864	4.97857	4.57936	4.37486	4.49375	3.99397	4.87954	4.17564	4.94747	4.40749	4.73945	4.66704	4.98243	4.99341	4.39832	5.4387	4.99263	5.3749	6.11253	5.37332	5.10391	5.68655	5.26863	5.53788	5.33282	6.139	5.94296	5.22642	5.46524	4.84221	5.48902	5.26741	5.39716	4.09923	4.16277	6.17764	5.66181	5.66684	4.70953	3.16015	4.57943	4.86313	4.8205	5.34754	4.88633	4.73347	6.23723
SYNPCC7942_RS02335	6.45809	6.49721	6.5183	6.50669	6.48897	6.69967	6.90957	6.80852	6.69837	6.79014	6.75637	6.81192	6.35202	6.45786	6.88762	6.86845	6.68027	5.38302	5.2754	5.17523	5.95099	5.67812	5.72343	5.6962	5.46011	5.52583	5.49537	6.13318	5.74697	5.49822	5.39193	5.51459	4.97797	5.55972	5.65132	4.54462	4.41073	5.43726	5.35277	5.16726	4.29132	3.00618	2.81574	3.8283	4.40086	4.29728	5.43287	5.06203	6.95802
SYNPCC7942_RS02340	7.50347	7.39754	7.14671	7.25137	7.23256	7.46749	7.67049	7.53533	7.45249	7.2981	7.6801	7.50888	7.15951	7.50732	7.48645	7.60158	7.38279	6.30186	5.90361	6.15901	6.39275	6.5831	6.08179	6.26362	6.2879	5.66948	5.78838	5.97882	6.29932	6.01701	6.06841	6.0762	6.29754	6.22279	6.09758	5.5516	5.53018	5.95923	5.84882	6.32238	5.31463	4.95687	4.62565	5.44868	5.3578	6.31104	6.40747	6.43504	7.40777
SYNPCC7942_RS02345	6.85372	6.86428	7.28198	7.46091	6.86786	6.73578	5.9897	6.28687	6.69529	6.13695	6.49445	6.20662	7.13631	6.20755	6.29421	6.67641	5.71844	6.26851	5.14818	5.74949	5.96698	6.09438	6.06304	6.65484	6.57798	5.87223	6.26379	7.12957	7.13545	5.78905	6.02982	5.95211	6.09498	6.07847	6.22758	5.46681	5.63246	5.92137	5.86032	5.68154	5.68582	5.0927	4.94802	5.10057	5.05771	4.61691	5.78637	5.97708	6.89914
SYNPCC7942_RS02350	5.39977	5.67867	5.89677	5.49909	5.51117	5.6054	5.55936	5.61215	5.39215	5.28352	5.52285	5.65431	5.86894	5.56081	5.62601	5.97863	5.05655	5.16868	4.38475	5.08127	5.07796	5.12935	5.01827	5.72308	5.23028	6.14238	5.76121	5.73961	4.98426	4.83502	5.47623	5.4095	4.72857	4.85487	5.27251	3.73049	3.77663	5.40869	5.05014	5.37174	4.11996	4.24208	3.35544	4.24976	3.9054	3.48398	3.96914	3.50093	6.32935
SYNPCC7942_RS02355	6.42288	6.41751	6.42743	5.81401	6.48704	6.01786	5.83896	5.64134	5.79642	5.67801	6.22199	5.60107	5.8961	6.06418	6.32186	6.14804	6.24082	5.70753	5.44613	5.89537	5.56889	5.41312	5.60558	5.99388	5.56283	6.24944	5.99523	5.99615	5.97672	5.48439	5.85113	4.99619	5.4737	5.52065	5.54156	4.02637	4.021	5.11787	5.12341	5.54847	4.66754	4.27482	4.64829	4.30718	4.05533	3.10259	3.20021	3.64756	5.99934
SYNPCC7942_RS02360	5.10049	5.68255	5.44854	5.31256	5.2358	5.39641	5.73822	5.46073	5.59594	5.8132	5.51063	5.60117	6.09353	6.26055	6.09727	6.44803	6.50046	6.27278	6.12132	6.14856	6.27133	6.11076	6.1033	6.00978	6.18113	5.86048	6.77625	6.49657	5.89421	6.58207	6.3294	6.18433	5.96916	6.24058	6.22929	4.11158	4.08162	5.49643	5.51021	5.5825	5.40377	4.85414	4.89602	4.34021	4.51013	3.86846	4.57539	4.83616	6.20901
SYNPCC7942_RS02365	8.61484	8.49064	8.56028	8.68297	8.89462	8.69391	8.64063	8.83244	8.92315	8.56573	8.961	8.90495	9.61311	9.2995	9.02572	9.61239	8.77925	10.4743	10.4777	10.4611	10.3453	10.5054	10.7801	10.4401	10.2719	10.232	10.5407	10.0188	10.4997	10.5269	10.7081	10.7089	10.7094	10.484	10.5214	8.14339	8.27961	9.28183	9.34769	10.3558	9.34785	8.38299	7.81838	7.26069	7.17273	7.8819	8.11873	8.63497	10.3981
SYNPCC7942_RS02370	5.15975	5.0059	5.20607	4.91369	5.41736	4.68409	4.97389	4.90657	5.63702	5.11861	5.38516	5.09469	6.01879	6.14872	5.2601	5.68592	5.24074	7.31185	7.14208	6.85323	5.40812	6.81196	7.23965	6.71721	6.56507	7.02632	5.93597	4.68681	5.08844	7.30653	7.35552	7.63203	7.42128	7.26286	7.26992	5.23104	5.3178	6.56132	6.68727	6.79734	7.29955	6.78768	6.53807	6.04972	5.9083	6.28238	7.52779	7.45408	7.19255
SYNPCC7942_RS02375	7.90145	7.29093	7.33666	8.10997	7.49483	7.02571	7.38674	8.54146	7.98447	7.80519	7.63369	8.01108	7.48169	7.80181	7.36061	7.60832	6.86254	6.15074	6.11359	5.1825	4.75135	5.17881	5.74617	7.04139	6.69737	6.60995	6.53207	6.57105	6.4232	6.62845	6.53777	6.81615	6.71827	6.56377	6.54277	7.94751	7.97341	7.86595	7.70739	5.03581	4.36961	4.06183	4.17621	3.61209	4.17109	3.98874	5.84218	6.54568	8.61274
SYNPCC7942_RS02380	6.16532	6.30845	6.5723	6.49999	6.31502	6.42543	6.78799	7.15792	6.46001	6.50938	6.326	6.74531	6.58896	6.47788	6.43392	6.62846	6.18668	5.95464	5.75174	5.94873	6.16029	6.30022	6.00991	6.55441	6.28089	5.72715	6.77269	7.99327	7.54904	6.01445	6.29832	6.30764	6.12734	6.39918	6.08192	6.12004	6.10737	6.32001	6.10394	5.93002	4.49286	4.12701	5.02349	4.56792	4.63629	5.45311	5.1558	6.40966	7.8521
SYNPCC7942_RS02385	7.86517	8.00652	8.16794	8.46207	8.04545	8.33764	8.0946	8.47907	8.15688	7.96564	7.87783	8.36641	8.59703	7.89514	7.82141	8.27511	7.5335	6.78278	7.123	6.35429	6.7432	6.12312	7.21633	7.23597	7.36081	7.21098	7.69669	7.9452	7.70585	6.92641	7.00073	7.55559	6.91557	7.04975	7.17153	7.47639	7.49516	8.20988	7.95859	6.09439	6.14532	5.38843	5.56523	5.74498	5.51296	6.40387	7.33577	7.82674	8.03786
SYNPCC7942_RS02390	10.4564	9.83951	9.96251	10.2826	10.487	10.1915	10.4933	10.6842	10.7341	10.4639	10.8217	10.5661	10.23	10.6742	10.3432	10.7378	9.70498	9.01751	8.99361	8.13925	8.01064	8.05948	8.49061	8.98669	8.53651	8.15798	8.14741	7.90033	8.13484	8.91238	8.67895	8.8531	8.76246	8.91864	8.90869	6.92711	6.97667	8.67735	8.61966	7.86978	7.67063	7.5178	7.27311	7.36557	7.50017	7.61739	9.03091	9.75604	9.75271
SYNPCC7942_RS02400	8.5738	8.82064	8.80899	8.35004	8.89188	8.85111	9.1426	8.79385	8.64052	8.50082	9.06215	8.69986	8.49776	8.92186	8.99368	9.0297	8.96962	5.87387	5.79309	7.22212	6.48112	6.81123	5.9018	5.5403	4.11271	7.95273	7.08684	6.15508	6.0598	6.42444	5.43813	5.8188	5.83711	5.70831	6.29691	4.70638	4.78882	5.59973	5.49644	6.38621	5.75936	4.62197	5.03716	5.57841	5.70165	5.53771	5.41353	5.27321	7.43846
SYNPCC7942_RS02405	6.54178	6.38143	6.31347	6.29976	6.38693	6.36307	6.47421	6.4991	6.46515	6.22332	6.75708	6.38968	6.4171	6.23279	6.70689	6.56087	6.24999	5.45312	5.77422	5.84468	5.51042	5.59586	5.64461	5.46754	5.67445	6.42627	5.8938	6.32735	6.08604	5.86045	5.47827	5.60321	5.49768	5.70462	5.51266	4.02662	4.12897	5.17351	5.43762	5.31794	4.9649	4.03132	4.66321	4.32194	4.41075	4.30713	5.08077	4.81761	6.33383
SYNPCC7942_RS02410	6.17556	6.24498	6.20554	6.21245	6.31722	6.4232	6.14477	6.26929	6.11861	6.06016	6.21811	6.2976	5.75403	5.99526	6.43251	6.39133	6.03055	5.68666	4.90879	5.59312	5.59514	5.1882	4.61562	5.27912	4.88025	5.76849	5.83631	5.87504	5.58147	5.19942	5.80894	4.32266	4.87672	3.93658	4.97915	4.57535	4.33289	5.22605	5.2921	4.98997	4.08324	3.28134	3.3203	3.00313	5.60409	3.44851	3.02418	4.3986	6.8542
SYNPCC7942_RS02415	7.72106	7.30112	7.07093	7.64796	7.21553	7.29773	7.79602	7.69163	7.50926	7.63362	7.46037	7.70392	7.90834	8.11881	7.22125	7.66833	7.19679	8.00668	8.17116	7.23083	7.12815	7.35226	7.42317	8.52835	7.8143	7.80946	7.99234	7.7943	7.92815	8.12165	8.1897	8.40961	8.16974	8.19503	8.22081	8.15225	8.21524	9.09817	8.94941	7.42034	6.91829	6.09528	6.00069	6.4595	6.29397	6.83134	7.68289	8.4434	9.02784
SYNPCC7942_RS14140	6.01477	5.84889	6.5684	6.2553	6.31447	5.91533	6.45263	6.82883	7.75497	6.327	6.44905	6.35301	9.04647	6.18862	6.49837	6.79122	6.42559	10.1497	10.3865	9.94373	9.80357	10.2468	10.0643	9.98768	10.1369	9.92533	10.0744	10.2313	10.1644	9.86642	10.0745	9.46379	9.86448	10.1545	10.1117	7.75072	7.87398	8.73955	8.58524	10.5136	9.80392	8.47792	8.20021	7.6931	7.64915	7.60755	8.63132	8.49721	10.3006
SYNPCC7942_RS02420	6.30445	5.83336	6.44125	6.48754	6.16912	6.24574	6.38245	6.69965	6.97638	6.12905	6.09099	6.37775	9.244	6.27363	5.86147	6.24222	5.98639	9.03152	8.9773	8.41212	8.44887	8.6662	8.69419	8.81814	8.76615	8.46208	8.25905	8.77619	8.94894	7.64489	8.57816	9.15811	8.21655	9.0624	8.8427	4.95169	5.34867	6.29169	6.34733	7.96669	7.42539	7.14144	7.08567	6.92241	6.46766	5.443	6.94624	7.43641	9.20146
SYNPCC7942_RS02425	8.23562	8.79589	8.37915	8.39768	8.38005	8.86273	8.90072	8.69437	8.39739	8.73684	8.75153	9.06612	7.9605	8.61173	8.6395	8.71376	8.93892	7.63917	7.30971	7.17088	7.85089	7.50919	7.24431	7.23432	7.0383	7.5879	8.00171	8.32947	8.2823	7.33499	7.46941	7.38812	7.63723	7.6096	7.56932	7.59309	7.55772	7.74288	7.86326	7.89944	7.52646	6.88253	7.66359	7.37669	7.71181	8.17363	8.6835	8.85474	8.38396
SYNPCC7942_RS02430	7.85041	8.14197	8.06861	8.45011	7.60731	7.90624	8.16987	7.81633	8.20541	8.00893	8.05109	8.25418	8.70015	7.91239	8.00085	8.44708	7.94154	9.28813	9.23303	8.95814	9.29401	8.97368	8.75855	8.6144	8.27801	8.72704	9.09033	9.43034	9.11379	9.12567	8.965	8.96583	8.92249	9.19211	9.06876	9.68778	9.64341	9.90482	9.88434	9.38341	9.69769	9.59423	9.50326	9.87317	10.081	10.1346	10.4433	11.0016	9.98664
SYNPCC7942_RS02435	6.98652	6.90474	7.19152	7.30255	7.02742	6.91784	7.32992	7.66992	7.52933	7.45168	7.17634	7.32175	6.93273	7.29727	7.36054	7.22178	6.99272	6.10464	5.96321	5.83864	5.92552	6.15778	5.92252	6.42618	6.55201	5.2867	5.45495	5.90048	5.80334	6.03102	6.11926	5.99777	6.1047	6.04975	6.39385	5.43321	5.7114	6.19639	6.05301	5.96825	5.94475	3.40878	3.6515	4.43559	2.58599	5.48387	5.02143	5.0976	7.96774
SYNPCC7942_RS02440	8.48072	8.27065	8.04113	8.45339	8.42763	8.39513	8.35348	8.51385	8.35151	8.18121	8.26253	8.22391	7.79009	8.30922	8.15019	8.39898	7.6583	6.72525	6.67382	6.38771	6.74341	6.68212	6.77404	7.22408	6.93877	6.34852	6.58118	6.51128	6.71547	6.84951	6.98885	7.06135	6.81068	6.92233	6.85917	5.56634	5.74438	6.73173	6.64842	6.77517	5.45423	4.94186	4.67326	4.89275	4.62196	5.41951	6.12914	6.54157	8.22684
SYNPCC7942_RS02445	8.49795	8.98758	8.56424	8.48558	8.52619	8.59427	8.39429	8.62514	8.41965	8.55168	8.50051	8.44689	7.80237	7.90309	8.86104	7.94732	8.80785	3.98337	4.48237	5.98691	5.37834	5.42704	4.99179	3.75966	4.02045	7.24704	7.12884	6.58512	5.93741	4.53993	3.20849	4.28543	3.64472	3.98702	4.48541	5.61887	5.57147	7.11887	6.93454	5.67647	5.96348	5.61772	5.14598	5.29438	5.14736	4.66957	5.13981	5.45996	4.67744
SYNPCC7942_RS02450	7.49718	7.81958	7.82712	7.54103	7.55784	7.66814	7.5889	7.79055	7.38295	7.60825	7.58501	7.4776	7.04317	7.17129	7.85283	7.26018	7.46649	6.05444	6.32213	7.50718	6.73043	6.68356	6.69942	6.38444	5.68608	7.80077	8.01375	7.49615	7.01198	6.15361	6.21242	6.04911	5.99879	5.85515	5.99693	5.37607	5.37864	7.32754	7.47873	7.32547	6.57506	6.4541	7.4368	7.49432	7.29637	7.48639	7.60834	7.30256	7.77657
SYNPCC7942_RS02455	8.94067	8.53397	8.91564	9.16336	8.94242	8.69719	9.18597	9.31814	9.48529	9.19253	9.12909	9.17293	8.28989	9.05558	9.3575	8.77637	8.73885	6.57092	6.77598	7.29681	6.37319	6.83273	6.84036	6.70218	6.57036	8.21494	7.61775	7.0055	6.75858	6.85176	6.84052	6.89979	6.546	6.65389	6.89978	5.93342	5.9938	6.38627	6.39926	6.51447	6.35937	5.57197	5.97044	6.45167	6.97247	7.16443	7.47467	7.88246	8.79887
SYNPCC7942_RS02460	8.50267	8.17175	8.40406	8.50648	8.52773	8.04471	8.76225	8.80791	8.86308	8.25471	8.83384	8.78346	8.7989	8.83538	8.91131	8.79889	8.28115	7.13029	7.70217	8.21393	6.91825	7.61665	7.70286	7.30949	7.41285	8.97606	8.24306	7.68399	7.61021	7.69691	7.67881	7.988	7.84111	7.76241	7.84584	6.45381	6.24009	6.16377	6.20371	6.68996	4.80442	4.89392	6.20714	6.54626	6.12883	6.51507	8.14483	8.18574	9.94257
SYNPCC7942_RS02465	7.41074	6.3682	6.56231	6.57754	7.12584	6.34648	6.83143	6.66829	7.24707	6.72767	7.34941	6.74348	6.44727	6.97911	7.09416	7.07797	6.7177	5.95295	5.76032	5.4136	5.85312	6.07354	6.00973	5.72186	6.06585	5.73573	5.39477	5.50094	5.82845	5.97416	6.12275	6.34042	5.85728	5.81617	5.81353	3.71299	3.9767	4.32217	4.45473	4.99673	4.20237	3.39513	3.2341	3.11425	3.07526	3.12625	2.71431	2.04711	4.96925
SYNPCC7942_RS02470	6.89484	6.15231	6.07802	6.29292	6.76942	6.27305	6.69324	6.52265	6.89621	6.3769	6.97085	6.51389	6.42816	6.91545	7.15814	7.21199	6.28413	6.25418	6.15788	5.90494	5.76294	6.15707	6.59539	6.49286	6.96342	5.5044	5.9371	6.04272	6.45491	6.41193	6.58088	6.39431	6.27344	6.41337	6.2476	3.25414	3.20424	4.0368	4.0816	5.53702	4.65192	2.77972	3.09724	2.51607	3.49829	2.11614	4.33613	4.16134	5.79462
SYNPCC7942_RS02475	6.63228	6.12194	6.33866	6.45219	6.681	6.2292	6.44144	6.3008	6.86671	6.4245	6.54518	6.15371	6.24784	6.70295	7.08181	6.95776	6.39831	5.63715	5.31348	5.0396	4.88146	4.97971	5.32029	5.7288	6.27413	5.06482	5.24584	5.78462	5.57146	5.89629	5.56259	5.35038	5.58918	5.59744	5.21481	4.84349	5.04483	5.42895	5.2355	4.7627	3.86295	2.87802	0	3.11514	2.2378	2.68165	2.2918	4.12586	6.74431
SYNPCC7942_RS02480	7.7215	8.03569	8.20135	8.31766	8.31701	8.14925	8.08756	8.6373	8.34188	8.21759	7.93726	8.16949	8.39465	8.31568	8.02198	8.16269	7.39083	6.2809	5.98676	6.18428	6.22961	6.41337	6.30757	6.77364	6.57197	6.64782	6.63203	6.36324	6.33189	6.65059	6.58297	6.79017	6.26385	6.22547	6.40859	7.92527	7.86731	8.1808	7.80833	6.06937	4.98521	4.70936	4.9775	5.73856	5.2462	6.16342	6.98772	7.20551	9.0192
SYNPCC7942_RS02485	7.1699	7.00631	7.21517	6.81333	7.02038	7.14732	7.68065	6.96793	7.45052	7.24695	7.44297	7.09559	6.91369	7.46506	7.33654	7.47287	7.44296	6.42851	6.374	6.52874	7.0673	6.90525	6.55704	5.94225	5.97764	6.97752	6.86427	6.55706	6.75215	6.36971	6.44375	6.77639	6.63654	6.423	6.61013	5.89636	5.94634	6.1885	6.08187	7.24899	7.03913	6.76556	6.77884	7.14149	7.5431	7.75427	7.99253	7.5289	8.08302
SYNPCC7942_RS02490	6.65605	6.28672	6.45438	6.46829	6.5161	6.43506	6.90433	6.64297	6.89402	6.74917	7.01131	6.66729	6.46468	6.75594	6.82627	6.84877	6.66199	6.49423	6.23222	6.28677	6.1928	6.17599	6.441	6.44877	6.46853	7.07445	7.04386	6.52615	6.55642	6.66988	6.64027	6.51822	6.284	6.5163	6.59404	5.51993	5.61821	5.95249	5.82765	6.40321	5.57926	4.48107	5.05494	5.09508	5.46846	5.4276	5.82885	6.42913	7.70835
SYNPCC7942_RS02495	6.46341	6.05917	7.32624	6.72931	6.16786	5.63351	6.63385	5.5827	7.07967	6.32667	6.84606	6.23548	6.04205	5.99559	6.09793	5.81709	5.77809	6.13997	6.13375	6.54827	7.22859	6.57673	5.96246	6.18162	6.03231	6.04526	7.26432	7.83423	7.59025	6.21646	6.11757	6.10784	6.57147	6.18729	6.54467	6.2545	6.2308	7.52134	7.83922	7.78724	7.72981	8.12687	8.47667	8.20918	7.78742	7.97828	7.90772	8.68742	8.81597
SYNPCC7942_RS13925	6.53437	6.67669	7.73876	7.05454	6.93287	6.92463	7.10503	6.35079	7.50676	6.50707	7.6188	6.64638	8.96571	7.10812	7.04582	7.22836	7.00495	7.77739	7.91696	7.91463	8.40913	8.48962	8.1727	7.17912	7.18944	7.6765	9.12203	8.55933	8.63338	8.10279	8.07854	7.91414	7.74819	7.36056	7.23251	8.85662	8.84645	10.0472	10.3365	10.1669	10.6006	11.1435	11.039	11.0483	11.1451	11.4669	11.9113	11.8415	9.50109
SYNPCC7942_RS02505	6.60471	6.53066	7.23196	6.80224	6.85485	6.62269	6.93237	7.17816	7.1434	6.8373	7.09826	6.70787	6.86959	7.15965	7.25445	7.24856	6.72093	6.17794	5.73516	6.40629	6.74155	6.60736	6.27543	6.12592	5.94892	6.06701	6.97767	6.68881	6.84938	6.20863	5.81479	6.12529	6.48226	6.37856	6.38602	5.8264	5.75418	7.20421	7.5265	7.18464	7.34449	7.4589	7.52726	7.10405	7.64156	7.84117	8.52546	8.50546	7.76549
SYNPCC7942_RS02510	6.23872	6.97743	7.13533	6.58728	6.34182	7.08123	7.28632	6.41631	6.75634	6.82059	6.86054	6.74517	6.22906	6.21741	6.73695	6.11287	6.99827	3.2706	4.09871	4.84836	5.63371	5.15957	4.05979	2.88142	4.00788	5.10904	5.856	6.03448	5.42546	3.10131	3.85565	3.72698	3.17987	3.66786	3.48288	4.07437	4.19535	5.50169	5.54437	5.55813	4.50782	5.1169	5.13127	5.40825	5.40079	5.37747	3.0989	3.71992	5.66868
SYNPCC7942_RS02515	8.27941	8.44998	8.58516	8.72405	8.31235	8.60281	8.64263	8.83224	8.75597	8.57896	8.29776	8.6204	8.89502	8.48825	8.16322	8.34576	7.97494	6.90248	7.07484	7.1891	6.95387	7.05766	6.80223	7.26006	6.94324	8.10518	8.13415	7.69279	8.01322	7.19375	7.05431	7.2193	6.93962	7.00396	7.44097	8.82533	8.90219	9.64992	9.34636	7.69691	8.11948	7.72569	8.54054	8.84675	8.83036	8.82919	9.32294	9.32081	9.7104
SYNPCC7942_RS02520	9.76493	10.0918	10.068	10.2867	9.81812	10.1687	10.4516	10.5318	10.1997	10.5902	10.0899	10.488	10.4143	10.9651	10.1388	10.6305	10.449	7.75071	7.9741	8.05245	7.63916	7.86889	7.9617	8.03153	7.41677	8.77302	8.7716	8.03985	8.24225	7.70854	8.05215	8.23689	7.98685	7.82319	8.29697	9.17613	9.22384	9.94483	9.66945	8.34989	8.04367	8.35798	8.81115	9.27252	9.40265	9.50811	9.69544	9.77561	10.1305
SYNPCC7942_RS02525	8.32541	8.23695	7.96033	8.35626	8.21719	8.30883	8.48878	8.89036	8.38905	8.49512	8.29723	8.63014	8.34577	8.6358	8.00259	8.44172	7.96222	6.23782	5.85341	5.74394	5.82545	5.67539	5.88942	6.09091	5.88226	6.25954	6.63758	6.3325	6.05143	6.48514	6.15862	6.48116	6.35707	6.22376	6.24207	7.99888	7.99877	7.58242	7.48316	6.13216	6.39607	5.70592	6.15677	6.49574	6.83521	7.02628	7.71701	8.1094	7.79541
SYNPCC7942_RS14145	9.2604	9.08526	8.92297	9.39447	8.93044	9.27432	9.18471	9.67108	9.30701	9.26177	9.21315	9.50436	9.11536	9.33301	8.84713	9.07381	8.66616	5.82852	5.12261	6.09088	5.33078	5.21179	5.20442	5.45109	5.53008	5.66913	5.80455	5.97847	6.04475	5.90852	5.27384	5.62442	5.02528	6.13204	6.14734	7.80313	7.73877	7.24873	7.19255	5.32642	5.78317	5.5031	5.9965	5.51103	6.13364	5.68442	7.09859	8.07238	7.91819
SYNPCC7942_RS02530	6.92643	7.1777	7.60703	7.11075	7.20882	7.55265	7.43531	6.71657	7.03989	6.78421	7.09759	6.87423	6.48367	6.66058	7.04723	6.59377	7.34442	4.75178	4.48811	5.35118	5.45078	5.11434	4.67942	4.69092	4.79371	5.48354	4.94288	5.44284	5.11139	5.21524	5.02072	5.24812	5.01931	5.13224	4.79634	4.54214	4.54792	5.62625	5.75196	6.05525	5.65786	5.8083	6.79719	7.4817	7.10905	6.73634	6.39261	5.87139	6.05762
SYNPCC7942_RS02535	7.1247	7.53468	7.6821	7.11619	7.02242	7.64858	8.16603	6.67272	7.16442	7.22285	7.89132	7.1741	6.54026	6.64344	7.45364	6.75337	7.81425	5.20432	5.15047	5.8564	7.14605	6.70502	5.45085	4.59746	4.52926	6.21033	5.45014	6.38708	6.39828	5.30922	5.0512	5.48333	5.32817	5.31661	4.8632	4.01275	4.4588	6.32643	6.15406	7.48227	6.11891	5.78612	6.43996	7.44082	7.6763	7.70473	7.54298	7.30522	6.62231
SYNPCC7942_RS02540	5.82536	6.35808	6.17904	6.26669	5.92207	6.24285	6.01923	6.32699	6.0231	5.91529	5.88987	6.12535	6.6724	6.4298	5.99096	6.30252	5.73765	5.16561	4.28224	4.58353	4.83149	5.02469	5.26175	5.26315	5.02882	4.8181	5.80455	5.12295	5.47067	4.8208	4.49419	4.46889	5.45415	5.07671	5.44974	5.55567	5.48248	5.62764	5.67785	5.16099	3.47741	4.84399	4.73927	4.795	4.75245	5.68442	5.53452	6.15452	6.63309
SYNPCC7942_RS02545	7.79594	7.65381	7.5296	7.56055	7.5095	7.8005	7.98528	8.20795	7.8906	7.85363	7.99165	8.09492	7.49186	8.02536	7.70245	8.02374	7.81674	4.26414	4.65852	4.75216	4.65459	4.42126	4.91929	5.16458	4.28077	4.99207	4.54761	5.60129	4.85743	4.61307	4.52094	5.39453	4.52788	4.50872	4.39613	6.44734	6.42471	5.89585	5.6684	4.47737	4.74019	4.81416	4.29574	5.76442	5.08455	4.99313	6.6387	6.56598	5.62232
SYNPCC7942_RS02550	4.88379	4.74757	5.53432	5.13884	5.2894	4.6089	4.76553	5.22278	5.02982	4.89652	4.84178	4.88869	4.85924	4.98371	5.55446	4.96764	4.952	3.51811	3.64658	3.58912	3.53828	3.50064	3.49374	3.84238	3.91768	3.92186	4.18073	4.5785	3.86104	3.62611	3.67415	3.82797	2.72917	3.8709	3.04817	2.01476	2.35875	3.89298	3.87808	2.68443	0	0	2.19123	1.92017	2.6784	0	1.93788	0	3.8926
SYNPCC7942_RS02555	6.62022	6.41541	6.64105	6.54051	6.57045	6.11108	6.22469	6.26863	6.41761	6.09203	6.19993	5.84225	5.82555	6.14602	6.19966	6.24484	5.54705	5.74861	5.54889	5.68985	5.56865	5.80946	5.75705	6.53639	6.55804	6.25421	6.06672	5.80561	6.40591	5.72938	5.96998	5.98392	6.1445	6.081	5.82263	4.80871	4.73854	5.69629	5.76107	6.09242	4.59864	5.16722	4.36706	3.48794	4.38009	4.5023	4.75369	5.7061	6.46185
SYNPCC7942_RS02560	8.99588	8.8913	8.55582	8.57344	8.78017	8.74525	8.69634	8.72477	8.68599	8.40418	8.67715	8.4152	8.42991	8.46931	8.57278	8.55615	8.21179	7.59584	7.60659	7.38606	7.30544	7.435	7.70531	7.79092	8.11292	7.71458	7.92026	7.50333	7.5833	7.6042	7.64379	7.82476	7.72313	7.63345	7.73361	6.68752	6.2741	7.57593	7.52636	7.41799	6.61753	7.24326	6.9614	6.52535	6.40457	6.20659	6.99747	7.21527	7.93463
SYNPCC7942_RS02565	9.58229	8.53859	8.43408	8.62392	9.44871	8.56352	8.87627	8.78197	9.41549	8.76134	9.38742	8.65196	9.18984	9.505	9.27327	9.53308	8.54398	9.97141	9.88368	9.40876	9.38273	9.67648	10.0136	9.98221	10.3105	8.96735	9.43805	9.13638	9.7045	9.93485	10.0405	10.0187	9.96335	9.99318	9.83696	6.32582	6.44141	5.81066	5.93598	8.68015	8.12282	5.85105	4.66421	5.54329	5.24341	3.7968	4.99697	4.50941	8.2152
SYNPCC7942_RS02570	8.06797	7.59801	7.61266	7.36284	8.26511	7.62856	7.95061	7.73894	8.00224	7.45825	8.29845	7.47559	7.85657	8.22077	8.40554	8.57463	7.78787	7.55645	7.28668	7.1237	7.2914	7.39227	7.54031	7.48303	7.62129	7.34951	7.41211	7.43985	7.38198	7.50145	7.48336	7.39341	7.17507	7.44138	7.37004	4.23397	4.33928	5.56972	5.3062	6.5646	5.15973	4.32203	3.23143	3.81793	3.5348	4.28669	3.59723	4.05584	7.21365
SYNPCC7942_RS02575	7.0974	6.78774	6.73422	6.88641	7.06611	6.6426	6.89054	6.87534	7.33554	6.80494	7.23822	6.67706	7.36647	7.55261	7.1409	7.68091	6.44381	8.70314	8.47999	8.18788	8.12167	8.35532	8.67818	8.40365	8.54176	8.05329	8.44238	7.96673	8.07685	8.43761	8.63218	8.91318	8.21009	8.44394	8.54205	5.58464	5.70872	6.62894	6.6948	8.09224	7.04155	6.17984	5.99155	5.87085	6.3056	5.85552	5.89446	6.58036	8.48647
SYNPCC7942_RS02580	6.12298	5.11527	5.72217	5.60512	6.29223	5.21759	5.76087	5.89791	6.36075	5.766	6.41498	5.61436	5.71469	6.45279	6.85205	6.63178	5.87907	5.78579	5.56123	5.39013	5.37633	5.64122	5.64733	6.06741	5.99927	5.3979	5.56646	5.49638	5.59941	5.7447	5.82304	5.38042	5.87942	5.7839	5.27313	3.20022	3.22811	4.42662	4.28229	4.46534	3.39498	3.89551	3.65802	3.42924	3.56457	3.68228	2.73939	4.2469	5.66116
SYNPCC7942_RS02585	5.95384	5.67176	5.73235	5.85189	5.96932	6.1529	6.09698	6.1927	5.70172	5.58079	5.86724	6.16266	6.62612	6.30631	5.82356	6.41217	5.29256	5.26771	4.58342	4.37847	4.87448	5.44759	5.10799	5.55125	5.37558	4.89665	5.7627	5.49941	5.57087	5.12655	5.67985	5.02606	4.61908	5.4303	4.90662	4.22417	4.12044	5.265	4.95134	4.35614	3.09952	2.3619	3.25302	0	2.89941	4.3096	4.62695	3.936	6.89914
SYNPCC7942_RS02590	6.85041	7.07662	6.9946	7.06521	7.02744	7.04548	7.05802	7.52379	6.98398	6.97446	6.8949	7.24253	6.46706	7.02602	7.0577	7.17534	6.79157	6.03366	6.08558	5.75112	5.99098	5.75773	6.24361	6.57638	6.35974	6.18017	5.85081	6.98605	6.61802	6.34518	6.06339	6.40551	5.77995	6.11399	5.85798	5.52119	5.52625	6.08405	5.83588	6.16827	5.49513	4.73471	3.90498	4.3507	4.86922	4.18093	5.65311	5.41497	7.37903
SYNPCC7942_RS02595	9.31956	8.68631	8.40464	8.71234	8.95551	8.72539	9.19913	9.12847	9.05846	8.98355	9.22767	8.9758	8.59071	9.11636	8.83119	9.06791	8.56497	7.41569	7.21467	6.98172	6.99357	7.09763	7.00152	7.2918	7.28204	7.20858	6.83606	7.25851	7.40648	7.41277	7.37224	7.31777	7.24775	7.36608	7.42407	7.54255	7.70805	7.4801	7.23025	6.79633	6.41616	6.32671	5.85471	6.35264	6.02671	6.75799	7.0657	7.30522	8.3422
SYNPCC7942_RS02600	8.93654	8.50075	8.58829	8.58074	8.87368	8.73568	8.91666	8.86265	8.77818	8.60834	8.80663	8.68248	8.34954	8.68365	8.62475	8.64702	8.32787	6.96865	6.98754	6.87229	6.63638	6.82859	6.81538	7.06055	6.6182	7.6351	7.58523	6.93468	6.81609	7.21211	6.9825	6.9822	7.09864	6.99586	7.08251	5.34551	5.38061	6.42213	6.34808	6.83268	5.82077	5.88182	5.77509	6.13516	5.94803	6.51386	7.42377	7.43186	8.46447
SYNPCC7942_RS02605	6.18416	6.15574	6.26698	6.09625	6.46482	6.19019	6.47682	6.55518	6.36464	6.20662	6.52291	6.36442	6.46255	6.40159	6.76889	6.73541	6.18785	6.15958	5.87065	5.64155	5.89346	6.04297	5.86635	6.177	6.10966	6.40396	6.31528	7.03471	6.74892	6.18404	5.5061	5.86311	5.77211	5.84652	5.67126	5.91453	5.83392	6.5322	6.50798	5.63089	5.14814	3.71311	4.25043	4.01445	4.71186	4.98223	4.99237	5.47274	6.63669
SYNPCC7942_RS02610	7.77458	7.26103	7.07746	6.84411	7.01992	6.70328	7.31874	7.50514	7.21741	7.05324	7.70059	7.28216	7.86206	7.38839	7.27258	7.21317	7.02246	8.15987	8.17017	8.15476	7.81658	8.07054	8.16711	7.99936	7.74659	8.7349	8.31274	8.56481	8.06889	7.93287	7.95897	7.94375	7.9662	7.99585	8.0976	9.24219	9.27433	9.37466	9.2116	7.89164	7.63637	7.03244	6.96938	6.09144	6.99666	7.21627	7.54667	7.78191	8.41162
SYNPCC7942_RS02615	7.01449	7.3034	7.03765	7.19617	7.07331	7.0219	7.61574	8.51006	7.37747	7.54766	7.34862	8.01164	7.11626	7.58093	7.63829	7.58871	7.19291	5.42791	5.71393	5.76149	5.17129	6.07986	6.20061	6.04088	5.53607	7.58987	6.85603	7.49502	6.55385	5.85892	5.37687	6.06019	5.9834	5.54462	5.58829	6.96268	6.87226	7.59964	7.41224	5.69859	6.04539	3.89908	3.69522	3.08156	4.25554	4.07255	5.28367	5.6174	6.77813
SYNPCC7942_RS02620	8.08642	8.55451	8.00145	8.42939	8.00875	8.44755	8.51542	9.48459	8.23883	8.66619	8.12565	9.28334	7.88395	8.19796	8.02361	8.29972	7.91323	6.93952	7.11333	7.21479	6.6648	7.27216	7.47708	7.60001	6.81106	9.13806	8.45956	8.36655	7.63581	7.43489	7.01366	7.39496	7.28025	7.03851	7.3025	8.88395	8.85315	9.2901	9.22784	6.72367	7.26502	6.09795	5.70629	6.00567	5.29263	6.13236	6.40479	6.74046	7.58362
SYNPCC7942_RS02625	6.09018	6.0192	5.69332	5.98979	5.87218	6.05856	6.27957	6.75026	6.30588	6.30819	6.18454	6.66263	5.81186	6.2991	5.95229	6.17312	5.95742	4.21841	4.05922	4.02848	4.22532	4.02747	4.26169	4.14212	4.23829	5.0917	4.72563	4.91481	4.61356	4.0782	3.73127	4.73998	3.84511	4.36751	4.33531	5.73129	5.57811	5.81491	5.65054	4.18485	4.56133	4.22525	4.33003	4.11082	3.88883	4.19003	5.23072	5.68616	5.91366
SYNPCC7942_RS02630	6.3962	6.15503	6.10293	5.93619	6.22545	5.98193	6.38006	6.00961	6.29386	5.9648	6.44308	5.99287	5.79717	6.15711	6.60333	6.27728	6.32505	5.19594	5.38185	5.81669	5.40521	5.66695	5.72299	4.79768	5.32856	5.23066	5.72111	5.71336	5.42686	5.49885	5.71642	5.43491	5.55281	5.31218	5.6775	3.87587	3.83427	5.37154	5.46678	5.62223	4.28533	4.08896	3.979	5.06845	5.08274	4.58517	5.3081	5.24394	6.2145
SYNPCC7942_RS02635	7.238	7.13673	6.81455	7.24666	7.29611	7.34099	7.32457	7.73746	7.32634	7.28627	7.06531	7.58844	6.72259	7.34091	6.98282	7.40365	6.98386	5.06036	4.82156	5.51109	5.23206	5.24388	5.55077	5.84525	5.41373	5.70147	5.68774	6.1346	5.81847	5.66068	5.43405	4.99572	4.98903	5.05588	5.68125	5.64354	5.62395	5.20473	5.27987	5.4098	3.89042	4.17125	4.21224	4.01891	3.6783	4.74394	5.658	6.05152	6.554
SYNPCC7942_RS02640	6.75935	6.04465	6.34009	6.52266	6.78595	5.98609	6.36439	6.52781	6.63498	6.21381	6.7755	6.16767	6.3477	6.61389	6.74506	6.84231	5.8927	6.10274	6.08749	5.24918	5.78401	5.77745	6.09971	6.50561	6.29051	5.35786	5.48824	6.24131	5.85207	6.56913	6.20429	5.84876	5.98099	6.55911	6.05076	4.16654	4.28529	4.53482	4.81394	5.84124	4.42606	3.72551	3.14985	4.1871	0	2.99118	2.58528	3.00745	7.17305
SYNPCC7942_RS02645	5.69505	4.98619	5.38293	5.36941	5.68776	4.99024	5.45416	5.717	5.77946	5.38692	5.80198	5.28168	5.65949	5.92463	5.76784	6.16201	4.84349	4.45987	4.47885	4.89382	4.66763	4.98892	5.06151	4.4535	5.52068	4.89078	4.26121	5.54993	4.92395	5.08005	5.25839	5.15189	4.74367	4.44696	4.60722	3.05355	2.99685	3.78483	4.03194	5.13025	3.19187	0	2.62278	2.67139	1.84971	0	2.69167	3.11904	6.70104
SYNPCC7942_RS02655	8.99974	9.59311	9.72782	9.50851	9.52387	9.83216	9.12542	9.23552	9.20384	9.08644	9.14522	9.36128	8.78921	9.16005	9.30214	9.25906	9.75926	6.22261	6.1181	6.38066	6.15813	6.05135	5.9018	6.57021	6.20029	6.45679	6.69029	7.19944	7.40296	6.8012	6.40251	6.24869	6.28569	6.65545	6.2354	8.04746	7.9481	8.86338	8.89442	6.64377	7.85711	7.81252	8.42623	9.00409	8.7953	8.83828	8.71007	8.22114	6.93533
SYNPCC7942_RS02660	9.06003	9.26206	9.13617	9.23936	9.33514	9.28177	8.96718	9.27192	9.1192	8.78939	8.98412	9.13839	8.68595	9.12053	9.08326	9.36821	9.02243	6.4028	6.22872	6.34364	5.91582	6.46407	6.64438	6.84519	6.83095	6.41589	6.65319	7.01134	7.06375	6.51938	6.47521	5.87231	6.18249	6.3561	6.35844	6.6439	6.66024	7.42981	7.35017	6.38999	6.09766	5.53264	6.63706	6.73146	6.51267	6.34162	6.69921	7.18875	7.76005
SYNPCC7942_RS02665	6.33402	6.39475	6.4283	6.84292	6.31703	6.8127	6.86301	6.98113	6.89461	6.92685	6.55454	7.02568	6.36001	6.429	6.52664	6.82058	6.52795	5.51746	4.98615	5.50688	5.571	5.80097	5.57547	6.1404	5.2579	4.83505	4.76524	6.11941	6.11194	5.65188	5.0747	5.42405	5.46068	5.33853	5.53836	5.70174	5.67663	6.70609	6.59791	5.74969	5.89823	5.01197	4.82087	5.44522	5.40208	5.48387	5.18641	5.66845	7.08484
SYNPCC7942_RS02670	6.92328	6.95473	6.92124	7.19851	7.11483	7.43236	7.49842	7.37423	7.16407	7.29501	7.15764	7.37324	6.87076	7.03572	6.96529	7.32462	6.61521	5.69712	5.45259	5.61591	5.85536	5.82616	5.92469	6.13344	6.10742	5.40361	5.57035	5.91957	5.81872	6.21677	5.59539	5.92812	5.60249	5.7377	5.81369	4.44418	4.66843	6.58739	6.33349	5.63389	4.27582	4.53363	4.51877	4.39013	4.44291	4.86885	5.73359	5.23852	7.00798
SYNPCC7942_RS02675	4.85759	4.55575	4.47352	4.4677	4.6829	4.31789	4.69477	4.54155	4.79239	4.49645	5.22421	4.37279	5.08873	4.88618	5.07214	5.05304	4.72851	4.77232	5.17745	5.64231	4.84942	5.39255	5.23239	4.6816	5.07299	5.64798	5.66021	5.7604	5.54431	4.26578	4.49887	5.17628	4.3222	4.91686	5.1408	2.83458	2.92193	4.35952	4.46223	4.76405	3.56688	2.94025	3.34655	3.3148	2.63425	2.59925	1.4958	3.78801	4.9193
SYNPCC7942_RS02680	6.05061	7.94616	6.64154	6.94932	5.82491	7.53419	7.04303	7.5193	6.23649	7.23359	6.36127	7.56445	6.53544	5.61847	6.22982	5.55603	6.5356	5.11465	4.88865	6.29903	6.87272	6.17337	5.23511	5.12508	5.36291	7.87057	8.75372	8.61573	8.05969	5.11394	5.22629	5.43161	5.18122	5.09114	5.00888	7.92435	7.65991	8.41452	8.34877	7.15555	7.87016	7.69586	8.02655	8.38755	8.37566	8.12025	6.95136	6.44982	7.36234
SYNPCC7942_RS02685	7.20943	7.63764	7.01024	8.01646	6.71347	7.52555	7.41911	9.03251	7.06339	8.20361	6.84127	8.94596	7.03061	6.72402	6.97302	7.37751	7.33373	4.90428	5.01567	4.84836	5.47586	5.77414	5.43366	7.05348	6.7179	7.15873	7.16291	7.64159	6.94314	6.21163	6.15524	6.51932	6.75792	6.35168	6.46692	10.4492	10.5681	9.85963	9.65013	6.34082	7.99979	6.17725	5.96085	6.59532	6.57521	6.61349	7.06581	7.03495	6.93392
SYNPCC7942_RS02690	7.32907	7.78304	7.45039	7.45223	7.38817	8.02699	7.88978	8.01217	7.58329	7.81379	7.5803	7.863	7.46943	7.56233	7.45759	7.51724	7.34907	4.80358	5.09275	5.40037	5.9552	5.97772	4.68997	5.38389	5.01968	5.69673	5.72025	6.14164	5.83063	5.61198	5.12183	5.12442	4.87406	5.59525	5.35977	6.84263	6.87126	6.74519	6.45446	6.83449	6.4247	6.52028	6.62068	6.96661	7.03381	7.53001	7.5561	7.59201	7.45875
SYNPCC7942_RS02695	6.09448	5.99156	6.17349	6.18144	5.92577	6.20229	6.67643	6.76029	6.4133	6.49548	6.23105	6.49701	6.27319	6.24879	6.39884	6.35402	6.0981	3.50564	3.634	3.88483	4.24497	3.60295	3.52827	3.44806	3.57337	3.93578	4.11226	3.96834	4.39949	3.10217	2.99866	3.60985	2.94358	3.78939	3.64672	4.06179	4.26651	4.71914	4.64581	4.16492	3.46358	3.03567	2.06349	2.92982	2.53989	0	4.1561	4.75821	5.8145
SYNPCC7942_RS02700	8.32231	8.85994	8.06401	8.65847	8.16595	8.67164	8.86943	9.85345	8.3224	9.10702	8.72887	9.7535	8.15248	8.59217	8.87173	8.96574	8.83476	6.21328	5.78652	6.44581	6.50004	6.70628	6.53695	6.3576	6.63184	7.12333	7.25558	7.16132	7.00723	6.12683	6.28927	6.49361	6.26212	6.34881	6.67253	7.81424	7.95434	7.59672	7.3491	6.31053	5.81719	4.93214	4.38522	5.003	5.11581	5.31247	5.67721	6.16258	7.88297
SYNPCC7942_RS02705	5.54959	5.79179	5.93847	6.25016	5.57102	5.59786	5.26315	5.67739	5.69273	5.64117	5.50936	5.58786	3.99663	4.7196	5.65369	4.83314	5.0718	6.22828	6.03564	5.97405	5.80593	5.86034	6.18472	5.76641	5.95492	5.60337	5.48906	5.61322	4.94482	6.33118	6.57322	5.43594	6.19279	6.40409	6.02366	5.67644	5.73961	6.29786	6.53173	5.24608	6.52734	4.35078	3.93385	3.84605	3.27075	3.76622	4.25854	4.7301	8.14512
SYNPCC7942_RS02710	6.30356	6.32273	6.18897	6.86997	5.84771	5.80605	6.54092	6.14184	6.46898	6.34707	6.52745	6.89131	5.51408	6.37792	6.5623	6.46438	6.34676	6.12506	5.75063	4.6299	5.79994	5.71747	5.4402	5.92738	5.48839	5.37996	4.89221	4.46368	5.631	6.30465	6.54665	6.27988	6.02209	5.92562	6.36079	6.07026	6.06921	6.76679	7.03095	6.17844	6.16322	3.74646	4.1753	4.39137	5.05771	4.3096	4.41426	3.39741	8.55078
SYNPCC7942_RS02715	7.21669	7.03438	7.04101	7.23009	7.13557	6.91643	7.13483	7.11321	7.33278	6.91713	7.26167	7.15862	6.58316	6.94511	7.17991	7.21656	6.54375	6.30351	6.30942	5.97089	5.85765	6.3116	6.31412	6.49779	6.61793	6.54076	6.32551	6.15997	6.11301	6.4842	6.57753	6.55879	6.6325	6.67695	6.48928	4.76508	4.90937	5.56801	5.39638	6.10678	5.16119	4.11302	3.87294	3.81932	4.00956	4.19991	4.91525	4.8662	7.36371
SYNPCC7942_RS02720	11.1868	11.0018	11.0158	10.8375	11.0906	10.7613	10.5211	10.1704	11.5057	10.4932	10.839	10.2709	12.7729	10.4595	11.0317	10.616	10.9925	13.6536	13.8263	13.959	13.544	13.813	13.8798	13.1016	13.3764	14.1354	13.7615	13.2476	13.6951	13.6205	13.4979	13.6558	13.6406	13.615	13.629	11.7137	11.7766	12.4252	12.5038	14.1866	13.7768	12.471	11.159	10.6431	10.0572	9.6748	9.6622	9.22457	8.10153
SYNPCC7942_RS02725	11.8382	11.3054	11.5886	11.6261	11.8962	11.4293	11.6967	11.6477	11.8838	11.4916	11.906	11.5521	11.1848	11.4506	11.6747	11.883	10.962	11.1601	10.8122	10.5202	10.9451	10.8724	10.9403	11.0513	11.3566	10.1388	10.574	10.5356	10.7496	10.6434	10.7471	10.8144	10.8119	10.9324	10.9309	7.29181	7.25536	7.73271	7.72568	10.6353	8.57011	8.55672	7.79153	7.95366	7.947	7.52865	8.0513	8.22233	10.7929
SYNPCC7942_RS02730	10.907	10.1069	10.3244	10.4096	10.8617	10.2689	10.917	10.7539	11.0256	10.6364	11.0849	10.6164	10.2396	10.5947	10.9069	10.8125	10.28	9.29247	9.32519	8.83297	9.093	9.23265	9.19217	9.53454	9.73186	8.50498	8.93402	8.9198	9.14698	9.04312	9.05585	9.1714	9.06687	9.28773	9.31189	6.66936	6.84852	7.06265	6.98125	8.92588	7.20858	6.53225	6.03369	6.0547	6.11653	6.10048	6.18375	6.88461	9.15725
SYNPCC7942_RS02735	9.38883	8.85415	8.77953	9.08514	9.35862	8.98979	9.26707	9.27489	9.57071	9.52254	9.41555	9.37205	8.9935	9.33229	9.38381	9.38196	9.15268	9.86425	9.73388	9.20731	9.57583	9.62561	9.70583	9.99474	10.2529	9.04908	9.49549	9.36781	9.6803	9.64245	9.79747	9.74349	9.67499	9.78019	9.78401	7.8111	7.99629	8.06748	7.9687	9.41502	8.87863	7.70257	6.93579	6.0162	5.52406	5.39698	6.26663	6.07567	8.8594
SYNPCC7942_RS02740	4.85498	4.48408	4.78343	4.40153	4.55569	4.59407	5.10492	4.39057	4.57002	4.81413	5.11798	4.76612	5.11046	5.25417	4.65123	4.87326	4.92724	3.68457	4.25925	4.00143	3.98362	3.78295	3.44315	3.89445	4.41084	5.09496	4.81783	4.19432	4.33484	4.26523	4.23182	4.95145	4.73016	4.59606	4.12863	3.27806	3.50595	5.30842	5.48871	4.12226	3.40193	2.91494	4.65933	4.71494	4.7836	3.68935	4.84936	4.46572	4.45579
SYNPCC7942_RS02745	6.22368	6.1306	6.13162	6.1168	5.77499	5.82895	5.63376	5.46265	6.07531	5.79999	5.99563	5.78243	6.23883	5.78487	5.906	6.13093	5.93275	5.92809	5.62412	6.1025	5.83628	5.72265	5.77679	5.91566	5.77326	6.48554	6.48099	6.41425	6.68245	5.7804	5.32884	5.69822	5.94173	5.82682	6.02142	6.38203	6.4035	6.50541	6.36165	6.39702	6.6351	6.46081	5.85572	6.18525	5.34959	5.47469	5.6337	5.89988	7.26682
SYNPCC7942_RS02750	4.4703	4.39619	4.08168	4.25924	4.34715	4.4067	4.32287	3.92877	4.49186	4.23467	4.56341	4.55471	5.36202	4.77858	4.57477	5.07826	4.65867	4.33983	5.84726	6.1025	4.95753	4.95107	4.27231	5.07697	5.4117	6.06654	6.00201	6.58636	5.88559	5.01497	4.90103	5.56349	5.72325	5.42023	5.41436	6.17552	6.22945	6.71864	6.24578	5.46932	5.98058	5.29396	5.96085	4.42662	2.9315	5.30881	4.84797	5.32695	6.93583
SYNPCC7942_RS02755	6.10309	6.24272	6.12587	6.024	6.26885	6.15899	5.56024	5.95028	5.85367	5.755	5.96721	6.02057	6.30948	5.81831	6.06208	5.59272	5.86969	5.25507	5.58008	5.24798	4.20388	5.79005	5.99054	6.17365	4.95951	6.70833	4.05923	6.52761	6.19342	4.96656	5.70697	6.00538	5.93255	5.41111	5.72034	6.49588	6.68362	6.51999	6.56671	4.90487	5.71294	5.7484	6.62733	5.44108	3.20677	5.61429	5.94061	4.66131	6.85319
SYNPCC7942_RS02760	7.25876	7.56299	7.5875	7.71211	7.65121	7.83306	7.91766	8.26282	7.7354	7.87612	7.94822	7.98595	7.3828	7.93968	7.92726	8.11091	7.25715	6.29227	6.19922	6.01538	6.28881	6.45717	6.04662	6.52324	6.58311	6.57401	6.76275	7.08895	6.71495	6.25862	6.06804	6.64785	6.31408	6.40201	6.29707	3.97376	3.97164	4.8094	4.91752	6.1957	4.09232	3.58212	3.86528	3.74015	3.87804	3.99778	4.24471	4.40779	8.19687
SYNPCC7942_RS02765	6.50444	6.53478	6.32264	6.06031	6.80128	6.63184	6.8761	6.93652	6.76425	6.65179	6.82411	6.79131	6.49536	6.85067	6.93131	6.89444	6.95474	5.30542	4.80898	5.46806	5.42212	5.67191	5.15827	5.30627	5.13136	6.02332	5.76559	6.30187	5.8357	5.45214	5.04894	5.28241	4.72646	4.99238	5.18321	5.10645	4.95797	6.04208	5.92932	5.60733	5.29201	4.8499	5.67815	4.71124	5.78925	5.02902	5.78354	6.41211	6.7606
SYNPCC7942_RS02770	5.45564	4.27449	5.12055	4.4303	5.41616	4.45493	5.25995	5.08789	5.32723	5.66566	5.91583	5.01503	6.22046	6.54889	5.88416	6.35118	5.79699	7.05261	6.78002	6.54983	6.49491	6.60773	6.73904	6.82133	7.16244	6.29084	6.32491	5.91095	6.09771	7.07723	7.18698	7.31667	6.8978	7.41242	6.5724	2.90912	3.49891	4.08303	3.94887	5.8579	4.78575	3.04768	0	3.66626	0	3.21167	0	0	4.91119
SYNPCC7942_RS02775	6.00077	5.91819	5.69246	5.58492	5.94967	5.76924	6.0778	5.7252	6.06941	5.99753	6.26761	6.0451	5.55028	6.63045	6.56527	6.64575	6.37468	5.35492	5.54135	4.94455	5.40709	5.57948	5.45139	5.48128	5.72683	5.56469	5.8699	5.87362	5.62743	6.09401	6.23379	5.51563	5.36846	5.59683	5.19759	4.64126	4.67139	5.07711	4.97362	5.46932	5.07888	3.24732	2.42697	2.96995	3.29847	4.09585	2.99093	3.43094	5.96637
SYNPCC7942_RS02780	6.1812	6.14356	6.4326	5.97164	6.11949	5.84	6.23632	6.23298	6.45996	6.32983	6.21502	6.13444	6.07852	6.02814	6.67186	5.97036	6.61774	4.74211	4.98514	5.76297	5.18421	5.16648	5.16903	4.63088	4.34847	6.28501	6.02744	5.80351	5.68509	4.96934	4.4787	4.66637	4.49517	4.85221	4.50804	4.59419	4.6445	6.30096	6.21185	5.75533	5.52704	4.78119	5.08553	4.99424	4.52981	4.30001	5.20458	5.97922	6.10657
SYNPCC7942_RS02785	3.00108	3.43234	3.35741	3.90009	3.08186	3.36664	3.1867	3.41515	3.32037	3.22788	2.88331	3.26602	4.05127	2.88046	3.05402	3.50352	2.1858	4.76325	4.54968	4.18388	4.8654	4.0569	3.95646	4.28868	4.30946	5.15482	5.06116	5.32754	4.77216	3.38702	3.61018	5.27578	3.37714	3.89637	4.49558	3.89936	4.00328	5.0825	5.12358	4.6519	3.00664	3.85486	1.57667	0	2.00092	3.82023	2.86706	3.30216	6.36461
SYNPCC7942_RS02790	8.29062	8.18415	7.87292	8.10178	8.28756	8.38577	8.72365	8.87598	8.55509	8.62592	8.63188	9.05959	8.33378	8.58736	8.48513	8.56906	8.40737	5.93083	6.0587	6.0722	6.08773	6.22416	6.18089	6.29256	6.03972	7.33446	6.86399	6.33952	6.34203	6.40629	6.3034	6.40623	6.31056	6.23521	6.17043	6.79242	6.73282	6.73567	6.45572	5.68283	6.41771	5.91085	6.12534	5.89429	5.85088	6.68456	6.92247	6.95014	7.10084
SYNPCC7942_RS02795	8.62746	8.48417	8.66734	8.6002	8.2188	8.45569	8.78713	8.79729	8.51897	8.43046	8.58014	8.6611	8.73728	8.46154	8.05067	8.26024	7.68095	5.89131	6.10607	5.92929	5.90573	5.99596	5.67225	6.73469	6.25942	6.24393	6.61327	6.68939	6.55659	6.41673	6.38443	6.76891	6.132	6.15281	6.13829	7.88038	7.87736	8.18156	7.83034	6.0362	5.08611	5.21171	6.26009	6.20011	6.57668	6.26931	7.65213	8.23167	7.9478
SYNPCC7942_RS02800	5.68879	6.20576	6.36452	6.56858	6.13792	6.2854	5.99789	6.60189	5.94693	6.12198	5.42002	6.07899	6.32758	5.7199	5.83788	5.75962	5.37193	5.10656	5.34704	4.84291	5.4333	4.61747	4.24125	5.42189	4.14327	3.96644	4.84958	5.49836	4.39087	5.10893	5.05583	5.32141	4.91167	5.53243	5.45773	5.94431	6.13498	6.05335	6.04558	5.42893	5.1403	4.02969	5.02684	4.4302	3.166	5.16449	6.17139	5.90357	7.17168
SYNPCC7942_RS02805	11.8519	11.8441	11.6041	10.8804	11.3334	11.0856	9.1223	9.04373	9.14862	9.45818	9.61037	9.2407	9.89396	9.03615	11.4245	9.70238	11.1861	10.9619	11.0962	11.5913	11.1127	11.2654	11.2852	10.3669	10.494	10.298	9.08118	9.17512	9.92994	10.593	10.4536	10.4432	10.413	10.4295	10.5284	11.3559	11.5421	10.5401	9.98859	11.7072	11.517	11.2154	10.6061	10.7764	10.6533	10.9646	10.5659	10.3986	8.08989
SYNPCC7942_RS02810	6.77753	6.61988	6.42319	6.9068	7.04141	6.89471	6.9828	7.25855	7.05542	6.91519	7.00213	7.01249	6.74825	7.06509	7.11106	7.37786	6.42845	5.92141	5.53146	5.44273	5.61493	5.78624	5.86326	5.71579	6.06152	5.05654	5.41536	5.69657	6.0842	5.72101	6.31018	6.06472	6.01082	5.78401	5.57504	4.86742	4.94664	5.26303	5.05549	5.14492	3.54727	3.28826	2.68306	2.73205	2.97128	2.80367	3.26426	3.71365	6.57371
SYNPCC7942_RS02815	8.11187	8.20127	7.89012	8.47423	7.90835	8.249	8.39834	9.07992	8.3587	8.52877	8.1332	8.60204	8.28194	8.388	8.79643	8.47299	8.51332	5.60991	5.42132	5.77192	5.08146	5.18508	5.69592	6.41921	6.20446	5.71735	5.7776	5.88995	6.04895	6.0398	5.52602	6.0051	5.75736	5.87275	5.59196	8.43733	8.43717	8.53041	7.85722	4.87947	4.82828	4.02065	5.11407	5.07361	4.41766	5.22041	6.12558	6.45731	7.65598
SYNPCC7942_RS02820	9.76537	9.26161	9.45114	9.65039	9.8363	9.33833	9.49657	9.65548	9.93201	9.51821	9.78471	9.27591	8.98835	9.58919	9.63403	9.69284	9.00936	7.71757	7.44724	7.234	7.42549	7.56973	7.73293	8.10616	8.08424	7.13606	7.48337	7.84291	8.03246	7.81307	7.84875	7.59923	7.89371	7.66742	7.67867	7.79304	7.73014	7.54277	6.9043	7.23248	6.17406	5.17177	4.79987	4.83147	4.63454	5.07441	5.75291	5.47468	8.31047
SYNPCC7942_RS02825	3.9966	4.36737	4.8831	4.50984	4.16207	4.28854	4.06939	4.08562	4.21025	3.94899	4.16022	4.10155	4.52795	3.75088	4.50501	4.34666	4.23577	3.49739	3.79244	5.8231	5.15918	4.89774	3.90326	4.37179	3.84161	5.85439	6.65616	7.09702	6.51682	4.15014	2.92941	3.98656	4.66609	4.48979	3.93697	4.207	4.19343	5.30207	5.39677	6.26448	5.80295	4.82059	4.55286	4.88304	4.72911	4.68889	3.84584	5.38581	5.48008
SYNPCC7942_RS02830	7.61566	8.31158	8.82958	8.10654	7.80789	8.21914	8.19612	8.37048	8.16354	8.5244	8.21588	8.096	7.14925	7.24863	8.76457	7.50983	8.44798	4.13813	3.63679	7.34971	7.07961	6.85449	5.16304	2.31435	3.14485	7.86856	8.48735	8.60126	7.90735	2.13064	2.32312	1.9983	3.14161	2.46207	2.95176	6.52228	6.40814	6.60641	6.73798	7.40187	7.83833	7.05461	6.78207	6.48308	6.54259	5.14472	5.29368	5.3976	5.27483
SYNPCC7942_RS02835	7.75436	7.96859	7.55737	7.47667	8.09997	7.94171	7.37068	8.07139	7.60491	7.54915	7.61702	7.59106	7.92119	7.65008	8.54191	7.69116	8.11446	4.03913	3.24909	7.35696	6.7432	7.50036	6.86716	3.43985	4.91521	7.02899	7.43504	8.49116	7.18832	4.15014	2.57615	4.85034	4.91167	3.46768	4.70338	4.76756	4.75376	7.01857	6.95872	7.29734	5.8348	5.38843	4.07043	3.20531	4.63962	6.14424	3.22675	5.90357	6.47018
SYNPCC7942_RS02840	8.55533	8.47966	8.36911	8.32315	8.60744	8.64963	8.95227	9.09044	8.64393	8.72992	8.84015	8.88434	8.25076	8.82531	8.80796	8.85347	8.66822	7.24826	7.19178	7.54036	7.54686	7.71626	7.53892	7.31647	7.10451	7.6204	7.86561	8.23532	8.09742	7.26679	7.01808	7.21715	7.0021	7.05473	7.13615	6.33673	6.34478	6.4639	6.5155	7.77281	6.75467	5.90778	5.83049	6.54572	6.54114	6.51893	7.20148	7.09788	8.72262
SYNPCC7942_RS02845	8.13247	8.27845	8.25374	8.64718	8.21681	8.52758	8.96456	9.39655	8.73732	9.05486	8.64691	9.16479	8.47772	8.93359	8.83102	8.9789	8.51186	6.62674	6.70789	6.65932	6.98139	6.92807	6.79547	7.08059	6.7363	6.83451	7.03796	6.89951	6.74412	6.91463	6.98625	7.01104	7.07596	6.82505	6.63498	6.48254	6.52797	6.64189	6.4319	6.70436	5.80381	4.58799	5.2603	5.31668	4.99239	6.0957	7.00562	7.39118	8.8854
SYNPCC7942_RS02850	7.02648	6.7446	6.88686	7.17544	6.89072	6.64026	7.08789	7.59486	7.06357	6.95519	7.16995	7.108	6.53973	6.96922	7.09253	6.97364	6.62503	5.51892	5.19089	5.35529	5.08084	4.89088	5.34966	5.8074	5.22189	5.76849	5.49505	5.48879	5.18456	5.47082	5.06359	5.22506	5.30352	4.68174	4.60839	4.35888	4.38721	5.15205	4.9301	4.28941	3.48298	2.71537	2.40684	3.31591	4.01832	2.05832	3.33754	4.3389	7.97992
SYNPCC7942_RS02855	7.70542	7.77758	7.358	7.77627	7.6293	7.69633	8.12581	8.61028	7.83741	8.18508	7.94668	8.26793	7.89272	8.26893	8.29506	8.12728	8.21315	6.32858	6.50232	6.81781	6.36403	6.45139	6.78702	7.37698	7.07	6.861	7.06248	7.23238	6.76604	6.43614	6.29466	6.74534	6.34228	6.74209	6.61882	7.00144	6.98578	7.89768	7.22244	6.02506	4.42077	4.5644	4.41318	4.32359	3.73332	4.24203	4.98302	5.85136	8.72988
SYNPCC7942_RS02860	6.15672	6.74292	6.4883	6.85496	6.15502	6.65374	6.71765	7.0519	6.36225	6.89946	6.40757	6.89619	7.00869	7.13359	7.12272	7.08993	7.01534	6.47189	6.40232	6.60057	6.6803	6.66265	6.76697	7.10734	7.12545	6.87254	6.46526	7.46083	6.5795	6.16081	6.60191	6.96907	6.40968	5.94793	6.62865	6.41828	6.5178	7.66257	7.01359	6.8121	5.5109	4.85676	5.0021	5.62864	5.68291	5.64192	6.22755	6.32749	8.56959
SYNPCC7942_RS02865	5.32876	5.43094	5.33816	5.81134	5.11936	5.51277	5.69144	5.43624	5.49109	5.32066	5.53854	5.50052	5.22486	4.96555	5.15879	5.12904	4.68052	4.8029	4.8042	5.232	4.47847	4.74327	4.7216	5.14987	4.39195	5.79583	5.46641	5.44009	4.94082	5.05108	4.66044	5.28325	5.25156	4.93597	5.17105	4.05859	4.29044	5.71253	5.5143	5.02378	4.67307	4.01814	3.33579	4.37341	4.09345	4.31882	4.64785	4.86986	7.1754
SYNPCC7942_RS02870	6.33839	6.39427	6.1772	6.35965	6.27228	6.52845	6.48625	6.56746	6.32215	6.25542	6.44685	6.54048	6.30185	6.10678	6.10647	6.38834	5.85171	5.72516	5.93652	5.89991	6.04135	5.97337	5.98293	5.5247	5.48245	5.78034	5.95962	6.20395	5.87662	5.65994	5.80021	6.0958	5.51459	5.94098	6.23086	5.41518	5.52072	6.3518	6.3072	5.56498	5.72626	5.44642	5.4888	5.09468	5.65329	6.12418	6.7064	6.53613	6.87392
SYNPCC7942_RS02875	8.26291	8.81318	8.52014	8.30088	8.43778	8.77219	8.55968	8.25691	8.29942	8.23528	8.57704	8.39105	7.95805	8.16171	8.0065	8.39285	7.86401	7.93038	7.86675	8.15028	7.9517	7.85826	7.77914	7.54259	7.28063	8.18165	8.30408	8.20295	8.17414	8.02562	7.92173	7.91477	7.87375	7.80381	7.97031	5.52128	5.48077	7.52793	7.48096	8.13287	6.69832	7.49257	7.82486	7.94422	7.81402	8.00439	7.01499	6.69036	8.71084
SYNPCC7942_RS02880	6.29207	6.25761	6.64594	6.29907	6.45678	6.19074	6.53405	6.6022	6.2788	6.24234	6.36053	6.30994	6.52486	6.12286	6.57982	6.1951	6.31413	5.48501	5.03078	5.63889	5.76272	5.47962	5.77847	5.90201	5.50636	5.96765	5.67584	6.00888	5.89121	5.29634	5.07787	5.12708	5.28568	5.41762	5.64626	5.25077	4.94917	6.122	5.86692	5.38239	4.8818	3.66471	4.64829	4.70388	5.22727	4.93145	6.10757	6.40454	6.84901
SYNPCC7942_RS02885	6.60726	6.68568	6.56568	6.6264	6.57464	6.72986	7.03279	6.91167	6.84489	6.89107	6.82778	6.81373	6.22046	6.49336	6.81149	6.68194	6.71635	4.47424	4.31878	4.84836	5.22351	4.06691	4.52029	4.67354	4.31957	4.59624	5.41757	4.7488	4.91289	4.66817	4.51623	5.03049	4.62347	4.54979	4.72523	4.28042	4.30013	5.321	5.15548	5.11387	4.22671	4.08673	3.69877	4.38423	3.97691	5.34583	5.3727	5.53001	6.37993
SYNPCC7942_RS02890	6.66046	6.61338	6.3025	6.56176	6.84584	6.60579	6.44246	6.7744	6.61448	6.44249	6.73976	6.56233	6.21721	6.42539	7.41778	6.78469	6.81011	5.33596	5.90979	6.65483	5.51279	6.13052	5.98346	4.99454	4.69548	7.70197	6.7643	5.99833	5.92385	5.62181	5.71083	5.68201	5.51876	5.69649	5.86776	4.45436	4.48276	5.01171	4.98034	5.74369	5.29094	3.99113	3.45704	3.94359	1.73355	2.60473	4.51992	5.45636	6.59125
SYNPCC7942_RS02895	9.68851	9.47802	9.27051	8.87458	9.95543	9.524	8.96671	8.52663	9.18138	9.03621	9.76449	8.73714	8.85239	8.71198	10.0097	9.34814	9.33519	8.70191	9.2733	10.1842	9.01553	9.6148	9.64847	6.7563	7.10626	10.9614	10.031	8.98481	9.00072	9.11014	8.72979	8.82101	8.99217	8.96536	9.31797	7.02428	7.14662	7.3186	7.6721	9.24327	8.86486	8.18687	7.48592	6.81164	6.34278	5.10328	4.43178	5.39412	8.58271
SYNPCC7942_RS02900	7.41992	7.40151	7.16071	7.40939	7.18067	7.60851	7.66863	7.92329	7.40084	7.69268	7.57808	7.86272	7.4865	7.25061	7.33371	7.28498	7.33471	5.23885	5.11377	5.12859	5.42753	5.51473	5.20259	5.31118	5.2218	5.95227	5.84263	6.19106	5.67094	5.31814	5.42072	5.03672	5.14749	5.00664	5.1398	6.54223	6.48893	6.50537	6.32772	5.09616	5.47943	5.22906	5.43077	5.51228	5.64365	6.14424	6.80851	6.97098	6.68441
SYNPCC7942_RS02905	6.73504	6.80975	7.09367	6.87394	6.55319	6.86672	7.1576	6.53788	6.84084	6.77109	6.87304	6.81559	6.17628	6.04197	6.6818	6.13524	6.7487	5.5989	5.68167	6.14302	6.49155	6.12732	5.62994	5.28014	5.21363	7.21155	7.25099	7.20742	6.7798	5.92369	6.0487	5.50336	5.99407	5.68994	5.65856	4.92509	5.08927	6.36212	6.65907	6.76927	6.75609	6.6883	7.56537	7.75414	8.18372	8.2122	7.691	7.12085	6.98594
SYNPCC7942_RS02910	6.57996	6.91388	7.15381	6.29071	6.90032	7.03352	6.96806	6.55935	6.34479	6.46894	6.79973	6.65372	6.80865	6.6015	6.69468	6.80349	6.98524	5.44538	4.93698	6.22447	6.35508	6.02065	5.61444	5.5247	5.83917	7.36467	7.96551	8.00476	7.2798	5.97738	5.46661	5.02334	5.64001	5.7036	5.47993	5.3005	5.10081	6.85084	7.01922	6.46336	6.45622	6.83898	7.29395	7.82374	7.50432	7.30243	6.34143	5.70747	6.40873
SYNPCC7942_RS02920	6.46036	6.87162	6.91974	6.25449	6.02842	6.28024	7.19772	5.89909	6.2824	6.6464	7.05632	6.30676	7.07784	6.97568	6.51799	6.58932	7.37312	5.34374	5.32396	6.46135	7.27955	5.94472	5.10799	4.85469	5.86783	6.85986	7.04639	7.54203	7.23569	5.12655	5.36494	4.81103	5.48481	4.94916	5.56655	8.26278	8.1958	9.35197	9.83274	7.93368	9.66828	10.5506	11.3511	11.742	11.777	11.4595	10.1188	9.69824	6.4299
SYNPCC7942_RS02925	8.15076	8.02737	7.81575	7.75757	8.25007	8.06187	8.05802	8.10642	8.13432	7.91671	8.33355	8.01061	7.89743	8.25133	8.43311	8.50481	8.17899	6.75516	6.86195	7.00271	6.91001	7.05366	6.88451	6.73935	6.86481	7.31659	7.26829	7.60323	7.50006	6.93042	6.42396	6.76938	6.83715	6.82498	6.73938	5.56751	5.50802	6.43987	6.4728	6.34973	5.87239	5.40361	4.59221	5.13751	5.61209	5.54372	5.44301	6.54658	6.96832
SYNPCC7942_RS02930	8.40638	8.36731	8.41113	8.40201	8.54682	8.44569	8.52459	8.61359	8.51345	8.40099	8.7509	8.46425	8.16712	8.27952	8.71423	8.56287	8.31642	8.10889	8.24859	8.29893	8.22034	8.31655	8.54471	7.86053	7.89442	8.94251	8.95746	8.7283	8.80248	8.27148	8.06594	8.57058	8.2337	8.20756	8.14183	7.23657	7.29629	7.87236	7.95472	8.20792	7.63123	6.74325	6.58537	6.78372	6.84591	7.35056	7.35094	7.18264	7.85656
SYNPCC7942_RS02935	8.09709	8.06651	7.87253	7.74443	8.12437	8.03067	8.23294	8.07543	8.13982	7.95507	8.27946	8.10743	7.69043	7.97131	8.26307	8.28985	8.27392	5.73663	5.33319	4.99408	5.45651	5.4129	5.4691	5.70638	5.619	4.85855	5.4679	5.50642	5.62845	5.27589	5.44067	5.52474	5.15289	5.22595	5.43205	4.5063	4.60863	5.3734	5.16287	4.8469	4.9649	4.75375	5.89264	5.65536	6.48303	6.39642	6.39356	6.46008	5.42145
SYNPCC7942_RS13930	9.28813	9.29499	9.14551	8.90144	9.57284	9.16936	8.77358	8.67238	8.97638	8.49579	9.10392	8.70846	8.88684	8.74726	9.84244	9.2356	9.67101	9.48694	9.44777	10.2862	9.2914	9.68326	9.90251	8.97814	9.37825	10.3405	9.61669	10.2543	10.6331	9.40567	9.50282	9.66877	9.41462	9.3991	9.18905	7.12313	7.18445	8.20455	8.15192	8.64917	8.89697	7.57268	7.65866	7.02533	6.1827	5.73322	6.70422	6.06804	6.81438
SYNPCC7942_RS02940	9.14423	9.07876	8.63217	8.89459	9.26818	8.99717	8.96432	9.51894	9.25771	9.22663	9.37222	9.3065	8.78563	8.98974	9.29537	9.25146	8.6649	8.64187	8.62432	8.49244	8.35472	8.55223	8.78119	8.22798	8.37185	8.71401	8.59221	8.03782	8.26294	8.67983	8.66309	8.82325	8.6736	8.64767	8.72167	7.8867	7.92655	7.73729	7.6725	8.05052	7.50052	6.84086	6.03131	5.0725	4.97261	5.55889	5.09581	5.51946	8.6541
SYNPCC7942_RS02945	7.10309	6.73105	6.74395	6.79873	6.98043	6.49391	7.09155	7.45874	7.50354	7.30032	7.23834	7.18763	7.33072	7.09836	7.53158	7.19816	6.96218	6.77462	6.49678	6.5751	6.31124	6.59518	6.78371	6.28037	6.58887	6.46045	6.50717	6.24492	5.8495	6.70795	6.65828	7.03484	6.71657	6.69761	6.73388	5.94937	6.05592	6.45889	6.19457	6.18833	5.39718	4.50038	3.75321	2.71575	3.38578	0	3.92193	3.69591	7.07226
SYNPCC7942_RS02950	7.01651	6.97226	6.98928	7.31976	7.05146	7.14898	7.43007	7.47046	7.2849	7.31295	7.09821	7.36691	6.83162	7.09685	7.25055	7.07409	6.89917	5.69546	5.84813	5.70813	5.61896	5.46922	5.16688	6.05632	5.32815	5.95254	6.06034	6.12209	5.90881	5.6969	5.7107	5.60416	5.55761	5.4666	5.44995	4.72878	4.85035	5.95078	5.65994	5.19189	4.37438	3.91014	4.05089	3.61945	4.34859	4.80745	4.68515	4.94668	7.37318
SYNPCC7942_RS02955	6.60502	7.94095	7.99919	7.28076	6.92614	7.75569	7.76919	7.32788	6.99151	7.34979	7.16824	7.48612	6.93976	6.88085	7.33245	6.96984	7.82451	3.78428	2.85967	5.87116	6.38383	5.72698	3.54137	3.19426	4.27762	6.6793	7.69766	7.77517	7.35392	3.89395	1.90245	4.67706	3.34685	3.59742	3.8897	5.28136	5.32551	6.86668	6.58427	6.58611	6.25977	6.67966	6.87324	7.51163	7.14782	6.86312	5.55866	5.06504	6.23183
SYNPCC7942_RS02960	4.91475	4.9535	4.74632	4.5367	4.8252	5.06685	5.25105	4.92768	4.94381	4.85915	4.94385	4.94203	5.0278	5.14502	5.17766	5.10311	5.21387	2.78647	1.39251	3.53398	3.21637	3.39592	3.23626	3.61973	3.5047	4.27572	3.8614	4.07862	3.52311	3.40637	3.51484	3.66721	2.87843	2.6151	3.09106	3.21349	3.21811	5.02713	4.70864	3.55075	2.79735	1.97424	2.00669	2.86478	2.82675	3.30465	2.88552	2.95367	4.05574
SYNPCC7942_RS02965	9.02339	8.57472	8.36797	8.75958	8.899	8.68527	8.78009	8.676	8.89047	8.62715	8.96226	8.54296	8.18604	8.74729	8.82812	8.85645	8.26479	7.31628	7.20642	7.01111	7.03165	7.37635	7.2131	7.83933	8.27665	6.63266	6.99866	7.49693	7.67372	7.53981	7.56877	7.48951	7.35998	7.42756	7.13254	4.97616	5.11102	5.66311	5.49936	7.04113	5.03043	4.60289	4.6968	5.6024	5.6423	6.17635	6.73555	7.10053	7.30174
SYNPCC7942_RS02970	5.93385	5.50266	5.57575	5.56232	5.93566	5.82895	5.80685	5.80803	5.76352	5.4018	6.0044	5.60302	5.65097	5.53078	5.89519	6.03642	4.81116	7.07025	7.17989	6.19752	6.5566	6.68418	6.78553	7.71929	7.40628	6.35243	6.89199	6.7025	6.5666	7.05336	7.04729	7.13878	7.08985	7.22914	7.20662	4.08523	4.2929	4.84187	4.83303	6.63759	3.64781	3.18743	2.71623	3.81238	2.38363	3.35338	3.29943	3.37018	7.19255
SYNPCC7942_RS02975	8.56556	8.67556	7.92848	8.96358	7.94035	8.51829	8.74055	9.04811	8.83568	8.88233	8.51122	8.95019	8.6126	8.71279	9.16574	8.59778	9.04786	7.94852	7.92567	7.49462	7.09575	7.62543	7.70736	7.63312	6.92582	7.95905	7.63182	8.29929	7.78222	8.17411	8.23597	8.42386	8.12657	7.9777	8.2968	10.7428	10.8222	10.4983	9.79227	7.47128	6.67121	7.09615	7.63017	7.8036	7.51452	7.86474	8.25759	7.87191	8.29205
SYNPCC7942_RS02980	5.10314	5.32484	5.3702	5.4298	5.4633	5.46573	5.10734	5.56242	5.58772	5.42738	5.4793	5.26187	5.40535	5.03647	5.85368	5.4812	5.08755	3.79354	4.33215	4.3612	4.1606	4.19487	4.56893	4.67972	4.14327	5.30999	4.84958	4.88763	4.83143	4.87154	3.87278	4.25554	4.44529	4.34252	4.30668	3.29348	3.50316	5.0015	4.87419	3.46192	4.18064	2.8853	3.35289	1.61158	3.45542	1.96547	3.9665	3.97412	5.22975
SYNPCC7942_RS03010	6.13177	5.76414	6.16101	6.4779	5.88218	5.80951	5.96007	5.82844	6.34151	6.00914	6.15241	5.8859	5.75144	5.60981	6.08019	5.88522	5.28849	6.6568	6.3918	6.27271	6.30747	6.21064	6.38813	6.86248	6.8494	5.76069	6.20862	6.15426	6.53424	6.45302	6.75712	6.34513	6.56312	6.54289	6.46505	4.51313	4.67862	5.89608	5.84638	6.31025	5.86799	4.07173	3.91416	3.89535	3.9091	4.57807	4.35093	5.02068	7.95665
SYNPCC7942_RS03015	5.92019	5.63361	5.73779	5.82581	6.24473	5.73809	5.45596	5.24922	5.54862	5.27138	5.79279	5.39564	4.97281	5.59706	6.47984	6.185	5.94544	5.98139	6.0805	5.71717	5.93666	5.93436	6.30898	6.80713	7.14127	4.95568	5.81643	6.6241	6.62726	5.70847	6.3294	5.93104	6.13398	6.02403	5.75952	3.18706	3.56668	4.52363	4.39885	6.1763	4.72416	2.77421	1.44349	1.22812	2.29466	3.63045	3.87298	2.75832	5.68839
SYNPCC7942_RS13680	9.57525	9.09245	9.4599	9.40256	9.30277	8.86783	8.51753	8.34409	9.55118	8.02233	8.85395	8.6532	10.7223	8.70127	9.27877	9.2382	8.8115	10.574	10.4821	10.326	9.91559	10.6568	10.5677	10.534	10.9716	9.23603	8.80189	9.64346	10.0222	10.3381	10.4581	10.6956	10.3929	10.5019	10.3389	8.22717	8.21045	8.4319	8.09505	10.7315	10.0053	8.7898	8.24968	7.81172	7.14333	7.39533	7.83564	8.7623	7.81638
SYNPCC7942_RS03020	7.50903	6.85422	7.67207	6.6402	6.82263	7.01129	8.05561	7.1278	7.76203	7.61926	6.99749	7.46773	8.74122	8.56872	7.72335	8.30457	7.8496	5.59239	5.31033	5.39324	6.85977	6.11482	5.32308	5.85422	5.85409	6.06162	5.82645	6.37229	6.21656	5.55902	5.32398	5.57731	5.40717	5.37407	4.77004	8.51746	8.45257	7.5921	7.34502	7.10488	7.00531	6.82791	7.47433	7.43928	7.43079	8.00594	8.82273	8.56116	7.99689
SYNPCC7942_RS03025	7.34223	7.53644	7.78791	7.6718	7.21887	7.51518	7.73566	7.63916	7.72892	7.7748	7.50697	7.60629	7.6078	7.55937	7.6244	7.98193	7.51437	6.30536	5.80121	6.32385	7.0233	6.51058	6.20905	6.58676	5.86998	5.4862	6.25514	6.62282	6.00858	6.39569	6.3294	6.28205	6.26092	5.61817	6.32166	7.77874	7.7431	6.99743	6.83907	6.44679	5.80738	5.4362	6.14446	6.10971	6.54545	7.21406	8.06915	7.99044	7.19071
SYNPCC7942_RS03030	6.86025	7.11368	7.26798	7.208	6.61045	7.14227	7.33083	7.23845	6.98185	7.10713	7.05474	7.11356	6.9834	7.00312	7.34238	7.46903	7.06756	5.62498	5.10023	5.06724	5.66015	4.9202	4.74893	5.80613	5.56967	3.97526	4.44614	5.23424	5.66834	5.33452	5.65946	4.1169	5.03259	4.8366	4.82368	6.52499	6.61655	6.27979	6.03668	5.65577	3.96655	4.45984	5.7434	5.62307	5.26541	5.39033	6.01846	5.98209	6.12154
SYNPCC7942_RS03035	6.15835	6.26955	6.07539	5.68464	6.25063	6.24406	6.2664	6.01519	5.99263	5.95103	6.28522	6.1018	5.49242	5.78448	6.60074	5.93515	6.57122	5.40991	5.32968	5.52549	5.36442	5.68889	5.59662	5.36355	5.18845	5.74476	5.33889	5.1339	5.47214	5.07357	5.27939	5.02661	5.45106	5.12502	5.1911	5.52901	5.47533	6.19846	6.02118	5.19078	5.04584	5.66774	5.78546	5.85445	5.69772	5.92481	6.14307	5.89332	5.83152
SYNPCC7942_RS13615	6.23625	6.03983	5.9888	5.66532	6.39432	6.02626	5.75283	5.68513	5.71648	5.33335	6.23533	5.54238	5.83981	5.31439	5.90813	6.09859	5.56931	6.48509	6.84861	7.2657	6.4033	6.70221	7.17334	6.5343	6.61032	7.42252	6.66734	6.70636	6.85325	7.06001	6.67591	7.05601	6.59093	6.55807	7.0389	4.1998	4.36786	5.56678	5.41625	5.81199	4.43648	4.53319	3.71	3.23071	2.82799	4.2311	4.33545	4.46023	5.25746
SYNPCC7942_RS03045	7.41218	7.60814	7.62203	7.39623	7.49067	7.37829	7.45825	7.73409	7.56066	7.61488	7.39357	7.45274	7.12085	7.3274	7.70494	7.30677	7.63415	5.21871	5.07865	5.88755	5.59162	5.63932	5.70353	5.4362	5.2197	6.69249	6.82521	6.05514	6.16811	5.28117	4.66878	5.17273	5.08067	5.02198	5.28938	5.76518	5.85137	6.68817	6.5761	5.59274	5.94566	5.46926	5.06876	4.77412	4.96038	5.53104	5.93807	6.33131	5.90395
[truncated: 2,099 more rows]
[truncated: 281 more columns]

## Sheet: S4_Syn7942_Annotation
locus_tag	start	end	length	strand	old_locus_tag	ncbi_protein	gene_name	gene_product	Eggnog_description	COG_category	GOs	EC	KEGG_ko	KEGG_Pathway	KEGG_Module	KEGG_Reaction	KEGG_rclass	BRITE	KEGG_TC	CAZy	BiGG_Reaction	PFAMs	ENTRAF_TF	ENTRAF_hmm_acc	ENTRAF_hmm_name	ENTRAF_Ortholog	DeepTFactor_TF	DeepTFactor_score	P2TF_TF	P2TF_class	P2TF_type	P2TF_description
[truncated: 2,706 more rows]

[truncated: 8 more sheets: S5_PredictedTF_Annotation, S6_TF_Target_Evidence, S7_GRN_edges, S8_All_dawn_clusters, S9_All_dusk_clusters, S10_Figure4_reference_dawn, S11_Figure5_reference_dusk, S12_TF_false_positives]
